# Supplementary material for: What’s all that racket! Soundscapes, phenology, and biodiversity in estuaries
Source: PLoS One. 2020 Sep 3;15(9):e0236874. doi: 10.1371/journal.pone.0236874 (PMC7470342; doi:10.1371/journal.pone.0236874)
Supplement: S1 Table — Results of the Boruta, a wrapper algorithm based on random forest, that tested the significance of specific variables on high (7000–40000 Hz), low (50–1200 Hz), and broadband (1–40000 Hz) frequency sound pressure levels (SPLs). Decision was confirmed important at p < 0.01; N = 130,679. (XLSX) [file pone.0236874.s017.xlsx]

## Sheet: S1 Table
SPL 7000 - 40000 Hz	df	Mean Z-score	Decision
Location	2	626.854	Confirmed
Temperature	1	267.499	Confirmed
Year	5	157.967	Confirmed
Day/Night	1	58.1183	Confirmed
Tidal phase	3	55.8015	Confirmed
Lunar phase	3	50.0614	Confirmed
Var explained	0.88
SPL 50 - 1200 Hz
Temperature	1	290.074	Confirmed
Location	2	276.601	Confirmed
Year	5	145.945	Confirmed
Day/Night	1	102.268	Confirmed
Tidal phase	3	75.6582	Confirmed
Lunar phase	3	59.1557	Confirmed
Var explained	0.54
SPL 1 - 40000 Hz
Location	2	499.858	Confirmed
Temperature	1	296.855	Confirmed
Year	5	191.575	Confirmed
Tidal phase	1	148.938	Confirmed
Day/Night	1	84.6581	Confirmed
Lunar phase	1	58.6817	Confirmed
Var explained	0.68
