# Supplementary material for: What’s all that racket! Soundscapes, phenology, and biodiversity in estuaries
Source: PLoS One. 2020 Sep 3;15(9):e0236874. doi: 10.1371/journal.pone.0236874 (PMC7470342; doi:10.1371/journal.pone.0236874)
Supplement: S2 Table — Results of the of the Boruta, a wrapper algorithm based on random forest, that tested the significance of specific variables on high (7000–40000 Hz), low (50–1200 Hz), and broadband (1–40000 Hz) frequency sound pressure levels (SPLs). Decision was confirmed important at p < 0.01; N = 130,679. (XLSX) [file pone.0236874.s018.xlsx]

## Sheet: S2 Table
SPL 7000 - 40000 Hz	df	Mean Z-score	Decision
Location	2	638.554	Confirmed
Temperature	1	251.318	Confirmed
Year	5	139.967	Confirmed
Tidal phase	3	51.007	Confirmed
Day/Night	1	46.0311	Confirmed
Lunar phase	3	45.2725	Confirmed
Var explained	0.9
SPL 50 - 1200 Hz
Temperature	1	287.757	Confirmed
Location	2	247.942	Confirmed
Year	5	122.373	Confirmed
Day/Night	1	92.8608	Confirmed
Tidal phase	3	71.0991	Confirmed
Lunar phase	3	56.9004	Confirmed
Var explained	0.56
SPL 1 - 40000 Hz
Location	2	485.766	Confirmed
Temperature	1	299.248	Confirmed
Year	5	159.839	Confirmed
Tidal phase	3	122.53	Confirmed
Day/Night	1	86.9698	Confirmed
Lunar phase	3	55.8524	Confirmed
Var explained	0.71
