# Supplementary material for: What’s all that racket! Soundscapes, phenology, and biodiversity in estuaries
Source: PLoS One. 2020 Sep 3;15(9):e0236874. doi: 10.1371/journal.pone.0236874 (PMC7470342; doi:10.1371/journal.pone.0236874)
Supplement: S3 Table — Year, station, mean spring water temperature, date, and day of year of first PP of change ≥ 0.5 with corresponding day anomaly, and value of PP for high (7000–40000 Hz) frequency sound pressure levels (SPLs). (XLSX) [file pone.0236874.s019.xlsx]

## Sheet: S3 Table
Year	Station	Temperature (°C)	Date	Day of year	Day anomaly	PP
2013	9M	22.5382	2013-04-09	99	9	0.61
2014	9M	23.2218	2014-04-03	93	3	0.5
2015	9M	24.3558	2015-04-01	91	1	0.96
2016	9M	24.3012	2016-03-25	85	-5	0.6
2017	9M	25.0781	2017-03-23	82	-8	0.96
2018	9M	23.1624	2018-03-29	88	-2	0.54
2013	14M	22.6599	2013-03-30	89	2	1
2014	14M	22.7593	2014-03-29	88	1	0.71
2015	14M	23.9033	2015-04-02	92	5	0.57
2016	14M	23.928	2016-03-25	85	-2	0.75
2017	14M	24.6583	2017-03-22	81	-6	1
2018	14M	22.7666	2018-03-29	88	1	0.99
2013	37M	22.6617	2013-04-08	98	7	0.5
2014	37M	22.7592	2014-03-29	88	-3	0.55
2015	37M	23.8584	2015-04-04	94	3	0.92
2016	37M	23.5198	2016-03-25	85	-6	0.87
2017	37M*	23.5495	na	na	na	na
2018	37M	22.7652	2018-03-29	88	-3	0.97
