# Supplementary material for: What’s all that racket! Soundscapes, phenology, and biodiversity in estuaries
Source: PLoS One. 2020 Sep 3;15(9):e0236874. doi: 10.1371/journal.pone.0236874 (PMC7470342; doi:10.1371/journal.pone.0236874)
Supplement: S4 Table — Year, station, mean spring water temperature, date, and day of year of first PP of change ≥ 0.5 with corresponding day anomaly, and value of PP for low (50–1200 Hz) frequency sound pressure levels (SPLs). (XLSX) [file pone.0236874.s020.xlsx]

## Sheet: S4 Table
Year	Station	Temperature (°C)	Date	Day of year	Day anomaly	PP
2013	9M	22.5382	2013-04-02	92	4	0.53
2014	9M	23.2218	2014-03-27	86	-2	0.94
2015	9M	24.3558	2015-04-06	96	8	0.5
2016	9M	24.3012	2016-03-25	85	-3	0.52
2017	9M	25.0781	2017-03-25	84	-4	0.64
2018	9M	23.1624	2018-03-28	87	-1	0.56
2013	14M	22.6599	2013-03-30	89	-2	0.51
2014	14M	22.7593	2014-03-29	88	-3	0.9
2015	14M	23.9033	2015-04-02	92	1	0.64
2016	14M	23.928	2016-04-12	103	12	0.61
2017	14M	24.6583	2017-03-26	85	-6	0.6
2018	14M	22.7666	2018-03-29	88	-3	0.91
2013	37M	22.6617	2013-04-10	100	3	0.9
2014	37M	22.7592	2014-04-02	92	-5	0.51
2015	37M	23.8584	2015-04-06	96	-1	0.62
2016	37M	23.5198	2013-04-12	102	5	0.51
2017	37M*	23.5495	na	na	na	na
2018	37M	22.7652	2018-04-04	94	-3	0.95
