# Supplementary material for: What’s all that racket! Soundscapes, phenology, and biodiversity in estuaries
Source: PLoS One. 2020 Sep 3;15(9):e0236874. doi: 10.1371/journal.pone.0236874 (PMC7470342; doi:10.1371/journal.pone.0236874)
Supplement: S6 Table — Stations were used to obtain rainfall data for each day. Data were obtained from: https://www.ncdc.noaa.gov/cdo-web/search. (XLSX) [file pone.0236874.s022.xlsx]

## Sheet: S6 Table
Station ID	Latitude	Longitude
1.9N	32.2624	-80.8675
1.9SSW	32.2129	-80.8811
2.3NNE	32.2664	-80.8476
2.4NNW	32.269	-80.8742
2.9ENE	32.248	-80.8156
0.9N	32.2493	-80.8613
