# Supplementary material for: What’s all that racket! Soundscapes, phenology, and biodiversity in estuaries
Source: PLoS One. 2020 Sep 3;15(9):e0236874. doi: 10.1371/journal.pone.0236874 (PMC7470342; doi:10.1371/journal.pone.0236874)
Supplement: S1 Data — (XLSX) [file pone.0236874.s023.xlsx]

## Sheet: All data
Month	Station	Year	Date	Daylight Hours	Lunar phase	Day/Night	Rainfall (mm³)	Depth (m)	Tide	Temperature (°C)	Broadband SPL	Broadband SPL (No boats)	SPL high Boats	SPL low boats	SPL high no boats	SPL low no boats
February	9M	2013	2013-02-23	11.32	first quarter	Night	11.2	3.491	RT	13.64	112.765	112.765	105.993	103.963	105.993	103.963
February	9M	2013	2013-02-23 01:00:00	11.32	first quarter	Night	11.2	3.505	RT	13.63	116.879	116.879	111.613	106.234	111.613	106.234
February	9M	2013	2013-02-23 01:59:59	11.32	first quarter	Night	11.2	3.917	RT	13.56	108.879	108.879	103.257	93.7562	103.257	93.7562
February	9M	2013	2013-02-23 02:59:59	11.32	first quarter	Night	11.2	4.451	RT	13.47	117.098	117.098	106.624	110.916	106.624	110.916
February	9M	2013	2013-02-23 03:59:59	11.32	first quarter	Night	11.2	4.96	RT	13.43	115.331	115.331	102.392	105.728	102.392	105.728
February	9M	2013	2013-02-23 04:59:59	11.32	first quarter	Night	11.2	5.447	RT	13.39	124.226	124.226	103.645	117.241	103.645	117.241
February	9M	2013	2013-02-23 05:59:59	11.32	first quarter	Night	11.2	5.783	RT	13.38	123.265	123.265	102.137	116.289	102.137	116.289
February	9M	2013	2013-02-23 06:59:59	11.32	first quarter	Day	11.2	5.908	HT	13.35	112.637	112.637	105.361	97.2339	105.361	97.2339
February	9M	2013	2013-02-23 07:59:59	11.32	first quarter	Day	11.2	5.735	FT	13.34	119.617	119.617	108.493	106.238	108.493	106.238
February	9M	2013	2013-02-23 08:59:59	11.32	first quarter	Day	11.2	5.277	FT	13.3	131.503	131.503	107.755	114.631	107.755	114.631
February	9M	2013	2013-02-23 09:59:59	11.32	first quarter	Day	11.2	4.744	FT	13.32	130.436		105.715	119.264
February	9M	2013	2013-02-23 10:59:59	11.32	first quarter	Day	11.2	4.201	FT	13.35	118.787	118.787	104.441	103.867	104.441	103.867
February	9M	2013	2013-02-23 11:59:59	11.32	first quarter	Day	11.2	3.638	FT	13.36	112.192	112.192	109.783	95.4204	109.783	95.4204
February	9M	2013	2013-02-23 12:59:59	11.32	first quarter	Day	11.2	3.536	LT	13.39	113.06	113.06	107.947	100.384	107.947	100.384
February	9M	2013	2013-02-23 13:59:59	11.32	first quarter	Day	11.2	3.753	RT	13.39	111.799		108.329	98.7672
February	9M	2013	2013-02-23 14:59:59	11.32	first quarter	Day	11.2	4.312	RT	13.51	116.041	116.041	104.672	108.918	104.672	108.918
February	9M	2013	2013-02-23 15:59:59	11.32	first quarter	Day	11.2	4.67	RT	13.48	110.808	110.808	104.033	99.0491	104.033	99.0491
February	9M	2013	2013-02-23 16:59:59	11.32	first quarter	Day	11.2	5.083	RT	13.5	120.198	120.198	104.715	114.277	104.715	114.277
February	9M	2013	2013-02-23 17:59:59	11.32	first quarter	Night	11.2	5.422	RT	13.5	121.03	121.03	103.681	116.124	103.681	116.124
February	9M	2013	2013-02-23 18:59:59	11.32	first quarter	Night	11.2	5.605	HT	13.48	112.573	112.573	106.883	98.7083	106.883	98.7083
February	9M	2013	2013-02-23 19:59:59	11.32	first quarter	Night	11.2	5.552	FT	13.48	111.236	111.236	105.734	103.869	105.734	103.869
February	9M	2013	2013-02-23 20:59:59	11.32	first quarter	Night	11.2	5.325	FT	13.56	122.227	122.227	107.432	107.382	107.432	107.382
February	9M	2013	2013-02-23 21:59:59	11.32	first quarter	Night	11.2	4.781	FT	13.59	125.219	125.219	105.921	108.19	105.921	108.19
February	9M	2013	2013-02-23 22:59:59	11.32	first quarter	Night	11.2	4.16	FT	13.67	118.769	118.769	104.768	106.79	104.768	106.79
February	9M	2013	2013-02-23 23:59:59	11.35	first quarter	Night	36.1	3.682	FT	13.71	111.401	111.401	105.53	101.16	105.53	101.16
February	9M	2013	2013-02-24 00:59:59	11.35	first quarter	Night	36.1	3.123	LT	13.76	109.491	109.491	104.179	94.6711	104.179	94.6711
February	9M	2013	2013-02-24 01:59:59	11.35	first quarter	Night	36.1	3.369	RT	13.76	110.243	110.243	104.768	95.1609	104.768	95.1609
February	9M	2013	2013-02-24 02:59:59	11.35	first quarter	Night	36.1	3.954	RT	13.74	116.312	116.312	106.973	107.062	106.973	107.062
February	9M	2013	2013-02-24 03:59:59	11.35	first quarter	Night	36.1	4.594	RT	13.66	120.916	120.916	105.625	116.398	105.625	116.398
February	9M	2013	2013-02-24 04:59:59	11.35	first quarter	Night	36.1	5.175	RT	13.6	126.071		105.085	117.41
February	9M	2013	2013-02-24 05:59:59	11.35	first quarter	Night	36.1	5.596	RT	13.55	124.173	124.173	106.688	117.264	106.688	117.264
February	9M	2013	2013-02-24 06:59:59	11.35	first quarter	Day	36.1	5.82	HT	13.5	119.844	119.844	107.268	114.344	107.268	114.344
February	9M	2013	2013-02-24 07:59:59	11.35	first quarter	Day	36.1	5.778	FT	13.5	112.525	112.525	107.891	98.2448	107.891	98.2448
February	9M	2013	2013-02-24 08:59:59	11.35	first quarter	Day	36.1	5.316	FT	13.5	129.171		104.147	116.856
February	9M	2013	2013-02-24 09:59:59	11.35	first quarter	Day	36.1	4.873	FT	13.6	128.723		106.683	117.678
February	9M	2013	2013-02-24 10:59:59	11.35	first quarter	Day	36.1	4.204	FT	13.82	120.362	120.362	105.371	101.188	105.371	101.188
February	9M	2013	2013-02-24 11:59:59	11.35	first quarter	Day	36.1	3.707	FT	14.12	111.618		105.569	93.461
February	9M	2013	2013-02-24 12:59:59	11.35	first quarter	Day	36.1	3.406	LT	14.44	112.416		107.511	102.474
February	9M	2013	2013-02-24 13:59:59	11.35	first quarter	Day	36.1	3.461	RT	14.52			110.942
February	9M	2013	2013-02-24 14:59:59	11.35	first quarter	Day	36.1	4.018	RT	15.35	117.901	117.901	107.75	111.774	107.75	111.774
February	9M	2013	2013-02-24 15:59:59	11.35	first quarter	Day	36.1	4.42	RT	14.99	114.343	114.343	107.692	107.918	107.692	107.918
February	9M	2013	2013-02-24 16:59:59	11.35	first quarter	Day	36.1	4.853	RT	14.92	118.282	118.282	108.996	114.524	108.996	114.524
February	9M	2013	2013-02-24 17:59:59	11.35	first quarter	Night	36.1	5.256	RT	14.83	120.71	120.71	111.561	112.966	111.561	112.966
February	9M	2013	2013-02-24 18:59:59	11.35	first quarter	Night	36.1	5.57	RT	14.9	116.928	116.928	109.599	111.161	109.599	111.161
February	9M	2013	2013-02-24 19:59:59	11.35	first quarter	Night	36.1	5.716	HT	14.55	112.715	112.715	104.759	109.553	104.759	109.553
February	9M	2013	2013-02-24 20:59:59	11.35	first quarter	Night	36.1	5.613	FT	14.55	117.157	117.157	104.076	114.812	104.076	114.812
February	9M	2013	2013-02-24 21:59:59	11.35	first quarter	Night	36.1	5.305	FT	14.79	125.114		106.32	118.427
February	9M	2013	2013-02-24 22:59:59	11.35	first quarter	Night	36.1	4.813	FT	14.86	129.099		108.593	122.735
February	9M	2013	2013-02-24 23:59:59	11.38	full moon	Night	0	4.133	FT	15.1	124.644		105.623	121.236
February	9M	2013	2013-02-25 00:59:59	11.38	full moon	Night	0	3.572	FT	15.18	120.458		107.822	117.956
February	9M	2013	2013-02-25 01:59:59	11.38	full moon	Night	0	3.154	LT	15.18	115.173		108.933	107.501
February	9M	2013	2013-02-25 02:59:59	11.38	full moon	Night	0	3.451	RT	15.15	111.361	111.361	106.796	100.614	106.796	100.614
February	9M	2013	2013-02-25 03:59:59	11.38	full moon	Night	0	4.098	RT	14.86	119.482	119.482	106.557	114.743	106.557	114.743
February	9M	2013	2013-02-25 04:59:59	11.38	full moon	Night	0	4.806	RT	14.71	121.204		107.654	117.326
February	9M	2013	2013-02-25 05:59:59	11.38	full moon	Night	0	5.349	RT	14.51	125.605	125.605	105.227	117.496	105.227	117.496
February	9M	2013	2013-02-25 06:59:59	11.38	full moon	Day	0	5.807	RT	14.42	124.727	124.727	109.12	119.912	109.12	119.912
February	9M	2013	2013-02-25 07:59:59	11.38	full moon	Day	0	6.011	HT	14.34	118.903	118.903	108.044	116.768	108.044	116.768
February	9M	2013	2013-02-25 08:59:59	11.38	full moon	Day	0	5.925	FT	14.32	116.149	116.149	111.488	102.372	111.488	102.372
February	9M	2013	2013-02-25 09:59:59	11.38	full moon	Day	0	5.561	FT	14.4	128.661	128.661	108.676	113.367	108.676	113.367
February	9M	2013	2013-02-25 10:59:59	11.38	full moon	Day	0	5.064	FT	14.5	131.502		117.851	122.815
February	9M	2013	2013-02-25 11:59:59	11.38	full moon	Day	0	4.525	FT	14.59	125.825	125.825	106.241	120.642	106.241	120.642
February	9M	2013	2013-02-25 12:59:59	11.38	full moon	Day	0	3.906	FT	14.63	117.649	117.649	107.334	112.953	107.334	112.953
February	9M	2013	2013-02-25 13:59:59	11.38	full moon	Day	0	3.589	LT	14.63	114.498	114.498	107.423	106.341	107.423	106.341
February	9M	2013	2013-02-25 14:59:59	11.38	full moon	Day	0	3.719	RT	14.63	115.335	115.335	110.492	102.29	110.492	102.29
February	9M	2013	2013-02-25 15:59:59	11.38	full moon	Day	0	4.153	RT	14.44	113.968	113.968	108.829	104.334	108.829	104.334
February	9M	2013	2013-02-25 16:59:59	11.38	full moon	Day	0	4.699	RT	14.42	114.409	114.409	108.042	106.89	108.042	106.89
February	9M	2013	2013-02-25 17:59:59	11.38	full moon	Night	0	5.245	RT	14.35	117.001	117.001	105.766	109.383	105.766	109.383
February	9M	2013	2013-02-25 18:59:59	11.38	full moon	Night	0	5.752	RT	14.15	122.984	122.984	108.334	109.819	108.334	109.819
February	9M	2013	2013-02-25 19:59:59	11.38	full moon	Night	0	6.061	RT	14.1	119.81	119.81	109.34	111.459	109.34	111.459
February	9M	2013	2013-02-25 20:59:59	11.38	full moon	Night	0	6.22	HT	14.02	109.853	109.853	105.015	95.1226	105.015	95.1226
February	9M	2013	2013-02-25 21:59:59	11.38	full moon	Night	0	6.015	FT	14	121.824	121.824	104.599	120.449	104.599	120.449
February	9M	2013	2013-02-25 22:59:59	11.38	full moon	Night	0	5.535	FT	13.91	130.187		105.686	113.114
February	9M	2013	2013-02-25 23:59:59	11.42	full moon	Night	21.1	5.185	FT	13.95	131.089	131.089	109.642	119.968	109.642	119.968
February	9M	2013	2013-02-26 00:59:59	11.42	full moon	Night	21.1	4.638	FT	13.82	124.896	124.896	108.122	110.38	108.122	110.38
February	9M	2013	2013-02-26 01:59:59	11.42	full moon	Night	21.1	3.982	FT	13.76	116.845	116.845	105.224	113.707	105.224	113.707
February	9M	2013	2013-02-26 02:59:59	11.42	full moon	Night	21.1	3.677	LT	13.7	110.608	110.608	106.019	99.4778	106.019	99.4778
February	9M	2013	2013-02-26 03:59:59	11.42	full moon	Night	21.1	3.873	RT	13.75	108.83	108.83	102.874	96.6488	102.874	96.6488
February	9M	2013	2013-02-26 04:59:59	11.42	full moon	Night	21.1	4.638	RT	13.7	115.279	115.279	107.879	105.479	107.879	105.479
February	9M	2013	2013-02-26 05:59:59	11.42	full moon	Night	21.1	5.165	RT	13.79	122.08	122.08	109.912	112.958	109.912	112.958
February	9M	2013	2013-02-26 06:59:59	11.42	full moon	Day	21.1	5.739	RT	13.78	121.976		109.194	112.103
February	9M	2013	2013-02-26 07:59:59	11.42	full moon	Day	21.1	6.193	RT	13.79	123.485	123.485	108.963	111.992	108.963	111.992
February	9M	2013	2013-02-26 08:59:59	11.42	full moon	Day	21.1	6.43	HT	13.75	113.956	113.956	107.514	100.272	107.514	100.272
February	9M	2013	2013-02-26 09:59:59	11.42	full moon	Day	21.1	6.3	FT	13.79	119.185	119.185	107.894	117.077	107.894	117.077
February	9M	2013	2013-02-26 10:59:59	11.42	full moon	Day	21.1	5.962	FT	14.15	129.856		109.869	113.857
February	9M	2013	2013-02-26 11:59:59	11.42	full moon	Day	21.1	5.49	FT	14.35	131.644		105.861	116.57
February	9M	2013	2013-02-26 12:59:59	11.42	full moon	Day	21.1	5.015	FT	14.63	130.519		107.859	114.269
February	9M	2013	2013-02-26 13:59:59	11.42	full moon	Day	21.1	4.177	FT	15.04	126.878		106.546	111.85
February	9M	2013	2013-02-26 14:59:59	11.42	full moon	Day	21.1	3.666	LT	15.38	117.699		106.276	114.163
February	9M	2013	2013-02-26 15:59:59	11.42	full moon	Day	21.1	3.633	RT	15.51	113.835	113.835	107.775	102.181	107.775	102.181
February	9M	2013	2013-02-26 16:59:59	11.42	full moon	Day	21.1	4.105	RT	15.76	115.339	115.339	108.236	105.86	108.236	105.86
February	9M	2013	2013-02-26 17:59:59	11.42	full moon	Day	21.1	4.837	RT	15.43	121.879	121.879	102.419	105.27	102.419	105.27
February	9M	2013	2013-02-26 18:59:59	11.42	full moon	Night	21.1	5.345	RT	15.31	121.021	121.021	108.348	112.315	108.348	112.315
February	9M	2013	2013-02-26 19:59:59	11.42	full moon	Night	21.1	5.825	RT	15.15	123.185	123.185	110.308	113.792	110.308	113.792
February	9M	2013	2013-02-26 20:59:59	11.42	full moon	Night	21.1	6.123	HT	15.03	118.056	118.056	110.47	109.765	110.47	109.765
February	9M	2013	2013-02-26 21:59:59	11.42	full moon	Night	21.1	6.094	FT	14.99	110.605	110.605	105.959	93.614	105.959	93.614
February	9M	2013	2013-02-26 22:59:59	11.42	full moon	Night	21.1	5.81	FT	15.02	128.347		105.909	112.95
February	9M	2013	2013-02-26 23:59:59	11.45	full moon	Night	71.9	5.232	FT	15.11	132.653		108.326	116.882
February	9M	2013	2013-02-27 00:59:59	11.45	full moon	Night	71.9	4.634	FT	15.26	130.932		109.936	115.25
February	9M	2013	2013-02-27 01:59:59	11.45	full moon	Night	71.9	3.885	FT	15.27	123.572	123.572	107.6	107.221	107.6	107.221
February	9M	2013	2013-02-27 02:59:59	11.45	full moon	Night	71.9	3.307	FT	15.28	118.856	118.856	107.968	116.393	107.968	116.393
February	9M	2013	2013-02-27 04:00:00	11.45	full moon	Night	71.9	3.082	LT	15.22	112.852	112.852	106.649	102.725	106.649	102.725
February	9M	2013	2013-02-27 05:00:00	11.45	full moon	Night	71.9	3.666	RT	15.19	117.47	117.47	109.132	109.484	109.132	109.484
February	9M	2013	2013-02-27 06:00:00	11.45	full moon	Night	71.9	4.442	RT	14.86	120.857	120.857	110.306	112.332	110.306	112.332
February	9M	2013	2013-02-27 07:00:00	11.45	full moon	Day	71.9	4.93	RT	14.78	121.396	121.396	110.953	116.908	110.953	116.908
February	9M	2013	2013-02-27 08:00:00	11.45	full moon	Day	71.9	5.485	RT	14.59	123.093		107.806	115.237
February	9M	2013	2013-02-27 09:00:00	11.45	full moon	Day	71.9	5.805	HT	14.54	120.849	120.849	108.235	111.549	108.235	111.549
February	9M	2013	2013-02-27 10:00:00	11.45	full moon	Day	71.9	5.898	FT	14.51	119.746	119.746	110.932	112.101	110.932	112.101
February	9M	2013	2013-02-27 11:00:00	11.45	full moon	Day	71.9	5.804	FT	14.5	125.288		109.322	120.281
February	9M	2013	2013-02-27 12:00:00	11.45	full moon	Day	71.9	5.356	FT	14.67	128.221		107.827	113.541
February	9M	2013	2013-02-27 13:00:00	11.45	full moon	Day	71.9	4.689	FT	14.79	129.911		107.404	113.54
February	9M	2013	2013-02-27 14:00:00	11.45	full moon	Day	71.9	3.988	FT	14.94	121.319	121.319	106.463	116.682	106.463	116.682
February	9M	2013	2013-02-27 15:00:00	11.45	full moon	Day	71.9	3.487	FT	15.03	120.545	120.545	106.034	119.042	106.034	119.042
February	9M	2013	2013-02-27 16:00:00	11.45	full moon	Day	71.9	3.164	LT	15.08	114.43	114.43	108.053	101.643	108.053	101.643
February	9M	2013	2013-02-27 17:00:00	11.45	full moon	Day	71.9	3.558	RT	15.04	114.518	114.518	103.415	111.183	103.415	111.183
February	9M	2013	2013-02-27 18:00:00	11.45	full moon	Day	71.9	4.222	RT	14.88	115.369	115.369	104.921	109.775	104.921	109.775
February	9M	2013	2013-02-27 19:00:00	11.45	full moon	Night	71.9	4.82	RT	14.78	119.425	119.425	104.972	115.699	104.972	115.699
February	9M	2013	2013-02-27 20:00:00	11.45	full moon	Night	71.9	5.422	RT	14.67	122.63	122.63	112.249	112.78	112.249	112.78
February	9M	2013	2013-02-27 21:00:00	11.45	full moon	Night	71.9	5.871	RT	14.54	123.953	123.953	107.386	110.331	107.386	110.331
February	9M	2013	2013-02-27 22:00:00	11.45	full moon	Night	71.9	6.037	HT	14.47	116.518	116.518	106.962	111.589	106.962	111.589
February	9M	2013	2013-02-27 23:00:00	11.45	full moon	Night	71.9	5.957	FT	14.43	110.276	110.276	104.992	99.7735	104.992	99.7735
February	9M	2013	2013-02-28 00:00:00	11.48	full moon	Night	0	5.511	FT	14.23	129.572		110.172	113.354
February	9M	2013	2013-02-28 01:00:00	11.48	full moon	Night	0	5.003	FT	14.28	133.742		107.939	113.307
February	9M	2013	2013-02-28 02:00:00	11.48	full moon	Night	0	4.154	FT	14.1	129.249		107.646	110.478
February	9M	2013	2013-02-28 03:00:00	11.48	full moon	Night	0	3.621	FT	13.9	119.887	119.887	106.378	117.075	106.378	117.075
February	9M	2013	2013-02-28 04:00:00	11.48	full moon	Night	0	3.088	LT	13.79	114.423	114.423	103.01	111.876	103.01	111.876
February	9M	2013	2013-02-28 05:00:00	11.48	full moon	Night	0	3.409	RT	13.75	111.465	111.465	105.616	99.0513	105.616	99.0513
February	9M	2013	2013-02-28 06:00:00	11.48	full moon	Night	0	4.011	RT	13.51	117.525	117.525	106.363	112.06	106.363	112.06
February	9M	2013	2013-02-28 07:00:00	11.48	full moon	Day	0	4.7	RT	13.7	119.503	119.503	107.276	113.684	107.276	113.684
February	9M	2013	2013-02-28 08:00:00	11.48	full moon	Day	0	5.189	RT	13.68	122.906	122.906	105.337	115.361	105.337	115.361
February	9M	2013	2013-02-28 09:00:00	11.48	full moon	Day	0	5.576	RT	13.66	118.248	118.248	106.685	112.72	106.685	112.72
February	9M	2013	2013-02-28 10:00:00	11.48	full moon	Day	0	5.784	HT	13.78	115.918	115.918	108.52	108.751	108.52	108.751
February	9M	2013	2013-02-28 11:00:00	11.48	full moon	Day	0	5.706	FT	13.79	116.635	116.635	111.036	104.792	111.036	104.792
February	9M	2013	2013-02-28 12:00:00	11.48	full moon	Day	0	5.423	FT	14.11	125.891		106.191	118.583
February	9M	2013	2013-02-28 13:00:00	11.48	full moon	Day	0	4.974	FT	14.16	129.642	129.642	105.041	111.33	105.041	111.33
February	9M	2013	2013-02-28 14:00:00	11.48	full moon	Day	0	4.335	FT	14.54	127.32	127.32	105.509	112.884	105.509	112.884
February	9M	2013	2013-02-28 15:00:00	11.48	full moon	Day	0	3.651	FT	14.82	118.989	118.989	107.476	116.514	107.476	116.514
February	9M	2013	2013-02-28 16:00:00	11.48	full moon	Day	0	3.22	LT	14.94	123.099	123.099	110.151	121.695	110.151	121.695
February	9M	2013	2013-02-28 17:00:00	11.48	full moon	Day	0	3.206	RT	15.03	112.186	112.186	106.398	101.012	106.398	101.012
February	9M	2013	2013-02-28 18:00:00	11.48	full moon	Day	0	3.748	RT	14.91	110.259	110.259	103.898	102.296	103.898	102.296
February	9M	2013	2013-02-28 19:00:00	11.48	full moon	Night	0	4.42	RT	14.79	121.945	121.945	107.51	109.76	107.51	109.76
February	9M	2013	2013-02-28 20:00:00	11.48	full moon	Night	0	5.004	RT	14.59	119.536	119.536	107.727	107.879	107.727	107.879
February	9M	2013	2013-02-28 21:00:00	11.48	full moon	Night	0	5.498	RT	14.5	122.497	122.497	106.272	112.82	106.272	112.82
February	9M	2013	2013-02-28 22:00:00	11.48	full moon	Night	0	5.817	HT	14.39	119.953	119.953	109.452	112.047	109.452	112.047
February	9M	2013	2013-02-28 23:00:00	11.48	full moon	Night	0	5.901	FT	14.39	110.707	110.707	105.406	96.8244	105.406	96.8244
March	9M	2013	2013-03-01 00:00:00	11.52	full moon	Night	0	5.676	FT	14.28	123.004	123.004	107.109	114.416	107.109	114.416
March	9M	2013	2013-03-01 01:00:00	11.52	full moon	Night	0	5.338	FT	14.14	129.536		104.482	109.561
March	9M	2013	2013-03-01 02:00:00	11.52	full moon	Night	0	4.721	FT	14.12	130.901		108.204	114.272
March	9M	2013	2013-03-01 03:00:00	11.52	full moon	Night	0	4.107	FT	13.91	122.26	122.26	104.797	110.688	104.797	110.688
March	9M	2013	2013-03-01 04:00:00	11.52	full moon	Night	0	3.499	FT	13.76	116.128	116.128	100.985	113.793	100.985	113.793
March	9M	2013	2013-03-01 05:00:00	11.52	full moon	Night	0	3.119	LT	13.6	114.137	114.137	102.19	112.127	102.19	112.127
March	9M	2013	2013-03-01 06:00:00	11.52	full moon	Night	0	3.586	RT	13.64	112.278	112.278	103.489	105.805	103.489	105.805
March	9M	2013	2013-03-01 07:00:00	11.52	full moon	Day	0	4.134	RT	13.42	117.743	117.743	102.876	112.771	102.876	112.771
March	9M	2013	2013-03-01 08:00:00	11.52	full moon	Day	0	4.738	RT	13.48	118.03	118.03	106.978	112.107	106.978	112.107
March	9M	2013	2013-03-01 09:00:00	11.52	full moon	Day	0	5.319	RT	13.44	122.346	122.346	104.286	116.702	104.286	116.702
March	9M	2013	2013-03-01 10:00:00	11.52	full moon	Day	0	5.684	RT	13.47	122.582	122.582	107.527	107.48	107.527	107.48
March	9M	2013	2013-03-01 11:00:00	11.52	full moon	Day	0	5.913	HT	13.5	111.833		104.355	105.07
March	9M	2013	2013-03-01 12:00:00	11.52	full moon	Day	0	5.816	FT	13.52	114.422		108.148	108.632
March	9M	2013	2013-03-01 13:00:00	11.52	full moon	Day	0	5.468	FT	13.59	127.692		105.812	113.454
March	9M	2013	2013-03-01 14:00:00	11.52	full moon	Day	0	4.85	FT	13.6	130.554		106.664	114.389
March	9M	2013	2013-03-01 15:00:00	11.52	full moon	Day	0	4.3	FT	13.66	126.415		100.378	115.88
March	9M	2013	2013-03-01 16:00:00	11.52	full moon	Day	0	3.601	FT	13.7	116.311	116.311	104.23	112.956	104.23	112.956
March	9M	2013	2013-03-01 17:00:00	11.52	full moon	Day	0	3.196	LT	13.67	115.859	115.859	105.179	112.013	105.179	112.013
March	9M	2013	2013-03-01 18:00:00	11.52	full moon	Day	0	3.581	RT	13.71	114.205	114.205	106.417	104.875	106.417	104.875
March	9M	2013	2013-03-01 19:00:00	11.52	full moon	Night	0	4.144	RT	13.6	115.649	115.649	105.845	111.278	105.845	111.278
March	9M	2013	2013-03-01 20:00:00	11.52	full moon	Night	0	4.747	RT	13.62	115.037	115.037	105.54	108.295	105.54	108.295
March	9M	2013	2013-03-01 21:00:00	11.52	full moon	Night	0	5.293	RT	13.59	120.985	120.985	105.969	112.912	105.969	112.912
March	9M	2013	2013-03-01 22:00:00	11.52	full moon	Night	0	5.758	RT	13.56	118.881	118.881	106.222	104.77	106.222	104.77
March	9M	2013	2013-03-01 23:00:00	11.52	full moon	Night	0	5.974	HT	13.54	116.024	116.024	105.431	110.195	105.431	110.195
March	9M	2013	2013-03-02 00:00:00	11.55	last quarter	Night	0	5.953	FT	13.52	108.325	108.325	103.463	94.4594	103.463	94.4594
March	9M	2013	2013-03-02 01:00:00	11.55	last quarter	Night	0	5.75	FT	13.5	120.709	120.709	106.939	114.291	106.939	114.291
March	9M	2013	2013-03-02 02:00:00	11.55	last quarter	Night	0	5.292	FT	13.04	128.613		106.304	110.39
March	9M	2013	2013-03-02 03:00:00	11.55	last quarter	Night	0	4.669	FT	12.9	129.32		105.351	113.041
March	9M	2013	2013-03-02 04:00:00	11.55	last quarter	Night	0	4.096	FT	12.6	121.09	121.09	98.8846	115.723	98.8846	115.723
March	9M	2013	2013-03-02 05:00:00	11.55	last quarter	Night	0	3.543	LT	12.42	114.043	114.043	99.0258	111.563	99.0258	111.563
March	9M	2013	2013-03-02 06:00:00	11.55	last quarter	Night	0	3.347	RT	12.34	105.441	105.441	98.8916	91.8374	98.8916	91.8374
March	9M	2013	2013-03-02 07:00:00	11.55	last quarter	Day	0	3.847	RT	12.32	112.156	112.156	102.389	98.3911	102.389	98.3911
March	9M	2013	2013-03-02 08:00:00	11.55	last quarter	Day	0	4.433	RT	12.28	122.044	122.044	107.97	113.032	107.97	113.032
March	9M	2013	2013-03-02 09:00:00	11.55	last quarter	Day	0	4.922	RT	12.42	114.523	114.523	100.54	110.848	100.54	110.848
March	9M	2013	2013-03-02 10:00:00	11.55	last quarter	Day	0	5.356	RT	12.56	116.098	116.098	105.511	110.145	105.511	110.145
March	9M	2013	2013-03-02 11:00:00	11.55	last quarter	Day	0	5.658	RT	12.68	116.115	116.115	106.841	108.368	106.841	108.368
March	9M	2013	2013-03-02 12:00:00	11.55	last quarter	Day	0	5.783	HT	12.83	112.6	112.6	107.135	106.172	107.135	106.172
March	9M	2013	2013-03-02 13:00:00	11.55	last quarter	Day	0	5.712	FT	12.83	117.969	117.969	101.829	115.918	101.829	115.918
March	9M	2013	2013-03-02 14:00:00	11.55	last quarter	Day	0	5.226	FT	12.79	129.329		105.087	112.914
March	9M	2013	2013-03-02 15:00:00	11.55	last quarter	Day	0	4.589	FT	12.72	129.197		105.222	113.437
March	9M	2013	2013-03-02 16:00:00	11.55	last quarter	Day	0	3.952	FT	12.64	120.672	120.672	104.951	116.357	104.951	116.357
March	9M	2013	2013-03-02 17:00:00	11.55	last quarter	Day	0	3.38	FT	12.51	116.27	116.27	101.816	114.697	101.816	114.697
March	9M	2013	2013-03-02 18:00:00	11.55	last quarter	Day	0	3.094	LT	12.38	112.699	112.699	104.445	108.642	104.445	108.642
March	9M	2013	2013-03-02 19:00:00	11.55	last quarter	Night	0	3.783	RT	12.44	112.653	112.653	102.678	104.068	102.678	104.068
March	9M	2013	2013-03-02 20:00:00	11.55	last quarter	Night	0	4.303	RT	12.42	118.766	118.766	103.05	108.405	103.05	108.405
March	9M	2013	2013-03-02 21:00:00	11.55	last quarter	Night	0	4.806	RT	12.38	110.508	110.508	100.731	103.032	100.731	103.032
March	9M	2013	2013-03-02 22:00:00	11.55	last quarter	Night	0	5.277	RT	12.4	118.251	118.251	103.743	109.753	103.743	109.753
March	9M	2013	2013-03-02 23:00:00	11.55	last quarter	Night	0	5.618	RT	12.39	119.864	119.864	100.339	108.432	100.339	108.432
March	9M	2013	2013-03-03 00:00:00	11.58	last quarter	Night	0	5.767	HT	12.4	119.669	119.669	105.062	112.242	105.062	112.242
March	9M	2013	2013-03-03 01:00:00	11.58	last quarter	Night	0	5.718	FT	12.39	104.03	104.03	99.2613	90.3603	99.2613	90.3603
March	9M	2013	2013-03-03 02:00:00	11.58	last quarter	Night	0	5.492	FT	12.04	121.47	121.47	104.752	111.331	104.752	111.331
March	9M	2013	2013-03-03 03:00:00	11.58	last quarter	Night	0	5.076	FT	11.64	127.122		101.374	113.442
March	9M	2013	2013-03-03 04:00:00	11.58	last quarter	Night	0	4.475	FT	11.42	125.787		102.661	112.983
March	9M	2013	2013-03-03 05:00:00	11.58	last quarter	Night	0	3.924	FT	11	116.191	116.191	103.253	112.495	103.253	112.495
March	9M	2013	2013-03-03 06:00:00	11.58	last quarter	Night	0	3.513	FT	10.78	108.288	108.288	98.9021	102.122	98.9021	102.122
March	9M	2013	2013-03-03 07:00:00	11.58	last quarter	Day	0	3.498	LT	10.78	107.856	107.856	102.023	91.878	102.023	91.878
March	9M	2013	2013-03-03 08:00:00	11.58	last quarter	Day	0	3.914	RT	10.7	110.352	110.352	97.965	96.3141	97.965	96.3141
March	9M	2013	2013-03-03 09:00:00	11.58	last quarter	Day	0	4.467	RT	11.02	119.752	119.752	109.029	108.496	109.029	108.496
March	9M	2013	2013-03-03 10:00:00	11.58	last quarter	Day	0	4.936	RT	11.23	114.539	114.539	105.458	106.422	105.458	106.422
March	9M	2013	2013-03-03 11:00:00	11.58	last quarter	Day	0	5.371	RT	11.28	118.676	118.676	105.007	111.143	105.007	111.143
March	9M	2013	2013-03-03 12:00:00	11.58	last quarter	Day	0	5.711	RT	11.38	117.313	117.313	97.2298	109.828	97.2298	109.828
March	9M	2013	2013-03-03 13:00:00	11.58	last quarter	Day	0	5.851	HT	11.54	107.967		101.757	101.232
March	9M	2013	2013-03-03 14:00:00	11.58	last quarter	Day	0	5.667	FT	11.5	124.233	124.233	100.285	115.115	100.285	115.115
March	9M	2013	2013-03-03 15:00:00	11.58	last quarter	Day	0	5.327	FT	11.39	128.086		101.977	111.174
March	9M	2013	2013-03-03 16:00:00	11.58	last quarter	Day	0	4.765	FT	11.24	128.267		105.7	117.288
March	9M	2013	2013-03-03 17:00:00	11.58	last quarter	Day	0	3.974	FT	11.02	120.73	120.73	96.6951	116.198	96.6951	116.198
March	9M	2013	2013-03-03 18:00:00	11.58	last quarter	Day	0	3.476	FT	10.84	112.148	112.148	100.636	108.804	100.636	108.804
March	9M	2013	2013-03-03 19:00:00	11.58	last quarter	Night	0	3.326	LT	10.76	106.304	106.304	98.8379	90.586	98.8379	90.586
March	9M	2013	2013-03-03 20:00:00	11.58	last quarter	Night	0	3.844	RT	10.72	110.452	110.452	96.7578	104.757	96.7578	104.757
March	9M	2013	2013-03-03 21:00:00	11.58	last quarter	Night	0	4.324	RT	10.78	114.923	114.923	104.284	108.665	104.284	108.665
March	9M	2013	2013-03-03 22:00:00	11.58	last quarter	Night	0	4.832	RT	10.84	110.821	110.821	96.12	107.431	96.12	107.431
March	9M	2013	2013-03-03 23:00:00	11.58	last quarter	Night	0	5.266	RT	10.92	120.002	120.002	106.062	112.89	106.062	112.89
March	9M	2013	2013-03-04 00:00:00	11.62	last quarter	Night	0	5.611	RT	10.91	110.881	110.881	95.2843	106.903	95.2843	106.903
March	9M	2013	2013-03-04 01:00:00	11.62	last quarter	Night	0	5.81	HT	11	108.132	108.132	97.3061	105.149	97.3061	105.149
March	9M	2013	2013-03-04 02:00:00	11.62	last quarter	Night	0	5.787	FT	11.02	103.72	103.72	99.1338	87.1931	99.1338	87.1931
March	9M	2013	2013-03-04 03:00:00	11.62	last quarter	Night	0	5.601	FT	10.43	125.018		96.3916	113.087
March	9M	2013	2013-03-04 04:00:00	11.62	last quarter	Night	0	5.024	FT	10.24	129.659		98.2587	116.325
March	9M	2013	2013-03-04 05:00:00	11.62	last quarter	Night	0	4.515	FT	9.86	125.153		97.7291	111.999
March	9M	2013	2013-03-04 06:00:00	11.62	last quarter	Night	0	3.97	FT	9.38	118.87	118.87	99.7038	116.228	99.7038	116.228
March	9M	2013	2013-03-04 07:00:00	11.62	last quarter	Day	0	3.487	LT	9.24	110.968	110.968	95.4068	107.11	95.4068	107.11
March	9M	2013	2013-03-04 08:00:00	11.62	last quarter	Day	0	3.449	LT	9.1	105.224	105.224	100.018	88.8167	100.018	88.8167
March	9M	2013	2013-03-04 09:00:00	11.62	last quarter	Day	0	3.92	RT	9.16	113.627		101.136	103.49
March	9M	2013	2013-03-04 10:00:00	11.62	last quarter	Day	0	4.549	RT	9.72	113.53		95.3642	102.351
March	9M	2013	2013-03-04 11:00:00	11.62	last quarter	Day	0	4.961	RT	10.16	109.523	109.523	98.3196	107.06	98.3196	107.06
March	9M	2013	2013-03-04 12:00:00	11.62	last quarter	Day	0	5.394	RT	10.39	116.176	116.176	105.754	111.726	105.754	111.726
March	9M	2013	2013-03-04 13:00:00	11.62	last quarter	Day	0	5.708	RT	10.64	116.877	116.877	99.2556	110.093	99.2556	110.093
March	9M	2013	2013-03-04 14:00:00	11.62	last quarter	Day	0	5.823	HT	10.87	108.8	108.8	105.309	100.945	105.309	100.945
March	9M	2013	2013-03-04 15:00:00	11.62	last quarter	Day	0	5.658	FT	11.07	123.456		101.481	113.481
March	9M	2013	2013-03-04 16:00:00	11.62	last quarter	Day	0	5.188	FT	11.32	129.963		102.516	111.82
March	9M	2013	2013-03-04 17:00:00	11.62	last quarter	Day	0	4.54	FT	11.3	128.168		103.546	112.425
March	9M	2013	2013-03-04 18:00:00	11.62	last quarter	Day	0	3.925	FT	11.44	118.915	118.915	99.3759	116.536	99.3759	116.536
March	9M	2013	2013-03-04 19:00:00	11.62	last quarter	Night	0	3.533	LT	11.44	113.873	113.873	101.482	111.488	101.482	111.488
March	9M	2013	2013-03-04 20:00:00	11.62	last quarter	Night	0	3.588	RT	11.44	109.771	109.771	103.848	98.6738	103.848	98.6738
March	9M	2013	2013-03-04 21:00:00	11.62	last quarter	Night	0	3.907	RT	11.35	105.299	105.299	98.3865	96.9795	98.3865	96.9795
March	9M	2013	2013-03-04 22:00:00	11.62	last quarter	Night	0	4.47	RT	11.22	111.945	111.945	104.734	105.373	104.734	105.373
March	9M	2013	2013-03-04 23:00:00	11.62	last quarter	Night	0	4.87	RT	11.23	113.756	113.756	103.618	109.196	103.618	109.196
March	9M	2013	2013-03-05 00:00:00	11.63	last quarter	Night	0	5.3	RT	11.2	114.461	114.461	102.461	109.968	102.461	109.968
March	9M	2013	2013-03-05 01:00:00	11.63	last quarter	Night	0	5.669	RT	11.28	116.507	116.507	100.516	111.863	100.516	111.863
March	9M	2013	2013-03-05 02:00:00	11.63	last quarter	Night	0	5.93	RT	11.32	113.806	113.806	98.4339	107.063	98.4339	107.063
March	9M	2013	2013-03-05 03:00:00	11.63	last quarter	Night	0	5.945	HT	11.34	107.175	107.175	102.629	89.636	102.629	89.636
March	9M	2013	2013-03-05 04:00:00	11.63	last quarter	Night	0	5.689	FT	11.22	123.719		101.119	111.518
March	9M	2013	2013-03-05 05:00:00	11.63	last quarter	Night	0	5.331	FT	11.02	128.261		100.128	111.034
March	9M	2013	2013-03-05 06:00:00	11.63	last quarter	Night	0	4.77	FT	10.88	128.154		100.113	112.35
March	9M	2013	2013-03-05 07:00:00	11.63	last quarter	Day	0	4.096	FT	10.71	118.901		102.977	114.357
March	9M	2013	2013-03-05 08:00:00	11.63	last quarter	Day	0	3.615	FT	10.66	114.95	114.95	98.8452	113.719	98.8452	113.719
March	9M	2013	2013-03-05 09:00:00	11.63	last quarter	Day	0	3.496	LT	10.64	114.221	114.221	108.006	102.298	108.006	102.298
March	9M	2013	2013-03-05 10:00:00	11.63	last quarter	Day	0	3.906	RT	10.87	109.176	109.176	100.118	99.9408	100.118	99.9408
March	9M	2013	2013-03-05 11:00:00	11.63	last quarter	Day	0	4.487	RT	11.12	115.692	115.692	103.748	105.66	103.748	105.66
March	9M	2013	2013-03-05 12:00:00	11.63	last quarter	Day	0	5.04	RT	11.34	113.678	113.678	103.997	108.27	103.997	108.27
March	9M	2013	2013-03-05 13:00:00	11.63	last quarter	Day	0	5.404	RT	11.6	121.738	121.738	100.772	107.966	100.772	107.966
March	9M	2013	2013-03-05 14:00:00	11.63	last quarter	Day	0	5.765	RT	11.67	119.016	119.016	105.441	110.699	105.441	110.699
March	9M	2013	2013-03-05 15:00:00	11.63	last quarter	Day	0	5.8	HT	11.64	111.038	111.038	106.279	94.3722	106.279	94.3722
March	9M	2013	2013-03-05 16:00:00	11.63	last quarter	Day	0	5.596	FT	11.82	120.108		103.312	109.064
March	9M	2013	2013-03-05 17:00:00	11.63	last quarter	Day	0	5.235	FT	12.12	127.587		103.607	111.921
March	9M	2013	2013-03-05 18:00:00	11.63	last quarter	Day	0	4.526	FT	12.11	126.711		104.959	112.429
March	9M	2013	2013-03-05 19:00:00	11.63	last quarter	Night	0	3.982	FT	12.32	117.698	117.698	106.58	113.955	106.58	113.955
March	9M	2013	2013-03-05 20:00:00	11.63	last quarter	Night	0	3.573	LT	12.34	113.23	113.23	105.169	106.669	105.169	106.669
March	9M	2013	2013-03-05 21:00:00	11.63	last quarter	Night	0	3.66	RT	12.32	113.308	113.308	106.698	104.858	106.698	104.858
March	9M	2013	2013-03-05 22:00:00	11.63	last quarter	Night	0	3.975	RT	12.32	107.178	107.178	100.973	96.2059	100.973	96.2059
March	9M	2013	2013-03-05 23:00:00	11.63	last quarter	Night	0	4.306	RT	12.31	110.335	110.335	102.994	105.054	102.994	105.054
March	9M	2013	2013-03-06 00:00:00	11.67	last quarter	Night	0	4.727	RT	12.24	110.781	110.781	99.8523	101.332	99.8523	101.332
March	9M	2013	2013-03-06 01:00:00	11.67	last quarter	Night	0	5.143	RT	12.1	113.701	113.701	104.266	101.616	104.266	101.616
March	9M	2013	2013-03-06 02:00:00	11.67	last quarter	Night	0	5.478	RT	12.11	112.725	112.725	104.809	108.073	104.809	108.073
March	9M	2013	2013-03-06 03:00:00	11.67	last quarter	Night	0	5.593	HT	12.04	110.357	110.357	104.629	98.1986	104.629	98.1986
March	9M	2013	2013-03-06 04:00:00	11.67	last quarter	Night	0	5.44	FT	11.92	115.091	115.091	101.923	110.948	101.923	110.948
March	9M	2013	2013-03-06 05:00:00	11.67	last quarter	Night	0	5.236	FT	11.66	127.051		105.59	114.935
March	9M	2013	2013-03-06 06:00:00	11.67	last quarter	Night	0	4.666	FT	11.66	123.061		102.264	109.764
March	9M	2013	2013-03-06 07:00:00	11.67	last quarter	Day	0	4.041	FT	11.42	115.595	115.595	102.43	111.823	102.43	111.823
March	9M	2013	2013-03-06 08:00:00	11.67	last quarter	Day	0	3.641	FT	11.19	115.038	115.038	105.532	108.309	105.532	108.309
March	9M	2013	2013-03-06 09:00:00	11.67	last quarter	Day	0	3.13	FT	10.96	115.254		100.921	112.071
March	9M	2013	2013-03-06 10:00:00	11.67	last quarter	Day	0	2.857	LT	10.91	117.612	117.612	108.786	111.637	108.786	111.637
March	9M	2013	2013-03-06 11:00:00	11.67	last quarter	Day	0	3.437	RT	10.98	113.254	113.254	107.458	103.215	107.458	103.215
March	9M	2013	2013-03-06 12:00:00	11.67	last quarter	Day	0	3.861	RT	11.5	114.541	114.541	105.919	105.993	105.919	105.993
March	9M	2013	2013-03-06 13:00:00	11.67	last quarter	Day	0	4.341	RT	11.75	114.795	114.795	104.665	110.688	104.665	110.688
March	9M	2013	2013-03-06 14:00:00	11.67	last quarter	Day	0	4.894	RT	11.84	113.481		104.523	109.994
March	9M	2013	2013-03-06 15:00:00	11.67	last quarter	Day	0	5.221	RT	11.75	115.164	115.164	105.309	111.423	105.309	111.423
March	9M	2013	2013-03-06 16:00:00	11.67	last quarter	Day	0	5.338	HT	11.78	114.041	114.041	106.528	105.03	106.528	105.03
March	9M	2013	2013-03-06 17:00:00	11.67	last quarter	Day	0	5.199	FT	11.8	120.578	120.578	106.164	118.04	106.164	118.04
March	9M	2013	2013-03-06 18:00:00	11.67	last quarter	Day	0	4.78	FT	11.79	125.399		104.318	116.933
March	9M	2013	2013-03-06 19:00:00	11.67	last quarter	Night	0	4.094	FT	11.78	121.06		106.624	118.883
March	9M	2013	2013-03-06 20:00:00	11.67	last quarter	Night	0	3.648	FT	11.68	116.431		103.85	114.69
March	9M	2013	2013-03-06 21:00:00	11.67	last quarter	Night	0	3.392	FT	11.56	112.61	112.61	101.063	110.764	101.063	110.764
March	9M	2013	2013-03-06 22:00:00	11.67	last quarter	Night	0	3.282	LT	11.47	108.191	108.191	102.241	97.9372	102.241	97.9372
March	9M	2013	2013-03-06 23:00:00	11.67	last quarter	Night	0	3.396	RT	11.55	108.799	108.799	103.042	97.4848	103.042	97.4848
March	9M	2013	2013-03-07 00:00:00	11.7	last quarter	Night	0	3.979	RT	11	115.17	115.17	105.64	109.053	105.64	109.053
March	9M	2013	2013-03-07 01:00:00	11.7	last quarter	Night	0	4.495	RT	11.26	113.233	113.233	98.8349	107.909	98.8349	107.909
March	9M	2013	2013-03-07 02:00:00	11.7	last quarter	Night	0	4.998	RT	11.15	115.939	115.939	105.346	110.179	105.346	110.179
March	9M	2013	2013-03-07 03:00:00	11.7	last quarter	Night	0	5.438	RT	11.04	115.285	115.285	101.559	108.095	101.559	108.095
March	9M	2013	2013-03-07 04:00:00	11.7	last quarter	Night	0	5.769	RT	11.06	119.261	119.261	100.224	109.281	100.224	109.281
March	9M	2013	2013-03-07 05:00:00	11.7	last quarter	Night	0	5.901	HT	10.99	107.953	107.953	101.249	101.121	101.249	101.121
March	9M	2013	2013-03-07 06:00:00	11.7	last quarter	Night	0	5.728	FT	10.83	121.922	121.922	103.541	120.044	103.541	120.044
March	9M	2013	2013-03-07 07:00:00	11.7	last quarter	Day	0	5.432	FT	10.58	130.454		104.828	119.292
March	9M	2013	2013-03-07 08:00:00	11.7	last quarter	Day	0	4.794	FT	10.51	128.683		98.6224	118.599
March	9M	2013	2013-03-07 09:00:00	11.7	last quarter	Day	0	4.22	FT	10.23	119.973	119.973	101.495	117.904	101.495	117.904
March	9M	2013	2013-03-07 10:00:00	11.7	last quarter	Day	0	3.612	FT	10.24	117.375	117.375	99.981	116.212	99.981	116.212
March	9M	2013	2013-03-07 11:00:00	11.7	last quarter	Day	0	3.368	LT	10.38	108.575	108.575	103.39	96.2879	103.39	96.2879
March	9M	2013	2013-03-07 12:00:00	11.7	last quarter	Day	0	3.841	RT	10.47	110.449	110.449	102.361	97.1585	102.361	97.1585
March	9M	2013	2013-03-07 13:00:01	11.7	last quarter	Day	0	4.332	RT	11.22	120.997	120.997	97.9013	109.566	97.9013	109.566
March	9M	2013	2013-03-07 14:00:01	11.7	last quarter	Day	0	4.932	RT	11.39	119.053	119.053	105.156	112.198	105.156	112.198
March	9M	2013	2013-03-07 15:00:01	11.7	last quarter	Day	0	5.391	RT	11.59	120.12	120.12	106.711	107.264	106.711	107.264
March	9M	2013	2013-03-07 16:00:01	11.7	last quarter	Day	0	5.772	RT	11.68	120.976	120.976	110.513	116.287	110.513	116.287
March	9M	2013	2013-03-07 17:00:01	11.7	last quarter	Day	0	5.882	HT	11.62	111.488	111.488	104.483	102.126	104.483	102.126
March	9M	2013	2013-03-07 18:00:01	11.7	last quarter	Day	0	5.705	FT	11.72	121.503	121.503	105.019	115.278	105.019	115.278
March	9M	2013	2013-03-07 19:00:01	11.7	last quarter	Night	0	5.286	FT	11.94	127.75		106.132	117.087
March	9M	2013	2013-03-07 20:00:01	11.7	last quarter	Night	0	4.855	FT	11.92	129.685		108.522	116.719
March	9M	2013	2013-03-07 21:00:01	11.7	last quarter	Night	0	4.241	FT	12.06	119.446	119.446	103.965	116.555	103.965	116.555
March	9M	2013	2013-03-07 22:00:01	11.7	last quarter	Night	0	3.626	FT	12.04	120.622		109.049	118.348
March	9M	2013	2013-03-07 23:00:01	11.7	last quarter	Night	0	3.324	LT	11.98	112.983	112.983	107.257	103.37	107.257	103.37
March	9M	2013	2013-03-08 00:00:01	11.73	last quarter	Night	0	3.401	RT	11.92	111.608	111.608	105.323	100.499	105.323	100.499
March	9M	2013	2013-03-08 01:00:01	11.73	last quarter	Night	0	3.994	RT	11.76	115.853	115.853	103.131	108.885	103.131	108.885
March	9M	2013	2013-03-08 02:00:01	11.73	last quarter	Night	0	4.709	RT	11.71	121.217		103.711	112.475
March	9M	2013	2013-03-08 03:00:01	11.73	last quarter	Night	0	5.261	RT	11.56	125.106		106.209	116.973
March	9M	2013	2013-03-08 04:00:01	11.73	last quarter	Night	0	5.806	RT	11.51	122.979		108.188	116.862
March	9M	2013	2013-03-08 05:00:01	11.73	last quarter	Night	0	6.069	RT	11.47	119.618	119.618	102.508	109.483	102.508	109.483
March	9M	2013	2013-03-08 06:00:01	11.73	last quarter	Night	0	6.177	HT	11.4	109.247	109.247	103.153	97.0648	103.153	97.0648
March	9M	2013	2013-03-08 07:00:01	11.73	last quarter	Day	0	6.043	FT	11.34	124.16		104.855	115.201
March	9M	2013	2013-03-08 08:00:01	11.73	last quarter	Day	0	5.568	FT	10.99	128.508		98.826	115.809
March	9M	2013	2013-03-08 09:00:01	11.73	last quarter	Day	0	5.055	FT	11.16	130.843		100.646	116.827
March	9M	2013	2013-03-08 10:00:01	11.73	last quarter	Day	0	4.51	FT	11.12	126.182		103.168	114.653
March	9M	2013	2013-03-08 11:00:01	11.73	last quarter	Day	0	3.8	FT	11.32	119.859	119.859	100.608	118.48	100.608	118.48
March	9M	2013	2013-03-08 12:00:01	11.73	last quarter	Day	0	3.495	LT	11.56	110.583	110.583	104.212	103.697	104.212	103.697
March	9M	2013	2013-03-08 13:00:01	11.73	last quarter	Day	0	3.843	RT	11.54	110.393	110.393	103.408	95.7461	103.408	95.7461
March	9M	2013	2013-03-08 14:00:01	11.73	last quarter	Day	0	4.391	RT	12.3	116.313		103.745	106.343
March	9M	2013	2013-03-08 15:00:01	11.73	last quarter	Day	0	4.956	RT	12.19	113.765		105.181	107.251
March	9M	2013	2013-03-08 16:00:01	11.73	last quarter	Day	0	5.457	RT	12.34	121.853	121.853	101.502	105.068	101.502	105.068
March	9M	2013	2013-03-08 17:00:01	11.73	last quarter	Day	0	5.855	RT	12.23	124.368	124.368	101.571	112.487	101.571	112.487
March	9M	2013	2013-03-08 18:00:01	11.73	last quarter	Day	0	6.107	HT	12.12	114.16	114.16	103.398	104.154	103.398	104.154
March	9M	2013	2013-03-08 19:00:01	11.73	last quarter	Night	0	6.077	FT	12.12	109.416	109.416	104.229	95.528	104.229	95.528
March	9M	2013	2013-03-08 20:00:01	11.73	last quarter	Night	0	5.927	FT	12.2	127.317		104.99	115.16
March	9M	2013	2013-03-08 21:00:01	11.73	last quarter	Night	0	5.181	FT	12.36	131.733		107.248	115.3
March	9M	2013	2013-03-08 22:00:01	11.73	last quarter	Night	0	4.713	FT	12.44	131.037		108.369	114.765
March	9M	2013	2013-03-08 23:00:01	11.73	last quarter	Night	0	4.046	FT	12.46	119.708	119.708	105.511	111.079	105.511	111.079
March	9M	2013	2013-03-09 00:00:01	11.77	last quarter	Night	0	3.418	LT	12.44	121.905	121.905	108.554	120.628	108.554	120.628
March	9M	2013	2013-03-09 01:00:01	11.77	last quarter	Night	0	3.451	RT	12.39	110.746	110.746	104.748	96.923	104.748	96.923
March	9M	2013	2013-03-09 02:00:01	11.77	last quarter	Night	0	4.044	RT	12.19	118.16	118.16	105.734	111.223	105.734	111.223
March	9M	2013	2013-03-09 03:00:01	11.77	last quarter	Night	0	4.738	RT	12.15	118.934	118.934	105.942	114.045	105.942	114.045
March	9M	2013	2013-03-09 04:00:01	11.77	last quarter	Night	0	5.4	RT	11.94	121.024	121.024	108.099	109.891	108.099	109.891
March	9M	2013	2013-03-09 05:00:01	11.77	last quarter	Night	0	5.909	RT	11.84	126.529	126.529	103.757	111.926	103.757	111.926
March	9M	2013	2013-03-09 06:00:01	11.77	last quarter	Night	0	6.252	RT	11.74	120.907	120.907	103.778	111.501	103.778	111.501
March	9M	2013	2013-03-09 07:00:01	11.77	last quarter	Day	0	6.419	HT	11.59	111.285	111.285	105.439	103.728	105.439	103.728
March	9M	2013	2013-03-09 08:00:01	11.77	last quarter	Day	0	6.314	FT	11.59	115.23	115.23	106.848	109.682	106.848	109.682
March	9M	2013	2013-03-09 09:00:01	11.77	last quarter	Day	0	5.993	FT	11.67	128.844		100.226	117.383
March	9M	2013	2013-03-09 10:00:01	11.77	last quarter	Day	0	5.327	FT	11.71	132.26		101.693	116.761
March	9M	2013	2013-03-09 11:00:01	11.77	last quarter	Day	0	4.639	FT	11.95	131.972		101.6	117.148
March	9M	2013	2013-03-09 12:00:01	11.77	last quarter	Day	0	4.065	FT	12.34	123.636	123.636	105.859	111.388	105.859	111.388
March	9M	2013	2013-03-09 13:00:01	11.77	last quarter	Day	0	3.552	LT	12.74	119.248	119.248	108.561	117.086	108.561	117.086
March	9M	2013	2013-03-09 14:00:01	11.77	last quarter	Day	0	3.773	RT	12.74	111.82	111.82	105.445	100.983	105.445	100.983
March	9M	2013	2013-03-09 15:00:01	11.77	last quarter	Day	0	4.528	RT	13.2	121.952		109.715	114.331
March	9M	2013	2013-03-09 16:00:01	11.77	last quarter	Day	0	5.148	RT	12.94	118.687	118.687	102.456	114.788	102.456	114.788
March	9M	2013	2013-03-09 17:00:01	11.77	last quarter	Day	0	5.627	RT	13.06	122.276	122.276	105.25	114.156	105.25	114.156
March	9M	2013	2013-03-09 18:00:01	11.77	last quarter	Day	0	6.145	RT	12.74	124.43	124.43	106.988	111.728	106.988	111.728
March	9M	2013	2013-03-09 19:00:01	11.77	last quarter	Night	0	6.402	HT	12.62	114.144	114.144	104.126	110.406	104.126	110.406
March	9M	2013	2013-03-09 20:00:01	11.77	last quarter	Night	0	6.319	FT	12.55	113.175	113.175	107.141	102.437	107.141	102.437
March	9M	2013	2013-03-09 21:00:01	11.77	last quarter	Night	0	6.09	FT	12.71	128.331		104.87	117.816
March	9M	2013	2013-03-09 22:00:01	11.77	last quarter	Night	0	5.368	FT	12.84	129.858		103.816	113.815
March	9M	2013	2013-03-09 23:00:01	11.77	last quarter	Night	0	4.799	FT	13	134.004		111.428	116.492
March	9M	2013	2013-03-10 00:00:01	11.8	new moon	Night	0	4.098	FT	13.02	127.376		105.288	114.109
March	9M	2013	2013-03-10 01:00:01	11.8	new moon	Night	0	3.537	LT	13.08	118.508	118.508	103.083	116.877	103.083	116.877
March	9M	2013	2013-03-10 02:00:01	11.8	new moon	Night	0	3.539	RT	13.03	109.151	109.151	103.635	94.6086	103.635	94.6086
March	9M	2013	2013-03-10 03:00:01	11.8	new moon	Night	0	4.246	RT	12.82	117.479	117.479	100.844	113.43	100.844	113.43
March	9M	2013	2013-03-10 04:00:01	11.8	new moon	Night	0	4.864	RT	12.74	119.82	119.82	108.52	114.33	108.52	114.33
March	9M	2013	2013-03-10 05:00:01	11.8	new moon	Night	0	5.421	RT	12.54	123.359	123.359	102.792	113.673	102.792	113.673
March	9M	2013	2013-03-10 06:00:01	11.8	new moon	Night	0	5.988	RT	12.4	125.801		108.78	110.555
March	9M	2013	2013-03-10 07:00:01	11.8	new moon	Day	0	6.356	RT	12.23	120.484	120.484	108.5	112.9	108.5	112.9
March	9M	2013	2013-03-10 08:00:01	11.8	new moon	Day	0	6.494	HT	12.08	109.727	109.727	103.867	102.741	103.867	102.741
March	9M	2013	2013-03-10 09:00:01	11.8	new moon	Day	0	6.372	FT	12.16	122.222	122.222	104.495	115.038	104.495	115.038
March	9M	2013	2013-03-10 10:00:01	11.8	new moon	Day	0	5.821	FT	12.42	128.588		104.017	113.926
March	9M	2013	2013-03-10 11:00:01	11.8	new moon	Day	0	5.284	FT	12.63	133.851		109.192	116.758
March	9M	2013	2013-03-10 12:00:01	11.8	new moon	Day	0	4.568	FT	12.99	131.536		106.727	113.139
March	9M	2013	2013-03-10 13:00:01	11.8	new moon	Day	0	3.909	LT	13.39	123.343	123.343	106.164	117.123	106.164	117.123
March	9M	2013	2013-03-10 14:00:01	11.8	new moon	Day	0	3.449	RT	13.79	118.978		109.082	116.716
March	9M	2013	2013-03-10 15:00:01	11.8	new moon	Day	0	3.945	RT	13.83	115.15	115.15	103.753	110.235	103.753	110.235
March	9M	2013	2013-03-10 16:00:01	11.8	new moon	Day	0	4.662	RT	13.9	123.293	123.293	107.644	112.023	107.644	112.023
March	9M	2013	2013-03-10 17:00:01	11.8	new moon	Day	0	5.255	RT	13.96	121.372	121.372	109.524	115.822	109.524	115.822
March	9M	2013	2013-03-10 18:00:01	11.8	new moon	Day	0	5.779	RT	13.75	122.622	122.622	106.363	111.816	106.363	111.816
March	9M	2013	2013-03-10 19:00:01	11.8	new moon	Night	0	6.247	RT	13.34	124.467	124.467	105.614	114.667	105.614	114.667
March	9M	2013	2013-03-10 20:00:01	11.8	new moon	Night	0	6.487	HT	13.12	116.581	116.581	107.305	110.795	107.305	110.795
March	9M	2013	2013-03-10 21:00:01	11.8	new moon	Night	0	6.384	FT	13.1	116.011	116.011	106.276	113.269	106.276	113.269
March	9M	2013	2013-03-10 22:00:01	11.8	new moon	Night	0	6.016	FT	13.36	129.802		108.35	115.7
March	9M	2013	2013-03-10 23:00:01	11.8	new moon	Night	0	5.46	FT	13.54	130.325		107.35	113.554
March	9M	2013	2013-03-11 00:00:01	11.83	new moon	Night	0	4.823	FT	13.76	134.991		109.272	116.223
March	9M	2013	2013-03-11 01:00:01	11.83	new moon	Night	0	4.093	FT	13.83	126.958	126.958	107.026	112.744	107.026	112.744
March	9M	2013	2013-03-11 02:00:01	11.83	new moon	Night	0	3.602	LT	13.92	115.619	115.619	105.412	111.478	105.412	111.478
March	9M	2013	2013-03-11 03:00:01	11.83	new moon	Night	0	3.574	RT	13.87	107.254	107.254	102.302	94.0325	102.302	94.0325
March	9M	2013	2013-03-11 04:00:01	11.83	new moon	Night	0	4.345	RT	13.64	120.812	120.812	105.733	113.738	105.733	113.738
March	9M	2013	2013-03-11 05:00:01	11.83	new moon	Night	0	5.055	RT	13.54	120.672	120.672	104.003	113.018	104.003	113.018
March	9M	2013	2013-03-11 06:00:01	11.83	new moon	Night	0	5.574	RT	13.31	124.804	124.804	104.111	114.416	104.111	114.416
March	9M	2013	2013-03-11 07:00:01	11.83	new moon	Day	0	6.089	RT	13.14	126.628		105.596	112.386
March	9M	2013	2013-03-11 08:00:01	11.83	new moon	Day	0	6.426	HT	12.9	120.303	120.303	103.963	113.838	103.963	113.838
March	9M	2013	2013-03-11 09:00:01	11.83	new moon	Day	0	6.486	FT	12.76	112.026		106.983	99.3081
March	9M	2013	2013-03-11 10:00:01	11.83	new moon	Day	0	6.34	FT	12.96	123.81		105.641	113.828
March	9M	2013	2013-03-11 11:00:01	11.83	new moon	Day	0	5.708	FT	13.4	128.718		104.019	113.126
March	9M	2013	2013-03-11 12:00:01	11.83	new moon	Day	0	5.114	FT	13.72	133.877		105.336	117.209
March	9M	2013	2013-03-11 13:00:01	11.83	new moon	Day	0	4.494	FT	14.14	131.416		107.351	115.149
March	9M	2013	2013-03-11 14:00:01	11.83	new moon	Day	0	3.777	LT	14.56	120.648	120.648	107.534	109.013	107.534	109.013
March	9M	2013	2013-03-11 15:00:01	11.83	new moon	Day	0	3.381	RT	14.94	119.384	119.384	108.944	116.996	108.944	116.996
March	9M	2013	2013-03-11 16:00:01	11.83	new moon	Day	0	4.01	RT	14.94	113.683	113.683	105.399	105.936	105.399	105.936
March	9M	2013	2013-03-11 17:00:01	11.83	new moon	Day	0	4.74	RT	14.62	120.782	120.782	107.264	115.909	107.264	115.909
March	9M	2013	2013-03-11 18:00:01	11.83	new moon	Day	0	5.397	RT	14.62	123.212	123.212	109.23	112.094	109.23	112.094
March	9M	2013	2013-03-11 19:00:01	11.83	new moon	Night	0	5.961	RT	14.22	127.884		107.873	113.591
March	9M	2013	2013-03-11 20:00:01	11.83	new moon	Night	0	6.382	RT	13.91	123.559		108.508	113.242
March	9M	2013	2013-03-11 21:00:01	11.83	new moon	Night	0	6.56	HT	13.71	113.962	113.962	108.614	105.294	108.614	105.294
March	9M	2013	2013-03-11 22:00:01	11.83	new moon	Night	0	6.409	FT	13.88	115.895	115.895	106.527	103.894	106.527	103.894
March	9M	2013	2013-03-11 23:00:01	11.83	new moon	Night	0	5.975	FT	14.14	128.199	128.199	105.81	116.016	105.81	116.016
March	9M	2013	2013-03-12 00:00:01	11.87	new moon	Night	2.5	5.321	FT	14.4	132.789		105.262	115.21
March	9M	2013	2013-03-12 01:00:01	11.87	new moon	Night	2.5	4.693	FT	14.68	135.004		107.466
March	9M	2013	2013-03-12 02:00:01	11.87	new moon	Night	2.5	4.035	FT	14.87	124.517		106.581	112.202
March	9M	2013	2013-03-12 03:00:01	11.87	new moon	Night	2.5	3.52	LT	15.06	119.085	119.085	106.464	117.546	106.464	117.546
March	9M	2013	2013-03-12 04:00:01	11.87	new moon	Night	2.5	3.777	RT	14.98	111.738	111.738	105.582	103.84	105.582	103.84
March	9M	2013	2013-03-12 05:00:01	11.87	new moon	Night	2.5	4.548	RT	14.8	123.578	123.578	108.8	113.419	108.8	113.419
March	9M	2013	2013-03-12 06:00:01	11.87	new moon	Night	2.5	5.242	RT	14.67	119.886	119.886	106.063	115.353	106.063	115.353
March	9M	2013	2013-03-12 07:00:01	11.87	new moon	Day	2.5	5.735	RT	14.5	121.522	121.522	108.648	113.367	108.648	113.367
March	9M	2013	2013-03-12 08:00:01	11.87	new moon	Day	2.5	6.112	RT	14.24	123.372	123.372	110.115	109.507	110.115	109.507
March	9M	2013	2013-03-12 09:00:01	11.87	new moon	Day	2.5	6.337	HT	14.06	113.855		105.931	107.591
March	9M	2013	2013-03-12 10:00:01	11.87	new moon	Day	2.5	6.227	FT	14.07	114.586		106.038	110.835
March	9M	2013	2013-03-12 11:00:01	11.87	new moon	Day	2.5	5.92	FT	14.39	128.092		104.632	111.407
March	9M	2013	2013-03-12 12:00:01	11.87	new moon	Day	2.5	5.403	FT	14.66	130.65	130.65	107.372	111.022	107.372	111.022
March	9M	2013	2013-03-12 13:00:01	11.87	new moon	Day	2.5	4.7	FT	15.03	132.317		104.521	116.344
March	9M	2013	2013-03-12 14:00:01	11.87	new moon	Day	2.5	4.018	FT	15.35	127.213	127.213	105.615	115.281	105.615	115.281
March	9M	2013	2013-03-12 15:00:01	11.87	new moon	Day	2.5	3.402	FT	15.74	121.613	121.613	107.902	120.115	107.902	120.115
March	9M	2013	2013-03-12 16:00:01	11.87	new moon	Day	2.5	3.37	FT	15.9	113.716		108.594	101.192
March	9M	2013	2013-03-12 17:00:01	11.87	new moon	Day	2.5	4.121	LT	15.84	117.315	117.315	109.077	112.071	109.077	112.071
March	9M	2013	2013-03-12 18:00:01	11.87	new moon	Day	2.5	4.809	RT	15.44	119.751	119.751	106.077	114.176	106.077	114.176
March	9M	2013	2013-03-12 19:00:01	11.87	new moon	Night	2.5	5.379	RT	15.32	121.947		108.293	113.765
March	9M	2013	2013-03-12 20:00:01	11.87	new moon	Night	2.5	5.902	RT	14.92	125.481		108.672	109.273
March	9M	2013	2013-03-12 21:00:01	11.87	new moon	Night	2.5	6.255	RT	14.64	123.247		107.305	107.917
March	9M	2013	2013-03-12 22:00:01	11.87	new moon	Night	2.5	6.31	HT	14.39	110.603	110.603	106.264	94.7315	106.264	94.7315
March	9M	2013	2013-03-12 23:00:01	11.87	new moon	Night	2.5	6.16	FT	14.58	125.727		106.197	110.035
March	9M	2013	2013-03-13 00:00:01	11.9	new moon	Night	3.8	5.408	FT	14.76	131.549		110.931	114.996
March	9M	2013	2013-03-13 01:00:01	11.9	new moon	Night	3.8	4.761	FT	14.94	135.201		107.738	115.639
March	9M	2013	2013-03-13 02:00:01	11.9	new moon	Night	3.8	4.086	FT	14.9	127.504		108.247	112.201
March	9M	2013	2013-03-13 03:00:01	11.9	new moon	Night	3.8	3.532	FT	14.88	120.05	120.05	106.834	117.865	106.834	117.865
March	9M	2013	2013-03-13 04:00:01	11.9	new moon	Night	3.8	3.234	LT	14.83	112.871	112.871	106.345	106.093	106.345	106.093
March	9M	2013	2013-03-13 05:00:01	11.9	new moon	Night	3.8	3.817	RT	14.7	113.432	113.432	103.692	110.598	103.692	110.598
March	9M	2013	2013-03-13 06:00:01	11.9	new moon	Night	3.8	4.464	RT	14.44	119.822	119.822	106.914	110.743	106.914	110.743
March	9M	2013	2013-03-13 07:00:01	11.9	new moon	Day	3.8	5.021	RT	14.31	121.137		108.966	118.538
March	9M	2013	2013-03-13 08:00:01	11.9	new moon	Day	3.8	5.569	RT	14.12	122.04		110.372	113.161
March	9M	2013	2013-03-13 09:00:01	11.9	new moon	Day	3.8	5.93	RT	14.08	121.093	121.093	109.894	109.145	109.894	109.145
March	9M	2013	2013-03-13 10:00:01	11.9	new moon	Day	3.8	6.134	HT	13.96	112.708	112.708	106.3	102.829	106.3	102.829
March	9M	2013	2013-03-13 11:00:01	11.9	new moon	Day	3.8	6.014	FT	14.18	116.787		105.206	106.662
March	9M	2013	2013-03-13 12:00:01	11.9	new moon	Day	3.8	5.595	FT	14.51	128.583	128.583	106.945	115.58	106.945	115.58
March	9M	2013	2013-03-13 13:00:01	11.9	new moon	Day	3.8	5.006	FT	15	132.72		108.944	114.98
March	9M	2013	2013-03-13 14:00:01	11.9	new moon	Day	3.8	4.349	FT	15.44	130.05		104.357	117.955
March	9M	2013	2013-03-13 15:00:01	11.9	new moon	Day	3.8	3.741	FT	15.88	117.451	117.451	107.212	111.066	107.212	111.066
March	9M	2013	2013-03-13 16:00:01	11.9	new moon	Day	3.8	3.299	LT	16.16	119.872	119.872	106.318	118.543	106.318	118.543
March	9M	2013	2013-03-13 17:00:01	11.9	new moon	Day	3.8	3.64	RT	16.1	114.968	114.968	109.635	103.784	109.635	103.784
March	9M	2013	2013-03-13 18:00:01	11.9	new moon	Day	3.8	4.386	RT	15.8	119.721	119.721	107.927	115.657	107.927	115.657
March	9M	2013	2013-03-13 19:00:01	11.9	new moon	Night	3.8	5.032	RT	15.39	124.08	124.08	108.588	114.79	108.588	114.79
March	9M	2013	2013-03-13 20:00:01	11.9	new moon	Night	3.8	5.616	RT	15.2	122.191	122.191	109.786	113.696	109.786	113.696
March	9M	2013	2013-03-13 21:00:01	11.9	new moon	Night	3.8	6.046	RT	14.83	121.374	121.374	106.918	111.752	106.918	111.752
March	9M	2013	2013-03-13 22:00:01	11.9	new moon	Night	3.8	6.261	HT	14.64	113.395	113.395	106.035	107.919	106.035	107.919
March	9M	2013	2013-03-13 23:00:01	11.9	new moon	Night	3.8	6.128	FT	14.66	117.963	117.963	110.062	111.438	110.062	111.438
March	9M	2013	2013-03-14 00:00:01	11.93	new moon	Night	0	5.644	FT	14.63	131.75		108.988	113.011
March	9M	2013	2013-03-14 01:00:01	11.93	new moon	Night	0	5.016	FT	14.68	133.864		109.023	117.542
March	9M	2013	2013-03-14 02:00:01	11.93	new moon	Night	0	4.453	FT	14.58	129.481		106.856	115.003
March	9M	2013	2013-03-14 03:00:01	11.93	new moon	Night	0	3.681	FT	14.42	116.392	116.392	105.728	106.893	105.728	106.893
March	9M	2013	2013-03-14 04:00:01	11.93	new moon	Night	0	3.289	LT	14.27	119.832	119.832	105.705	118.636	105.705	118.636
March	9M	2013	2013-03-14 05:00:01	11.93	new moon	Night	0	3.667	RT	14.23	113.301	113.301	106.47	103.445	106.47	103.445
March	9M	2013	2013-03-14 06:00:01	11.93	new moon	Night	0	4.263	RT	13.86	118.432	118.432	106.839	113.199	106.839	113.199
March	9M	2013	2013-03-14 07:00:01	11.93	new moon	Day	0	4.776	RT	13.95	114.033	114.033	101.916	110.039	101.916	110.039
March	9M	2013	2013-03-14 08:00:01	11.93	new moon	Day	0	5.202	RT	13.78	119.579		108.346	117.202
March	9M	2013	2013-03-14 09:00:01	11.93	new moon	Day	0	5.631	RT	13.72	117.575	117.575	106.568	115.087	106.568	115.087
March	9M	2013	2013-03-14 10:00:01	11.93	new moon	Day	0	5.866	HT	13.8	115.059	115.059	107.152	110.612	107.152	110.612
March	9M	2013	2013-03-14 11:00:01	11.93	new moon	Day	0	5.946	FT	13.78	112.257	112.257	107.335	99.3484	107.335	99.3484
March	9M	2013	2013-03-14 12:00:01	11.93	new moon	Day	0	5.749	FT	14.14	122.864	122.864	104.471	114.809	104.471	114.809
March	9M	2013	2013-03-14 13:00:01	11.93	new moon	Day	0	5.331	FT	14.42	128.016		105.403	114.087
March	9M	2013	2013-03-14 14:00:01	11.93	new moon	Day	0	4.706	FT	14.72	129.076		105.813	112.67
March	9M	2013	2013-03-14 15:00:01	11.93	new moon	Day	0	4.057	FT	15.14	121.946	121.946	107.145	112.908	107.145	112.908
March	9M	2013	2013-03-14 16:00:01	11.93	new moon	Day	0	3.549	LT	15.43	123.2		117.118	119.044
March	9M	2013	2013-03-14 17:00:01	11.93	new moon	Day	0	3.385	RT	15.56	114.435	114.435	109.275	104.853	109.275	104.853
March	9M	2013	2013-03-14 18:00:01	11.93	new moon	Day	0	3.991	RT	15.39	117.827	117.827	108.761	115.158	108.761	115.158
March	9M	2013	2013-03-14 19:00:01	11.93	new moon	Night	0	4.634	RT	15.06	122.386	122.386	108.933	112.954	108.933	112.954
March	9M	2013	2013-03-14 20:00:01	11.93	new moon	Night	0	5.231	RT	14.87	119.351	119.351	105.936	115.239	105.936	115.239
March	9M	2013	2013-03-14 21:00:01	11.93	new moon	Night	0	5.739	RT	14.64	123.301	123.301	107.346	113.673	107.346	113.673
March	9M	2013	2013-03-14 22:00:01	11.93	new moon	Night	0	6.086	HT	14.43	121.972	121.972	104.054	106.656	104.054	106.656
March	9M	2013	2013-03-14 23:00:01	11.93	new moon	Night	0	6.173	HT	14.27	107.885	107.885	101.931	98.0759	101.931	98.0759
March	9M	2013	2013-03-15 00:00:01	11.97	first quarter	Night	0	6.065	FT	14.32	126.468		108.788	113.481
March	9M	2013	2013-03-15 01:00:01	11.97	first quarter	Night	0	5.447	FT	14.2	129.677		106.661	112.229
March	9M	2013	2013-03-15 02:00:01	11.97	first quarter	Night	0	4.938	FT	14.27	132.543		106.432	114.446
March	9M	2013	2013-03-15 03:00:01	11.97	first quarter	Night	0	4.302	FT	14.14	125.022	125.022	103.759	114.556	103.759	114.556
March	9M	2013	2013-03-15 04:00:01	11.97	first quarter	Night	0	3.676	FT	14.02	115.582	115.582	102.959	111.881	102.959	111.881
March	9M	2013	2013-03-15 05:00:01	11.97	first quarter	Night	0	3.373	LT	13.92	117.402	117.402	100.946	116.504	100.946	116.504
March	9M	2013	2013-03-15 06:00:01	11.97	first quarter	Night	0	3.823	RT	13.84	114.008	114.008	106.028	110.499	106.028	110.499
March	9M	2013	2013-03-15 07:00:01	11.97	first quarter	Day	0	4.476	RT	13.68	120.42	120.42	108.502	117.453	108.502	117.453
March	9M	2013	2013-03-15 08:00:01	11.97	first quarter	Day	0	4.91	RT	13.7	120.281	120.281	107.832	117.413	107.832	117.413
March	9M	2013	2013-03-15 09:00:01	11.97	first quarter	Day	0	5.309	RT	13.71	117.425	117.425	104.502	115.207	104.502	115.207
March	9M	2013	2013-03-15 10:00:01	11.97	first quarter	Day	0	5.593	RT	13.7	113.989	113.989	104.986	109.96	104.986	109.96
March	9M	2013	2013-03-15 11:00:01	11.97	first quarter	Day	0	5.767	HT	13.84	112.903		106.75	105.546
March	9M	2013	2013-03-15 12:00:01	11.97	first quarter	Day	0	5.697	FT	14.15	115.883	115.883	107.86	110.713	107.86	110.713
March	9M	2013	2013-03-15 13:00:01	11.97	first quarter	Day	0	5.409	FT	14.36	125.622		106.664	117.245
March	9M	2013	2013-03-15 14:00:01	11.97	first quarter	Day	0	4.907	FT	14.92	128.9		108.596	115.335
March	9M	2013	2013-03-15 15:00:01	11.97	first quarter	Day	0	4.25	FT	15.35	122.765		105.138	110.653
March	9M	2013	2013-03-15 16:00:01	11.97	first quarter	Day	0	3.778	FT	15.75	117.494	117.494	107.426	113.74	107.426	113.74
March	9M	2013	2013-03-15 17:00:01	11.97	first quarter	Day	0	3.452	LT	16.02	113.497	113.497	107.221	106.806	107.221	106.806
March	9M	2013	2013-03-15 18:00:01	11.97	first quarter	Day	0	3.686	RT	15.98	114.492		108.44	106.673
March	9M	2013	2013-03-15 19:00:01	11.97	first quarter	Night	0	4.365	RT	15.64	120.649	120.649	107.786	115.81	107.786	115.81
March	9M	2013	2013-03-15 20:00:01	11.97	first quarter	Night	0	4.917	RT	15.27	118.378	118.378	104.883	116.153	104.883	116.153
March	9M	2013	2013-03-15 21:00:02	11.97	first quarter	Night	0	5.467	RT	15.14	122.589	122.589	105.557	115.803	105.557	115.803
March	9M	2013	2013-03-15 22:00:02	11.97	first quarter	Night	0	5.855	RT	14.9	121.897	121.897	108.6	112.627	108.6	112.627
March	9M	2013	2013-03-15 23:00:02	11.97	first quarter	Night	0	6.08	HT	14.74	115.442	115.442	101.515	113.337	101.515	113.337
March	9M	2013	2013-03-16 00:00:02	12	first quarter	Night	0	5.986	FT	14.67	114.775	114.775	106.756	111.473	106.756	111.473
March	9M	2013	2013-03-16 01:00:02	12	first quarter	Night	0	5.744	FT	14.68	128.36		108.072	114.455
March	9M	2013	2013-03-16 02:00:02	12	first quarter	Night	0	5.17	FT	14.71	129.529		105.927	118.136
March	9M	2013	2013-03-16 03:00:02	12	first quarter	Night	0	4.529	FT	14.83	128.674		104.458	113.732
March	9M	2013	2013-03-16 04:00:02	12	first quarter	Night	0	3.873	FT	14.79	118.734	118.734	103.543	113.689	103.543	113.689
March	9M	2013	2013-03-16 05:00:02	12	first quarter	Night	0	3.513	LT	14.78	118.313	118.313	108.509	115.819	108.509	115.819
March	9M	2013	2013-03-16 06:00:02	12	first quarter	Night	0	3.507	RT	14.7	114.869	114.869	109.344	102.134	109.344	102.134
March	9M	2013	2013-03-16 07:00:02	12	first quarter	Day	0	3.998	RT	14.47	115.423	115.423	108.49	106.657	108.49	106.657
March	9M	2013	2013-03-16 08:00:02	12	first quarter	Day	0	4.602	RT	14.39	119.125	119.125	108.565	116.655	108.565	116.655
March	9M	2013	2013-03-16 09:00:02	12	first quarter	Day	0	4.944	RT	14.44	117.323	117.323	108.864	113.479	108.864	113.479
March	9M	2013	2013-03-16 10:00:02	12	first quarter	Day	0	5.241	RT	14.54	118.657	118.657	108.927	116.148	108.927	116.148
March	9M	2013	2013-03-16 11:00:02	12	first quarter	Day	0	5.435	RT	14.55	111.989		106.053	105.039
March	9M	2013	2013-03-16 12:00:02	12	first quarter	Day	0	5.478	HT	14.58	114.698	114.698	108.858	104.071	108.858	104.071
March	9M	2013	2013-03-16 13:00:02	12	first quarter	Day	0	5.295	FT	15	115.814	115.814	105.103	108.86	105.103	108.86
March	9M	2013	2013-03-16 14:00:02	12	first quarter	Day	0	4.96	FT	15.71	124.233		106.11	110.452
March	9M	2013	2013-03-16 15:00:02	12	first quarter	Day	0	4.372	FT	16.26	121.15		107.625	115.846
March	9M	2013	2013-03-16 16:00:02	12	first quarter	Day	0	4.003	FT	16.43	117.432		108.633	111.554
March	9M	2013	2013-03-16 17:00:02	12	first quarter	Day	0	3.506	FT	16.83	120.395	120.395	108.96	117.865	108.96	117.865
March	9M	2013	2013-03-16 18:00:02	12	first quarter	Day	0	3.4	LT	17.02	117.754	117.754	111.439	108.495	111.439	108.495
March	9M	2013	2013-03-16 19:00:02	12	first quarter	Night	0	3.884	RT	16.7	113.57	113.57	107.162	108.226	107.162	108.226
March	9M	2013	2013-03-16 20:00:02	12	first quarter	Night	0	4.397	RT	16.28	119.517	119.517	110.57	115.715	110.57	115.715
March	9M	2013	2013-03-16 21:00:02	12	first quarter	Night	0	4.905	RT	16.03	117.573	117.573	106.553	115.174	106.553	115.174
March	9M	2013	2013-03-16 22:00:02	12	first quarter	Night	0	5.368	RT	15.86	117.301	117.301	105.724	113.428	105.724	113.428
March	9M	2013	2013-03-16 23:00:02	12	first quarter	Night	0	5.684	RT	15.71	117.914	117.914	107.416	112.382	107.416	112.382
March	9M	2013	2013-03-17 00:00:02	12.03	first quarter	Night	0	5.797	HT	15.52	110.555	110.555	105.457	100.929	105.457	100.929
March	9M	2013	2013-03-17 01:00:02	12.03	first quarter	Night	0	5.643	FT	15.6	120.527	120.527	107.556	111.455	107.556	111.455
March	9M	2013	2013-03-17 02:00:02	12.03	first quarter	Night	0	5.302	FT	15.62	126.902		109.057	111.758
March	9M	2013	2013-03-17 03:00:02	12.03	first quarter	Night	0	4.695	FT	15.79	126.792		109.68	117.103
March	9M	2013	2013-03-17 04:00:02	12.03	first quarter	Night	0	4.156	FT	15.84	117.354	117.354	109.108	110.213	109.108	110.213
March	9M	2013	2013-03-17 05:00:02	12.03	first quarter	Night	0	3.72	FT	15.87	120.267	120.267	103.506	119.316	103.506	119.316
March	9M	2013	2013-03-17 06:00:02	12.03	first quarter	Night	0	3.549	LT	15.78	116.293	116.293	110.367	105.721	110.367	105.721
March	9M	2013	2013-03-17 07:00:02	12.03	first quarter	Day	0	3.751	RT	15.8	116.545	116.545	110.702	103.955	110.702	103.955
March	9M	2013	2013-03-17 08:00:02	12.03	first quarter	Day	0	4.253	RT	15.59	114.921		109.534	105.442
March	9M	2013	2013-03-17 09:00:02	12.03	first quarter	Day	0	4.656	RT	15.58	116.772		107.988	113.753
March	9M	2013	2013-03-17 10:00:02	12.03	first quarter	Day	0	4.99	RT	15.71	120.144	120.144	111.155	116.786	111.155	116.786
March	9M	2013	2013-03-17 11:00:02	12.03	first quarter	Day	0	5.274	RT	15.82	118.788	118.788	110.531	115.725	110.531	115.725
March	9M	2013	2013-03-17 12:00:02	12.03	first quarter	Day	0	5.466	HT	15.78	118.272		108.544	116.239
March	9M	2013	2013-03-17 13:00:02	12.03	first quarter	Day	0	5.45	FT	15.82	115.876	115.876	110.503	103.764	110.503	103.764
March	9M	2013	2013-03-17 14:00:02	12.03	first quarter	Day	0	5.216	FT	16.36	122.685		108.508	114.105
March	9M	2013	2013-03-17 15:00:02	12.03	first quarter	Day	0	4.822	FT	16.78	123.128		106.63	114.407
March	9M	2013	2013-03-17 16:00:02	12.03	first quarter	Day	0	4.19	FT	17.06	117.848	117.848	106.856	111.991	106.856	111.991
March	9M	2013	2013-03-17 17:00:02	12.03	first quarter	Day	0	3.866	FT	17.35	119.718	119.718	108.547	117.874	108.547	117.874
March	9M	2013	2013-03-17 18:00:02	12.03	first quarter	Day	0	3.56	LT	17.58	118.085	118.085	112.611	109.581	112.611	109.581
March	9M	2013	2013-03-17 19:00:02	12.03	first quarter	Night	0	3.71	RT	17.55	113.581	113.581	107.946	103.888	107.946	103.888
March	9M	2013	2013-03-17 20:00:02	12.03	first quarter	Night	0	4.167	RT	16.99	117.277	117.277	107.975	113.26	107.975	113.26
March	9M	2013	2013-03-17 21:00:02	12.03	first quarter	Night	0	4.696	RT	16.8	112.611	112.611	105.478	107.448	105.478	107.448
March	9M	2013	2013-03-17 22:00:02	12.03	first quarter	Night	0	5.064	RT	16.64	119.554	119.554	105.084	118.205	105.084	118.205
March	9M	2013	2013-03-17 23:00:02	12.03	first quarter	Night	0	5.391	RT	16.47	115.976	115.976	106.466	113.239	106.466	113.239
March	9M	2013	2013-03-18 00:00:02	12.07	first quarter	Night	0	5.595	RT	16.34	113.432	113.432	104.549	110.814	104.549	110.814
March	9M	2013	2013-03-18 01:00:02	12.07	first quarter	Night	0	5.675	HT	16.3	113.192	113.192	106.605	103.698	106.605	103.698
March	9M	2013	2013-03-18 02:00:02	12.07	first quarter	Night	0	5.514	FT	16.35	118.15	118.15	109.184	110.195	109.184	110.195
March	9M	2013	2013-03-18 03:00:02	12.07	first quarter	Night	0	5.152	FT	16.47	125.091		106.824	109.614
March	9M	2013	2013-03-18 04:00:02	12.07	first quarter	Night	0	4.688	FT	16.64	121.032		109.537	111.973
March	9M	2013	2013-03-18 05:00:02	12.07	first quarter	Night	0	4.232	FT	16.8	119.371	119.371	107.135	117.654	107.135	117.654
March	9M	2013	2013-03-18 06:00:02	12.07	first quarter	Night	0	3.885	FT	16.91	114.842	114.842	107.553	110.839	107.553	110.839
March	9M	2013	2013-03-18 07:00:02	12.07	first quarter	Day	0	3.812	LT	16.84	117.996	117.996	112.183	106.693	112.183	106.693
March	9M	2013	2013-03-18 08:00:02	12.07	first quarter	Day	0	4.075	RT	16.78	117.286	117.286	111.243	107.579	111.243	107.579
March	9M	2013	2013-03-18 09:00:02	12.07	first quarter	Day	0	4.498	RT	16.56	115.932	115.932	108.214	107.348	108.214	107.348
March	9M	2013	2013-03-18 10:00:02	12.07	first quarter	Day	0	4.861	RT	16.54	114.413	114.413	108.511	103.748	108.511	103.748
March	9M	2013	2013-03-18 11:00:02	12.07	first quarter	Day	0	5.179	RT	16.54	116.043	116.043	109.805	104.685	109.805	104.685
March	9M	2013	2013-03-18 12:00:02	12.07	first quarter	Day	0	5.491	RT	16.5	119.736	119.736	109.416	117.501	109.416	117.501
March	9M	2013	2013-03-18 13:00:02	12.07	first quarter	Day	0	5.643	HT	16.38	117.803		110.733	113.116
March	9M	2013	2013-03-18 14:00:02	12.07	first quarter	Day	0	5.555	FT	16.76	116.538	116.538	108.858	109.474	108.858	109.474
March	9M	2013	2013-03-18 15:00:02	12.07	first quarter	Day	0	5.273	FT	17.15	123.127	123.127	107.713	114.248	107.713	114.248
March	9M	2013	2013-03-18 16:00:02	12.07	first quarter	Day	0	4.924	FT	17.55	122.578	122.578	109.855	109.144	109.855	109.144
March	9M	2013	2013-03-18 17:00:02	12.07	first quarter	Day	0	4.484	FT	17.99	115.893	115.893	106.081	110.982	106.081	110.982
March	9M	2013	2013-03-18 18:00:02	12.07	first quarter	Day	0	4.045	FT	18.34	118.338	118.338	108.979	115.703	108.979	115.703
March	9M	2013	2013-03-18 19:00:02	12.07	first quarter	Night	0	3.962	LT	18.55	119.157	119.157	112.332	111.031	112.332	111.031
March	9M	2013	2013-03-18 20:00:02	12.07	first quarter	Night	0	4.207	RT	18.18	114.806	114.806	108.218	108.11	108.218	108.11
March	9M	2013	2013-03-18 21:00:02	12.07	first quarter	Night	0	4.686	RT	17.74	116.492	116.492	109.356	110.514	109.356	110.514
March	9M	2013	2013-03-18 22:00:02	12.07	first quarter	Night	0	5.069	RT	17.58	115.192	115.192	109.135	106.422	109.135	106.422
March	9M	2013	2013-03-18 23:00:02	12.07	first quarter	Night	0	5.383	RT	17.36	115.422	115.422	105.795	109.641	105.795	109.641
March	9M	2013	2013-03-19 00:00:02	12.1	first quarter	Night	12.7	5.567	RT	17.22	110.906	110.906	105.982	98.0346	105.982	98.0346
March	9M	2013	2013-03-19 01:00:02	12.1	first quarter	Night	12.7	5.7	HT	17.22	114.144	114.144	107.066	107.787	107.066	107.787
March	9M	2013	2013-03-19 02:00:02	12.1	first quarter	Night	12.7	5.7	HT	17.12	117.255	117.255	109.969	108.553	109.969	108.553
March	9M	2013	2013-03-19 03:00:02	12.1	first quarter	Night	12.7	5.562	FT	17.16	119.333	119.333	107.008	114.422	107.008	114.422
March	9M	2013	2013-03-19 04:00:02	12.1	first quarter	Night	12.7	5.169	FT	17.24	124.573		107.322	111.645
March	9M	2013	2013-03-19 05:00:02	12.1	first quarter	Night	12.7	4.793	FT	17.48	117.096	117.096	108.774	112.392	108.774	112.392
March	9M	2013	2013-03-19 06:00:02	12.1	first quarter	Night	12.7	4.425	FT	17.59	118.343		107.654	114.198
March	9M	2013	2013-03-19 07:00:02	12.1	first quarter	Day	12.7	4.109	LT	17.48	118.067	118.067	112.333	106.623	112.333	106.623
March	9M	2013	2013-03-19 08:00:02	12.1	first quarter	Day	12.7	4.25	RT	17.47	114.535	114.535	108.08	106.906	108.08	106.906
March	9M	2013	2013-03-19 09:00:02	12.1	first quarter	Day	12.7	4.392	RT	17.42	112.785	112.785	108.227	96.2109	108.227	96.2109
March	9M	2013	2013-03-19 10:00:02	12.1	first quarter	Day	12.7	4.609	RT	17.38	116.07	116.07	110.141	105.239	110.141	105.239
March	9M	2013	2013-03-19 11:00:02	12.1	first quarter	Day	12.7	4.81	RT	17.48	113.528	113.528	108.152	102.407	108.152	102.407
March	9M	2013	2013-03-19 12:00:02	12.1	first quarter	Day	12.7	5.085	RT	17.79	117.319	117.319	111.631	106.638	111.631	106.638
March	9M	2013	2013-03-19 13:00:02	12.1	first quarter	Day	12.7	5.378	RT	17.86	116.591	116.591	108.589	111.175	108.589	111.175
March	9M	2013	2013-03-19 14:00:02	12.1	first quarter	Day	12.7	5.383	HT	17.75	113.972	113.972	109.002	100.729	109.002	100.729
March	9M	2013	2013-03-19 15:00:02	12.1	first quarter	Day	12.7	5.238	FT	18.48	120.152		110.965	115.569
March	9M	2013	2013-03-19 16:00:02	12.1	first quarter	Day	12.7	5.069	FT	18.44	115.394	115.394	110.109	104.423	110.109	104.423
March	9M	2013	2013-03-19 17:00:02	12.1	first quarter	Day	12.7	4.881	FT	18.96	118.811	118.811	108.834	115.071	108.834	115.071
March	9M	2013	2013-03-19 18:00:02	12.1	first quarter	Day	12.7	4.437	FT	19.1	121.632	121.632	111.145	118.837	111.145	118.837
March	9M	2013	2013-03-19 19:00:02	12.1	first quarter	Night	12.7	4.051	LT	19.32	121.021	121.021	110.232	118.496	110.232	118.496
March	9M	2013	2013-03-19 20:00:02	12.1	first quarter	Night	12.7	3.793	RT	19.52	117.91	117.91	111.449	111.436	111.449	111.436
March	9M	2013	2013-03-19 21:00:02	12.1	first quarter	Night	12.7	4.173	RT	19.12	117.243	117.243	108.989	113.617	108.989	113.617
March	9M	2013	2013-03-19 22:00:02	12.1	first quarter	Night	12.7	4.548	RT	18.68	114.638	114.638	108.381	108.074	108.381	108.074
March	9M	2013	2013-03-19 23:00:02	12.1	first quarter	Night	12.7	4.869	RT	18.58	113.003	113.003	106.866	107.402	106.866	107.402
March	9M	2013	2013-03-20 00:00:02	12.13	first quarter	Night	0	5.188	RT	18.32	116.965	116.965	108.946	111.494	108.946	111.494
March	9M	2013	2013-03-20 01:00:02	12.13	first quarter	Night	0	5.511	RT	18.06	117.845	117.845	108.68	113.891	108.68	113.891
March	9M	2013	2013-03-20 02:00:02	12.13	first quarter	Night	0	5.732	HT	17.74	118.515	118.515	111.661	111.503	111.661	111.503
March	9M	2013	2013-03-20 03:00:02	12.13	first quarter	Night	0	5.727	FT	17.7	115.902	115.902	110.054	102.93	110.054	102.93
March	9M	2013	2013-03-20 04:00:02	12.13	first quarter	Night	0	5.641	FT	17.59	118.313	118.313	109.725	112.923	109.725	112.923
March	9M	2013	2013-03-20 05:00:02	12.13	first quarter	Night	0	5.226	FT	17.91	127.507	127.507	112.026	113.275	112.026	113.275
March	9M	2013	2013-03-20 06:00:02	12.13	first quarter	Night	0	4.829	FT	17.88	118.961	118.961	110.267	109.622	110.267	109.622
March	9M	2013	2013-03-20 07:00:02	12.13	first quarter	Day	0	4.379	FT	17.76	120.451	120.451	111.741	117.643	111.741	117.643
March	9M	2013	2013-03-20 08:00:02	12.13	first quarter	Day	0	4.211	LT	17.59	112.73	112.73	107.592	100.918	107.592	100.918
March	9M	2013	2013-03-20 09:00:02	12.13	first quarter	Day	0	4.285	RT	17.6	115.806		109.953	105.959
March	9M	2013	2013-03-20 10:00:02	12.13	first quarter	Day	0	4.501	RT	17.52	115.494	115.494	110.23	104.128	110.23	104.128
March	9M	2013	2013-03-20 11:00:02	12.13	first quarter	Day	0	4.799	RT	17.32	115.331		109.626	105.572
March	9M	2013	2013-03-20 12:00:02	12.13	first quarter	Day	0	5.107	RT	17.55	115.518	115.518	110.03	102.937	110.03	102.937
March	9M	2013	2013-03-20 13:00:02	12.13	first quarter	Day	0	5.397	RT	17.64	118.806	118.806	110.136	113.898	110.136	113.898
March	9M	2013	2013-03-20 14:00:02	12.13	first quarter	Day	0	5.624	RT	17.5	118.148	118.148	111.035	111.189	111.035	111.189
March	9M	2013	2013-03-20 15:00:02	12.13	first quarter	Day	0	5.742	HT	17.38	118.737	118.737	111.714	109.619	111.714	109.619
March	9M	2013	2013-03-20 16:00:02	12.13	first quarter	Day	0	5.654	FT	17.55	117.227	117.227	107.921	113.369	107.921	113.369
March	9M	2013	2013-03-20 17:00:02	12.13	first quarter	Day	0	5.398	FT	17.82	121.667	121.667	108.994	109.875	108.994	109.875
March	9M	2013	2013-03-20 18:00:02	12.13	first quarter	Day	0	5.004	FT	18.02	125.305	125.305	108.089	112.592	108.089	112.592
March	9M	2013	2013-03-20 19:00:02	12.13	first quarter	Night	0	4.611	FT	18.15	120.917	120.917	109.881	117.69	109.881	117.69
March	9M	2013	2013-03-20 20:00:02	12.13	first quarter	Night	0	4.265	FT	18.2	120.555	120.555	108.934	118.703	108.934	118.703
March	9M	2013	2013-03-20 21:00:02	12.13	first quarter	Night	0	4.125	LT	18.16	120.474	120.474	109.763	114.569	109.763	114.569
March	9M	2013	2013-03-20 22:00:02	12.13	first quarter	Night	0	4.389	RT	18.06	114.191	114.191	107.736	106.159	107.736	106.159
March	9M	2013	2013-03-20 23:00:02	12.13	first quarter	Night	0	4.69	RT	17.66	110.621	110.621	105.975	95.6277	105.975	95.6277
March	9M	2013	2013-03-21 00:00:02	12.17	first quarter	Night	0	4.966	RT	17.51	112.667	112.667	106.382	105.182	106.382	105.182
March	9M	2013	2013-03-21 01:00:02	12.17	first quarter	Night	0	5.34	RT	17.44	117.874	117.874	109.983	111.991	109.983	111.991
March	9M	2013	2013-03-21 02:00:02	12.17	first quarter	Night	0	5.649	RT	17.19	115.773	115.773	107.961	110.428	107.961	110.428
March	9M	2013	2013-03-21 03:00:02	12.17	first quarter	Night	0	5.852	HT	16.99	114.879	114.879	106.819	111.206	106.819	111.206
March	9M	2013	2013-03-21 04:00:02	12.17	first quarter	Night	0	5.796	FT	16.82	119.071	119.071	109.521	116.139	109.521	116.139
March	9M	2013	2013-03-21 05:00:02	12.17	first quarter	Night	0	5.574	FT	16.8	129.008		112.138	115.034
March	9M	2013	2013-03-21 06:00:02	12.17	first quarter	Night	0	5.049	FT	16.79	130.302		111.929	114.427
March	9M	2013	2013-03-21 07:00:02	12.17	first quarter	Day	0	4.512	FT	16.39	122.993		110.209	111.669
March	9M	2013	2013-03-21 08:00:02	12.17	first quarter	Day	0	4.062	FT	16.1	117.618	117.618	108.094	114.608	108.094	114.608
March	9M	2013	2013-03-21 09:00:02	12.17	first quarter	Day	0	3.995	LT	16.08	115.083	115.083	108.94	103.873	108.94	103.873
March	9M	2013	2013-03-21 10:00:02	12.17	first quarter	Day	0	4.156	RT	16	114.049	114.049	107.919	102.461	107.919	102.461
March	9M	2013	2013-03-21 11:00:02	12.17	first quarter	Day	0	4.297	RT	16.1	111.238	111.238	106.189	99.555	106.189	99.555
March	9M	2013	2013-03-21 12:00:02	12.17	first quarter	Day	0	4.631	RT	16.22	115.086	115.086	108.483	108.455	108.483	108.455
March	9M	2013	2013-03-21 13:00:02	12.17	first quarter	Day	0	4.968	RT	16.51	114.216		105.448	111.626
March	9M	2013	2013-03-21 14:00:02	12.17	first quarter	Day	0	5.243	RT	16.7	117.854		110.364	113.189
March	9M	2013	2013-03-21 15:00:02	12.17	first quarter	Day	0	5.449	HT	16.66	114.408	114.408	107.137	110.372	107.137	110.372
March	9M	2013	2013-03-21 16:00:02	12.17	first quarter	Day	0	5.44	FT	16.56	114.328	114.328	109.569	101.647	109.569	101.647
March	9M	2013	2013-03-21 17:00:02	12.17	first quarter	Day	0	5.187	FT	16.62	122.766		109.471	113.24
March	9M	2013	2013-03-21 18:00:02	12.17	first quarter	Day	0	4.788	FT	16.54	120.884	120.884	108.449	113.594	108.449	113.594
March	9M	2013	2013-03-21 19:00:02	12.17	first quarter	Night	0	4.521	FT	16.44	119.026	119.026	108.549	113.383	108.549	113.383
March	9M	2013	2013-03-21 20:00:02	12.17	first quarter	Night	0	4.261	FT	16.3	114.673	114.673	106.841	109.897	106.841	109.897
March	9M	2013	2013-03-21 21:00:02	12.17	first quarter	Night	0	3.96	FT	16.3	116.607	116.607	103.018	115.288	103.018	115.288
March	9M	2013	2013-03-21 22:00:02	12.17	first quarter	Night	0	3.932	LT	16.2	112.842	112.842	107.104	101.304	107.104	101.304
March	9M	2013	2013-03-21 23:00:02	12.17	first quarter	Night	0	4.079	RT	16.22	111.92	111.92	106.899	98.5403	106.899	98.5403
March	9M	2013	2013-03-22 00:00:02	12.2	first quarter	Night	0	4.372	RT	15.95	114.37	114.37	108.349	106.881	108.349	106.881
March	9M	2013	2013-03-22 01:00:02	12.2	first quarter	Night	0	4.827	RT	15.8	116.731	116.731	106.664	112.009	106.664	112.009
March	9M	2013	2013-03-22 02:00:02	12.2	first quarter	Night	0	5.243	RT	15.98	114.184	114.184	102.338	111.414	102.338	111.414
March	9M	2013	2013-03-22 03:00:02	12.2	first quarter	Night	0	5.566	RT	15.76	116.497	116.497	104.176	111.246	104.176	111.246
March	9M	2013	2013-03-22 04:00:02	12.2	first quarter	Night	0	5.776	HT	15.62	113.946	113.946	104.436	109.391	104.436	109.391
March	9M	2013	2013-03-22 05:00:02	12.2	first quarter	Night	0	5.738	FT	15.55	116.624	116.624	106.876	113.63	106.876	113.63
March	9M	2013	2013-03-22 06:00:02	12.2	first quarter	Night	0	5.544	FT	15.52	121.19	121.19	109.172	115.205	109.172	115.205
March	9M	2013	2013-03-22 07:00:02	12.2	first quarter	Day	0	5.108	FT	15.58	127.46		107.671	114.838
March	9M	2013	2013-03-22 08:00:02	12.2	first quarter	Day	0	4.565	FT	15.08	120.52	120.52	107.528	113.198	107.528	113.198
March	9M	2013	2013-03-22 09:00:02	12.2	first quarter	Day	0	4.19	FT	14.82	118.51		109.964	115.668
March	9M	2013	2013-03-22 10:00:02	12.2	first quarter	Day	0	4.05	LT	14.8	114.884	114.884	108.966	104.38	108.966	104.38
March	9M	2013	2013-03-22 11:00:02	12.2	first quarter	Day	0	4.122	RT	14.82	114.92	114.92	107.247	105.918	107.247	105.918
March	9M	2013	2013-03-22 12:00:02	12.2	first quarter	Day	0	4.428	RT	15.08	111.958	111.958	104.901	104.578	104.901	104.578
March	9M	2013	2013-03-22 13:00:02	12.2	first quarter	Day	0	4.74	RT	15.43	112.306	112.306	106.756	101.411	106.756	101.411
March	9M	2013	2013-03-22 14:00:02	12.2	first quarter	Day	0	5.068	RT	15.78	113.995	113.995	107.792	103.479	107.792	103.479
March	9M	2013	2013-03-22 15:00:02	12.2	first quarter	Day	0	5.397	RT	15.83	114.76	114.76	107.079	109.819	107.079	109.819
March	9M	2013	2013-03-22 16:00:02	12.2	first quarter	Day	0	5.601	HT	15.83	112.513		107.652	101.943
March	9M	2013	2013-03-22 17:00:02	12.2	first quarter	Day	0	5.67	FT	15.72	113.335	113.335	108.237	100.239	108.237	100.239
March	9M	2013	2013-03-22 18:00:02	12.2	first quarter	Day	0	5.534	FT	15.82	117.674	117.674	106.524	110.735	106.524	110.735
March	9M	2013	2013-03-22 19:00:02	12.2	first quarter	Night	0	5.276	FT	15.83	118.485	118.485	106.527	114.325	106.527	114.325
March	9M	2013	2013-03-22 20:00:02	12.2	first quarter	Night	0	4.815	FT	15.8	123.142	123.142	106.786	109.207	106.786	109.207
March	9M	2013	2013-03-22 21:00:02	12.2	first quarter	Night	0	4.436	FT	15.59	114.333	114.333	104.515	109.799	104.515	109.799
March	9M	2013	2013-03-22 22:00:02	12.2	first quarter	Night	0	4.006	FT	15.51	118.802	118.802	105.095	117.316	105.095	117.316
March	9M	2013	2013-03-22 23:00:02	12.2	first quarter	Night	0	3.785	LT	15.5	112.06	112.06	106.503	99.4636	106.503	99.4636
March	9M	2013	2013-03-23 00:00:02	12.23	full moon	Night	0	3.923	RT	15.54	108.125	108.125	102.113	94.7612	102.113	94.7612
March	9M	2013	2013-03-23 01:00:02	12.23	full moon	Night	0	4.444	RT	15.36	112.29	112.29	105.212	106.236	105.212	106.236
March	9M	2013	2013-03-23 02:00:02	12.23	full moon	Night	0	4.873	RT	15.43	112.29	112.29	101.168	108.32	101.168	108.32
March	9M	2013	2013-03-23 03:00:02	12.23	full moon	Night	0	5.359	RT	15.48	119.067	119.067	103.143	112.786	103.143	112.786
March	9M	2013	2013-03-23 04:00:02	12.23	full moon	Night	0	5.716	RT	15.39	120.007	120.007	106.561	113.858	106.561	113.858
March	9M	2013	2013-03-23 05:00:02	12.23	full moon	Night	0	5.885	HT	15.35	112.859	112.859	105.773	107.862	105.773	107.862
March	9M	2013	2013-03-23 06:00:02	12.23	full moon	Night	0	5.758	FT	15.32	114.811	114.811	106.229	103.808	106.229	103.808
March	9M	2013	2013-03-23 07:00:02	12.23	full moon	Day	0	5.514	FT	15.28	126.038	126.038	108.091	108.057	108.091	108.057
March	9M	2013	2013-03-23 08:00:02	12.23	full moon	Day	0	4.993	FT	15.24	128.298	128.298	104.245	111.931	104.245	111.931
March	9M	2013	2013-03-23 09:00:02	12.23	full moon	Day	0	4.441	FT	15.04	119.223		105.251	110.119
March	9M	2013	2013-03-23 10:00:02	12.23	full moon	Day	0	4.074	FT	14.99	117.461	117.461	109.846	113.205	109.846	113.205
March	9M	2013	2013-03-23 11:00:02	12.23	full moon	Day	0	3.909	LT	15.06	117.301	117.301	108.511	110.119	108.511	110.119
March	9M	2013	2013-03-23 12:00:02	12.23	full moon	Day	0	3.987	RT	15.04	115.577	115.577	110.219	105.14	110.219	105.14
March	9M	2013	2013-03-23 13:00:02	12.23	full moon	Day	0	4.262	RT	14.99	114.293	114.293	106.259	109.854	106.259	109.854
March	9M	2013	2013-03-23 14:00:02	12.23	full moon	Day	0	4.61	RT	15.06	110.763	110.763	102.857	108.063	102.857	108.063
March	9M	2013	2013-03-23 15:00:02	12.23	full moon	Day	0	4.986	RT	15.48	110.538	110.538	104.803	104.03	104.803	104.03
March	9M	2013	2013-03-23 16:00:02	12.23	full moon	Day	0	5.376	RT	15.63	114.111	114.111	104.887	110.264	104.887	110.264
March	9M	2013	2013-03-23 17:00:02	12.23	full moon	Day	0	5.62	RT	15.6	113.834	113.834	107.522	106.761	107.522	106.761
March	9M	2013	2013-03-23 18:00:02	12.23	full moon	Day	0	5.795	HT	15.52	113.088	113.088	103.58	110.717	103.58	110.717
March	9M	2013	2013-03-23 19:00:02	12.23	full moon	Night	0	5.862	FT	15.5	111.655	111.655	105.77	102.801	105.77	102.801
March	9M	2013	2013-03-23 20:00:02	12.23	full moon	Night	0	5.787	FT	15.5	115.944	115.944	104.944	108.075	104.944	108.075
March	9M	2013	2013-03-23 21:00:02	12.23	full moon	Night	0	5.262	FT	15.56	127.937	127.937	108.901	109.704	108.901	109.704
March	9M	2013	2013-03-23 22:00:02	12.23	full moon	Night	0	4.606	FT	15.46	130.008	130.008	107.876	110.878	107.876	110.878
March	9M	2013	2013-03-23 23:00:02	12.23	full moon	Night	0	4.064	FT	15.43	121.462	121.462	108.226	111.525	108.226	111.525
March	9M	2013	2013-03-24 00:00:02	12.27	full moon	Night	13.7	3.637	LT	15.4	113.815	113.815	105.041	110.568	105.041	110.568
March	9M	2013	2013-03-24 01:00:02	12.27	full moon	Night	13.7	4.01	RT	15.4	114.261	114.261	105.169	111.708	105.169	111.708
March	9M	2013	2013-03-24 02:00:02	12.27	full moon	Night	13.7	4.596	RT	15.35	123.776	123.776	106.517	112.27	106.517	112.27
March	9M	2013	2013-03-24 03:00:02	12.27	full moon	Night	13.7	5.164	RT	15.38	118.773	118.773	108.909	112.984	108.909	112.984
March	9M	2013	2013-03-24 04:00:02	12.27	full moon	Night	13.7	5.573	RT	15.34	119.77	119.77	110.213	112.531	110.213	112.531
March	9M	2013	2013-03-24 05:00:03	12.27	full moon	Night	13.7	5.98	RT	15.32	120.796	120.796	102.217	115.276	102.217	115.276
March	9M	2013	2013-03-24 06:00:03	12.27	full moon	Night	13.7	6.173	HT	15.27	113.93	113.93	103.803	111.585	103.803	111.585
March	9M	2013	2013-03-24 07:00:03	12.27	full moon	Day	13.7	6.048	FT	15.31	115.833	115.833	107.587	108.918	107.587	108.918
March	9M	2013	2013-03-24 08:00:03	12.27	full moon	Day	13.7	5.826	FT	15.35	126.564		107.958	112.969
March	9M	2013	2013-03-24 09:00:03	12.27	full moon	Day	13.7	5.317	FT	15.34	130.445		108.197	111.372
March	9M	2013	2013-03-24 10:00:03	12.27	full moon	Day	13.7	4.838	FT	15.28	130.044		108.998	113.243
March	9M	2013	2013-03-24 11:00:03	12.27	full moon	Day	13.7	4.187	FT	15.31	119.415	119.415	108.162	110.046	108.162	110.046
March	9M	2013	2013-03-24 12:00:03	12.27	full moon	Day	13.7	3.889	LT	15.34	114.723	114.723	108.165	102.653	108.165	102.653
March	9M	2013	2013-03-24 13:00:03	12.27	full moon	Day	13.7	3.934	RT	15.38	111.581	111.581	105.562	101.103	105.562	101.103
March	9M	2013	2013-03-24 14:00:03	12.27	full moon	Day	13.7	4.276	RT	15.92	111.965	111.965	106.398	102.19	106.398	102.19
March	9M	2013	2013-03-24 15:00:03	12.27	full moon	Day	13.7	4.639	RT	16.62	110.857		104.522	104.284
March	9M	2013	2013-03-24 16:00:03	12.27	full moon	Day	13.7	5.085	RT	16.34	116.793	116.793	108.914	110.688	108.914	110.688
March	9M	2013	2013-03-24 17:00:03	12.27	full moon	Day	13.7	5.573	RT	16.55	123.255	123.255	106.676	110.378	106.676	110.378
March	9M	2013	2013-03-24 18:00:03	12.27	full moon	Day	13.7	5.932	RT	16.36	119.506	119.506	108.601	112.358	108.601	112.358
March	9M	2013	2013-03-24 19:00:03	12.27	full moon	Night	13.7	5.98	HT	16.22	112.151	112.151	107.174	101.991	107.174	101.991
March	9M	2013	2013-03-24 20:00:03	12.27	full moon	Night	13.7	5.77	FT	16.28	118.993	118.993	107.27	108.531	107.27	108.531
March	9M	2013	2013-03-24 21:00:03	12.27	full moon	Night	13.7	5.428	FT	16.34	127.919	127.919	103.949	113.483	103.949	113.483
March	9M	2013	2013-03-24 22:00:03	12.27	full moon	Night	13.7	4.845	FT	16.42	130.052		106.934	112.403
March	9M	2013	2013-03-24 23:00:03	12.27	full moon	Night	13.7	4.295	FT	16.51	125.058		108.39	113.348
March	9M	2013	2013-03-25 00:00:03	12.3	full moon	Night	12.2	3.694	LT	16.48	115.601	115.601	106.16	111.86	106.16	111.86
March	9M	2013	2013-03-25 01:00:03	12.3	full moon	Night	12.2	3.501	RT	16.47	114.404	114.404	108.9	106.018	108.9	106.018
March	9M	2013	2013-03-25 02:00:03	12.3	full moon	Night	12.2	4.099	RT	16.36	116.722	116.722	105.252	111.59	105.252	111.59
March	9M	2013	2013-03-25 03:00:03	12.3	full moon	Night	12.2	4.685	RT	16.26	121.201	121.201	108.493	113.651	108.493	113.651
March	9M	2013	2013-03-25 04:00:03	12.3	full moon	Night	12.2	5.192	RT	16.06	119.982	119.982	107.804	109.119	107.804	109.119
March	9M	2013	2013-03-25 05:00:03	12.3	full moon	Night	12.2	5.579	RT	15.87	119.575	119.575	109.08	113.919	109.08	113.919
March	9M	2013	2013-03-25 06:00:03	12.3	full moon	Night	12.2	5.774	HT	15.86	115.014	115.014	107.583	108.71	107.583	108.71
March	9M	2013	2013-03-25 07:00:03	12.3	full moon	Day	12.2	5.734	FT	15.66	117.312	117.312	109.095	113.816	109.095	113.816
March	9M	2013	2013-03-25 08:00:03	12.3	full moon	Day	12.2	5.503	FT	15.47	124.791	124.791	108.672	110.257	108.672	110.257
March	9M	2013	2013-03-25 09:00:03	12.3	full moon	Day	12.2	5.023	FT	15.47	128.011		106.288	115.969
March	9M	2013	2013-03-25 10:00:03	12.3	full moon	Day	12.2	4.578	FT	15.36	123.114	123.114	106.926	110.149	106.926	110.149
March	9M	2013	2013-03-25 11:00:03	12.3	full moon	Day	12.2	4.001	FT	15.31	116.511	116.511	106.307	111.268	106.307	111.268
March	9M	2013	2013-03-25 12:00:03	12.3	full moon	Day	12.2	3.612	FT	15.44	117.825	117.825	110.605	112.781	110.605	112.781
March	9M	2013	2013-03-25 13:00:03	12.3	full moon	Day	12.2	3.322	LT	15.67	118.886	118.886	109.075	115.365	109.075	115.365
March	9M	2013	2013-03-25 14:00:03	12.3	full moon	Day	12.2	3.576	RT	15.7	113.86	113.86	107.232	107.489	107.232	107.489
March	9M	2013	2013-03-25 15:00:03	12.3	full moon	Day	12.2	4.012	RT	16.28	114.362	114.362	105.13	110.212	105.13	110.212
March	9M	2013	2013-03-25 16:00:03	12.3	full moon	Day	12.2	4.48	RT	16.14	116.337	116.337	107.073	106.272	107.073	106.272
March	9M	2013	2013-03-25 17:00:03	12.3	full moon	Day	12.2	4.9	RT	16.02	114.9	114.9	105.821	111.597	105.821	111.597
March	9M	2013	2013-03-25 18:00:03	12.3	full moon	Day	12.2	5.308	RT	15.94	115.363	115.363	105.257	109.638	105.257	109.638
March	9M	2013	2013-03-25 19:00:03	12.3	full moon	Night	12.2	5.576	HT	15.74	114.441	114.441	107.489	109.429	107.489	109.429
March	9M	2013	2013-03-25 20:00:03	12.3	full moon	Night	12.2	5.602	FT	15.63	113.433	113.433	107.103	101.769	107.103	101.769
March	9M	2013	2013-03-25 21:00:03	12.3	full moon	Night	12.2	5.421	FT	15.4	125.941	125.941	107.727	116.156	107.727	116.156
March	9M	2013	2013-03-25 22:00:03	12.3	full moon	Night	12.2	4.873	FT	15.42	128.805		108.763	112.802
March	9M	2013	2013-03-25 23:00:03	12.3	full moon	Night	12.2	4.194	FT	15.14	124.123		103.596	112.155
March	9M	2013	2013-03-26 00:00:03	12.33	full moon	Night	0	3.614	FT	14.64	115.714	115.714	105.212	109.341	105.212	109.341
March	9M	2013	2013-03-26 01:00:03	12.33	full moon	Night	0	3.172	LT	14.3	115.373	115.373	105.363	112.377	105.363	112.377
March	9M	2013	2013-03-26 02:00:03	12.33	full moon	Night	0	2.912	RT	14.08	112.197	112.197	105.585	101.781	105.585	101.781
March	9M	2013	2013-03-26 03:00:03	12.33	full moon	Night	0	3.409	RT	14.18	111.465	111.465	105.427	101.89	105.427	101.89
March	9M	2013	2013-03-26 04:00:03	12.33	full moon	Night	0	4.125	RT	13.86	121.359		106.737	111.359
March	9M	2013	2013-03-26 05:00:03	12.33	full moon	Night	0	4.685	RT	14.12	119.992		106.923	111.66
March	9M	2013	2013-03-26 06:00:03	12.33	full moon	Night	0	5.174	RT	13.91	122.698		104.449	111.847
March	9M	2013	2013-03-26 07:00:03	12.33	full moon	Day	0	5.594	RT	13.95	117.321	117.321	104.728	112.007	104.728	112.007
March	9M	2013	2013-03-26 08:00:03	12.33	full moon	Day	0	5.758	HT	13.99	115.131	115.131	106.172	110.881	106.172	110.881
March	9M	2013	2013-03-26 09:00:03	12.33	full moon	Day	0	5.698	FT	13.96	120.557	120.557	107.53	113.685	107.53	113.685
March	9M	2013	2013-03-26 10:00:03	12.33	full moon	Day	0	5.153	FT	13.74	131.089		102.391	115.33
March	9M	2013	2013-03-26 11:00:03	12.33	full moon	Day	0	4.489	FT	13.7	127.599		102.901	114.051
March	9M	2013	2013-03-26 12:00:03	12.33	full moon	Day	0	3.829	FT	13.51	117.267	117.267	103.032	108.08	103.032	108.08
March	9M	2013	2013-03-26 13:00:03	12.33	full moon	Day	0	3.265	FT	13.59	113.41	113.41	104.984	108.165	104.984	108.165
March	9M	2013	2013-03-26 14:00:03	12.33	full moon	Day	0	2.97	LT	13.66	116.479	116.479	106.209	114.166	106.209	114.166
March	9M	2013	2013-03-26 15:00:03	12.33	full moon	Day	0	3.443	RT	13.66	113.831		105.449	109.787
March	9M	2013	2013-03-26 16:00:03	12.33	full moon	Day	0	3.938	RT	13.91	119.553	119.553	107.314	114.463	107.314	114.463
March	9M	2013	2013-03-26 17:00:03	12.33	full moon	Day	0	4.591	RT	14.07	119.335	119.335	101.081	114.286	101.081	114.286
March	9M	2013	2013-03-26 18:00:03	12.33	full moon	Day	0	5.131	RT	14.1	119.737	119.737	107.278	108.52	107.278	108.52
March	9M	2013	2013-03-26 19:00:03	12.33	full moon	Night	0	5.571	RT	14.1	117.692	117.692	104.585	106.113	104.585	106.113
March	9M	2013	2013-03-26 20:00:03	12.33	full moon	Night	0	5.8	HT	14.04	116.988	116.988	103.4	114.336	103.4	114.336
March	9M	2013	2013-03-26 21:00:03	12.33	full moon	Night	0	5.759	FT	13.92	109.671	109.671	102.979	103.957	102.979	103.957
March	9M	2013	2013-03-26 22:00:03	12.33	full moon	Night	0	5.567	FT	13.71	126.896		104.626	112.738
March	9M	2013	2013-03-26 23:00:03	12.33	full moon	Night	0	4.921	FT	13.47	130.296		104.409	115.434
March	9M	2013	2013-03-27 00:00:03	12.37	full moon	Night	0	4.2	FT	13	126.621		106.037	112.626
March	9M	2013	2013-03-27 01:00:03	12.37	full moon	Night	0	3.461	FT	12.63	113.192	113.192	103.4	105.655	103.4	105.655
March	9M	2013	2013-03-27 02:00:03	12.37	full moon	Night	0	3.005	LT	12.46	113.97	113.97	98.6706	112.498	98.6706	112.498
March	9M	2013	2013-03-27 03:00:03	12.37	full moon	Night	0	3.078	RT	12.34	112.62	112.62	105.24	105.092	105.24	105.092
March	9M	2013	2013-03-27 04:00:03	12.37	full moon	Night	0	3.775	RT	12.18	113.529	113.529	98.2477	106.836	98.2477	106.836
March	9M	2013	2013-03-27 05:00:03	12.37	full moon	Night	0	4.428	RT	12.6	117.536	117.536	100.603	113.641	100.603	113.641
March	9M	2013	2013-03-27 06:00:03	12.37	full moon	Night	0	5.053	RT	12.56	122.215	122.215	102.062	112.572	102.062	112.572
March	9M	2013	2013-03-27 07:00:03	12.37	full moon	Day	0	5.586	RT	12.71	122.236		108.398	113.552
March	9M	2013	2013-03-27 08:00:03	12.37	full moon	Day	0	5.886	HT	12.82	120.173		101.77	109.532
March	9M	2013	2013-03-27 09:00:03	12.37	full moon	Day	0	5.906	FT	12.86	108.215		101.655	103.947
March	9M	2013	2013-03-27 10:00:03	12.37	full moon	Day	0	5.674	FT	12.88	127.576		104.602	111.56
March	9M	2013	2013-03-27 11:00:03	12.37	full moon	Day	0	5.039	FT	12.87	130.515		106.121	117.653
March	9M	2013	2013-03-27 12:00:03	12.37	full moon	Day	0	4.466	FT	12.91	129.25		99.6651	112.14
March	9M	2013	2013-03-27 13:00:03	12.37	full moon	Day	0	3.714	FT	13.23	116.664	116.664	101.77	107.712	101.77	107.712
March	9M	2013	2013-03-27 14:00:03	12.37	full moon	Day	0	3.311	LT	13.6	115.077	115.077	106.955	109.476	106.955	109.476
March	9M	2013	2013-03-27 15:00:03	12.37	full moon	Day	0	3.238	RT	13.83	112.078	112.078	106.953	99.5232	106.953	99.5232
March	9M	2013	2013-03-27 16:00:03	12.37	full moon	Day	0	3.882	RT	14.12	112.538		103.313	107.697
March	9M	2013	2013-03-27 17:00:03	12.37	full moon	Day	0	4.397	RT	14.04	122.123		104.119	112.56
March	9M	2013	2013-03-27 18:00:03	12.37	full moon	Day	0	5.069	RT	13.99	120.792		104.682	110.772
March	9M	2013	2013-03-27 19:00:03	12.37	full moon	Night	0	5.581	RT	14.1	123.653		102.547	112.216
March	9M	2013	2013-03-27 20:00:03	12.37	full moon	Night	0	6.016	RT	13.94	122.413		102.417	113.433
March	9M	2013	2013-03-27 21:00:03	12.37	full moon	Night	0	6.186	HT	13.86	113.664	113.664	103.102	111	103.102	111
March	9M	2013	2013-03-27 22:00:03	12.37	full moon	Night	0	6.035	FT	13.82	112.65	112.65	100.37	107.326	100.37	107.326
March	9M	2013	2013-03-27 23:00:03	12.37	full moon	Night	0	5.701	FT	13.68	128.92		102.766	112.047
March	9M	2013	2013-03-28 00:00:03	12.4	full moon	Night	0	4.944	FT	13.63	135.988		103.693	116.367
March	9M	2013	2013-03-28 01:00:03	12.4	full moon	Night	0	4.213	FT	13.51	128.777		105.831	113.199
March	9M	2013	2013-03-28 02:00:03	12.4	full moon	Night	0	3.586	FT	13.4	115.743	115.743	102.457	105.658	102.457	105.658
March	9M	2013	2013-03-28 03:00:03	12.4	full moon	Night	0	3.055	LT	13.31	111.013	111.013	100.902	107.775	100.902	107.775
March	9M	2013	2013-03-28 04:00:03	12.4	full moon	Night	0	3.346	RT	13.31	111.071	111.071	105.328	101.492	105.328	101.492
March	9M	2013	2013-03-28 05:00:03	12.4	full moon	Night	0	4.159	RT	13.04	120.283	120.283	102.975	110.961	102.975	110.961
March	9M	2013	2013-03-28 06:00:03	12.4	full moon	Night	0	4.802	RT	13.11	123.093	123.093	109.093	115.447	109.093	115.447
March	9M	2013	2013-03-28 07:00:03	12.4	full moon	Day	0	5.325	RT	13.03	121.823	121.823	103.997	112.1	103.997	112.1
March	9M	2013	2013-03-28 08:00:03	12.4	full moon	Day	0	5.769	RT	13.14	122.537	122.537	105.018	110.808	105.018	110.808
March	9M	2013	2013-03-28 09:00:03	12.4	full moon	Day	0	6	HT	13.18	118.706		108.731	113.619
March	9M	2013	2013-03-28 10:00:03	12.4	full moon	Day	0	5.939	FT	13.19	112.704	112.704	106.515	104.595	106.515	104.595
March	9M	2013	2013-03-28 11:00:03	12.4	full moon	Day	0	5.584	FT	13.44	128.704		108.734	115.441
March	9M	2013	2013-03-28 12:00:03	12.4	full moon	Day	0	4.965	FT	13.66	131.358		103.55	114.079
March	9M	2013	2013-03-28 13:00:03	12.4	full moon	Day	0	4.391	FT	14.03	128.474		101.804	113.073
March	9M	2013	2013-03-28 14:00:03	12.4	full moon	Day	0	3.659	FT	14.52	117.29	117.29	106.496	111.664	106.496	111.664
March	9M	2013	2013-03-28 15:00:03	12.4	full moon	Day	0	3.197	LT	14.91	114.301	114.301	104.371	110.797	104.371	110.797
March	9M	2013	2013-03-28 16:00:03	12.4	full moon	Day	0	3.468	RT	14.94	112.61	112.61	107.24	99.5702	107.24	99.5702
March	9M	2013	2013-03-28 17:00:03	12.4	full moon	Day	0	4.018	RT	15.18	118.938	118.938	107.894	111.784	107.894	111.784
March	9M	2013	2013-03-28 18:00:03	12.4	full moon	Day	0	4.669	RT	14.67	118.046	118.046	102.862	112.657	102.862	112.657
March	9M	2013	2013-03-28 19:00:03	12.4	full moon	Night	0	5.261	RT	14.71	124.77	124.77	105.112	115.359	105.112	115.359
March	9M	2013	2013-03-28 20:00:03	12.4	full moon	Night	0	5.786	RT	14.38	124.546		108.415	112.147
March	9M	2013	2013-03-28 21:00:03	12.4	full moon	Night	0	6.191	RT	14.27	122.15		104.013	113.381
March	9M	2013	2013-03-28 22:00:03	12.4	full moon	Night	0	6.317	HT	14.07	113.906	113.906	105.76	110.362	105.76	110.362
March	9M	2013	2013-03-28 23:00:03	12.4	full moon	Night	0	6.125	FT	14.14	123.336		104.616	104.49
March	9M	2013	2013-03-29 00:00:03	12.43	full moon	Night	0	5.619	FT	14.12	130.74		103.142	114.338
March	9M	2013	2013-03-29 01:00:03	12.43	full moon	Night	0	4.88	FT	14.22	136.555		106.715	114.081
March	9M	2013	2013-03-29 02:00:03	12.43	full moon	Night	0	4.18	FT	14.16	127.596		104.074	110.136
March	9M	2013	2013-03-29 03:00:03	12.43	full moon	Night	0	3.479	FT	14.12	120.658	120.658	107.739	114.535	107.739	114.535
March	9M	2013	2013-03-29 04:00:03	12.43	full moon	Night	0	3.105	LT	14.07	110.445	110.445	100.187	107.194	100.187	107.194
March	9M	2013	2013-03-29 05:00:03	12.43	full moon	Night	0	3.549	RT	14.06	107.516	107.516	102.02	94.1667	102.02	94.1667
March	9M	2013	2013-03-29 06:00:03	12.43	full moon	Night	0	4.323	RT	13.79	123.292	123.292	103.939	109.725	103.939	109.725
March	9M	2013	2013-03-29 07:00:03	12.43	full moon	Day	0	4.922	RT	13.71	118.883	118.883	107.086	111.77	107.086	111.77
March	9M	2013	2013-03-29 08:00:03	12.43	full moon	Day	0	5.438	RT	13.67	118.116	118.116	104.052	110.279	104.052	110.279
March	9M	2013	2013-03-29 09:00:03	12.43	full moon	Day	0	5.828	RT	13.72	120.093	120.093	102.658	105.376	102.658	105.376
March	9M	2013	2013-03-29 10:00:03	12.43	full moon	Day	0	6.052	HT	13.71	111.092	111.092	101.576	105.728	101.576	105.728
March	9M	2013	2013-03-29 11:00:03	12.43	full moon	Day	0	5.962	FT	13.95	115.301	115.301	108.404	104.122	108.404	104.122
March	9M	2013	2013-03-29 12:00:03	12.43	full moon	Day	0	5.492	FT	14.28	130.381		103.82	112.178
March	9M	2013	2013-03-29 13:00:03	12.43	full moon	Day	0	4.967	FT	14.7	134.113		103.816	111.637
March	9M	2013	2013-03-29 14:00:03	12.43	full moon	Day	0	4.188	FT	15.32	126.862		104.056	110.739
March	9M	2013	2013-03-29 15:00:03	12.43	full moon	Day	0	3.56	FT	15.83	118.371	118.371	106.043	115.372	106.043	115.372
March	9M	2013	2013-03-29 16:00:03	12.43	full moon	Day	0	3.163	LT	16.15	113.461	113.461	105.409	109.222	105.409	109.222
March	9M	2013	2013-03-29 17:00:03	12.43	full moon	Day	0	3.504	RT	16.18	114.21	114.21	107.037	105.14	107.037	105.14
March	9M	2013	2013-03-29 18:00:03	12.43	full moon	Day	0	4.261	RT	15.98	123.389		106.181	107.406
March	9M	2013	2013-03-29 19:00:03	12.43	full moon	Night	0	4.923	RT	15.6	121.093	121.093	106.756	113.152	106.756	113.152
March	9M	2013	2013-03-29 20:00:03	12.43	full moon	Night	0	5.48	RT	15.39	123.149	123.149	108.928	108.46	108.928	108.46
March	9M	2013	2013-03-29 21:00:03	12.43	full moon	Night	0	5.96	RT	15	127.636	127.636	105.607	107.26	105.607	107.26
March	9M	2013	2013-03-29 22:00:03	12.43	full moon	Night	0	6.301	RT	14.8	118.443	118.443	102.579	111.469	102.579	111.469
March	9M	2013	2013-03-29 23:00:03	12.43	full moon	Night	0	6.333	HT	14.63	109.286	109.286	103.757	102.244	103.757	102.244
March	9M	2013	2013-03-30 00:00:03	12.47	last quarter	Night	0	6.111	FT	14.76	128.079	128.079	101.08	110.781	101.08	110.781
March	9M	2013	2013-03-30 01:00:03	12.47	last quarter	Night	0	5.403	FT	14.91	131.003		104.86	115.087
March	9M	2013	2013-03-30 02:00:03	12.47	last quarter	Night	0	4.904	FT	15.15	134.994		105.235	115.973
March	9M	2013	2013-03-30 03:00:03	12.47	last quarter	Night	0	4.124	FT	15.18	127.278		107.193	114.759
March	9M	2013	2013-03-30 04:00:03	12.47	last quarter	Night	0	3.533	FT	15.26	114.847	114.847	103.155	111.158	103.155	111.158
March	9M	2013	2013-03-30 05:00:03	12.47	last quarter	Night	0	3.15	LT	15.26	116.835	116.835	108.344	112.699	108.344	112.699
March	9M	2013	2013-03-30 06:00:03	12.47	last quarter	Night	0	3.774	RT	15.19	113.78	113.78	107.556	104.549	107.556	104.549
March	9M	2013	2013-03-30 07:00:03	12.47	last quarter	Day	0	4.46	RT	14.96	124.09		105.365	109.001
March	9M	2013	2013-03-30 08:00:03	12.47	last quarter	Day	0	5.051	RT	14.87	117.941	117.941	106.294	112.729	106.294	112.729
March	9M	2013	2013-03-30 09:00:03	12.47	last quarter	Day	0	5.517	RT	14.79	120.183	120.183	106.773	108.266	106.773	108.266
March	9M	2013	2013-03-30 10:00:03	12.47	last quarter	Day	0	5.865	RT	14.79	122.534		108.376	120.479
March	9M	2013	2013-03-30 11:00:03	12.47	last quarter	Day	0	5.985	HT	14.75	111.197	111.197	105.405	105.042	105.405	105.042
March	9M	2013	2013-03-30 12:00:03	12.47	last quarter	Day	0	5.807	FT	15.19	121.367	121.367	106.424	107.504	106.424	107.504
March	9M	2013	2013-03-30 13:00:03	12.47	last quarter	Day	0	5.314	FT	15.68	130.435		105.823	113.139
March	9M	2013	2013-03-30 14:00:03	12.47	last quarter	Day	0	4.635	FT	16.35	132.699		110.549	117.624
March	9M	2013	2013-03-30 15:00:03	12.47	last quarter	Day	0	3.882	FT	17.12	123.216		107.327	112.419
March	9M	2013	2013-03-30 16:00:03	12.47	last quarter	Day	0	3.377	FT	17.56	115.422		105.202	112.542
March	9M	2013	2013-03-30 17:00:03	12.47	last quarter	Day	0	3.17	LT	17.78	137.86		107.265	127.002
March	9M	2013	2013-03-30 18:00:03	12.47	last quarter	Day	0	3.721	RT	17.67	116.098	116.098	109.288	109.519	109.288	109.519
March	9M	2013	2013-03-30 19:00:03	12.47	last quarter	Night	0	4.362	RT	17.1	119.667	119.667	103.452	112.103	103.452	112.103
March	9M	2013	2013-03-30 20:00:03	12.47	last quarter	Night	0	4.976	RT	16.76	122.446	122.446	109.747	117.846	109.747	117.846
March	9M	2013	2013-03-30 21:00:03	12.47	last quarter	Night	0	5.53	RT	16.44	120.089	120.089	107.34	111.746	107.34	111.746
March	9M	2013	2013-03-30 22:00:03	12.47	last quarter	Night	0	5.971	RT	16.04	122.48	122.48	104.114	107.588	104.114	107.588
March	9M	2013	2013-03-30 23:00:03	12.47	last quarter	Night	0	6.239	HT	15.8	114.821	114.821	102.853	111.942	102.853	111.942
March	9M	2013	2013-03-31 00:00:03	12.5	last quarter	Night	0	6.163	FT	15.75	109.897	109.897	103.53	100.391	103.53	100.391
March	9M	2013	2013-03-31 01:00:03	12.5	last quarter	Night	0	5.877	FT	15.96	129.549	129.549	104.343	110.262	104.343	110.262
March	9M	2013	2013-03-31 02:00:03	12.5	last quarter	Night	0	5.336	FT	16.15	132.9		105.23	112.257
March	9M	2013	2013-03-31 03:00:03	12.5	last quarter	Night	0	4.683	FT	16.4	132.452		106.047	112.481
March	9M	2013	2013-03-31 04:00:03	12.5	last quarter	Night	0	3.972	FT	16.47	123.733	123.733	104.321	105.688	104.321	105.688
March	9M	2013	2013-03-31 05:00:03	12.5	last quarter	Night	0	3.326	FT	16.55	117.269	117.269	106.235	115.368	106.235	115.368
March	9M	2013	2013-03-31 06:00:03	12.5	last quarter	Night	0	3.238	LT	16.55	113.841	113.841	106.96	105.681	106.96	105.681
March	9M	2013	2013-03-31 07:00:03	12.5	last quarter	Day	0	3.835	RT	16.38	115.442	115.442	108.333	104.534	108.333	104.534
March	9M	2013	2013-03-31 08:00:03	12.5	last quarter	Day	0	4.492	RT	16.19	120.453	120.453	105.616	112.828	105.616	112.828
March	9M	2013	2013-03-31 09:00:03	12.5	last quarter	Day	0	5.007	RT	16.16	115.385	115.385	106.923	110.249	106.923	110.249
March	9M	2013	2013-03-31 10:00:03	12.5	last quarter	Day	0	5.49	RT	16.04	118.336	118.336	106.02	114.03	106.02	114.03
March	9M	2013	2013-03-31 11:00:03	12.5	last quarter	Day	0	5.787	RT	15.96	119.46	119.46	104.175	112.018	104.175	112.018
March	9M	2013	2013-03-31 12:00:03	12.5	last quarter	Day	0	5.848	HT	15.84	109.924	109.924	105.858	97.6493	105.858	97.6493
March	9M	2013	2013-03-31 13:00:03	12.5	last quarter	Day	0	5.593	FT	16.4	127.217		105.938	112.432
March	9M	2013	2013-03-31 14:00:03	12.5	last quarter	Day	0	5.201	FT	16.71	129.312		104.397	113.26
March	9M	2013	2013-03-31 15:00:03	12.5	last quarter	Day	0	4.425	FT	17.26	128.117		103.711	115.557
March	9M	2013	2013-03-31 16:00:03	12.5	last quarter	Day	0	3.866	FT	17.78	115.369		104.206	106.136
March	9M	2013	2013-03-31 17:00:03	12.5	last quarter	Day	0	3.383	FT	18.04	115.22	115.22	106.333	108.414	106.333	108.414
March	9M	2013	2013-03-31 18:00:03	12.5	last quarter	Day	0	3.217	LT	18.16	116.82	116.82	108.245	109.47	108.245	109.47
March	9M	2013	2013-03-31 19:00:03	12.5	last quarter	Night	0	3.851	RT	17.98	117.928	117.928	110.31	113.044	110.31	113.044
March	9M	2013	2013-03-31 20:00:03	12.5	last quarter	Night	0	4.415	RT	17.48	117.898	117.898	105.855	110.682	105.855	110.682
March	9M	2013	2013-03-31 21:00:03	12.5	last quarter	Night	0	5.034	RT	17.22	119.714	119.714	107.103	114.148	107.103	114.148
March	9M	2013	2013-03-31 22:00:03	12.5	last quarter	Night	0	5.487	RT	16.9	118.836	118.836	105.184	114.633	105.184	114.633
March	9M	2013	2013-03-31 23:00:03	12.5	last quarter	Night	0	5.884	RT	16.6	121.686	121.686	106.928	111.138	106.928	111.138
April	9M	2013	2013-04-01 00:00:03	12.53	last quarter	Night	1.8	6.062	HT	16.4	110.953	110.953	103.206	104.849	103.206	104.849
April	9M	2013	2013-04-01 01:00:03	12.53	last quarter	Night	1.8	5.968	FT	16.38	112.639	112.639	104.98	108.082	104.98	108.082
April	9M	2013	2013-04-01 02:00:03	12.53	last quarter	Night	1.8	5.667	FT	16.55	128.48		106.82	113.028
April	9M	2013	2013-04-01 03:00:03	12.53	last quarter	Night	1.8	5.145	FT	16.8	131.908		106.657	114.576
April	9M	2013	2013-04-01 04:00:03	12.53	last quarter	Night	1.8	4.469	FT	17.06	131.727		109.1	110.918
April	9M	2013	2013-04-01 05:00:03	12.53	last quarter	Night	1.8	3.858	FT	17.14	116.569	116.569	106.425	104.35	106.425	104.35
April	9M	2013	2013-04-01 06:00:03	12.53	last quarter	Night	1.8	3.263	LT	17.22	119.056	119.056	107.075	117.538	107.075	117.538
April	9M	2013	2013-04-01 07:00:03	12.53	last quarter	Day	1.8	3.331	RT	17.16	115.411	115.411	109.195	107.443	109.195	107.443
April	9M	2013	2013-04-01 08:00:03	12.53	last quarter	Day	1.8	4.022	RT	17.08	116.024	116.024	108.918	108.372	108.918	108.372
April	9M	2013	2013-04-01 09:00:03	12.53	last quarter	Day	1.8	4.517	RT	16.95	117.066	117.066	105.287	106.232	105.287	106.232
April	9M	2013	2013-04-01 10:00:03	12.53	last quarter	Day	1.8	5.009	RT	17	116.195	116.195	109.442	109.659	109.442	109.659
April	9M	2013	2013-04-01 11:00:03	12.53	last quarter	Day	1.8	5.406	RT	16.84	120.031	120.031	109.51	111.432	109.51	111.432
April	9M	2013	2013-04-01 12:00:03	12.53	last quarter	Day	1.8	5.668	HT	16.82	112.366	112.366	104.849	104.436	104.849	104.436
April	9M	2013	2013-04-01 13:00:04	12.53	last quarter	Day	1.8	5.712	FT	16.75	111.026	111.026	106.004	100.114	106.004	100.114
April	9M	2013	2013-04-01 14:00:04	12.53	last quarter	Day	1.8	5.554	FT	17.46	123.293		105.474	106.848
April	9M	2013	2013-04-01 15:00:04	12.53	last quarter	Day	1.8	5.021	FT	17.87	129.134		102.906	110.361
April	9M	2013	2013-04-01 16:00:04	12.53	last quarter	Day	1.8	4.41	FT	18.4	126.338	126.338	108.89	113.035	108.89	113.035
April	9M	2013	2013-04-01 17:00:04	12.53	last quarter	Day	1.8	3.735	FT	19.02	117.549	117.549	107.013	111.331	107.013	111.331
April	9M	2013	2013-04-01 18:00:04	12.53	last quarter	Day	1.8	3.388	LT	19.34	118.649	118.649	108.24	115.855	108.24	115.855
April	9M	2013	2013-04-01 19:00:04	12.53	last quarter	Night	1.8	3.285	RT	19.3	120.398	120.398	111.672	116.167	111.672	116.167
April	9M	2013	2013-04-01 20:00:04	12.53	last quarter	Night	1.8	3.913	RT	19.04	114.366	114.366	105.03	108.476	105.03	108.476
April	9M	2013	2013-04-01 21:00:04	12.53	last quarter	Night	1.8	4.393	RT	18.52	121.459	121.459	108.788	112.79	108.788	112.79
April	9M	2013	2013-04-01 22:00:04	12.53	last quarter	Night	1.8	4.936	RT	18.19	121.35	121.35	110.867	116.67	110.867	116.67
April	9M	2013	2013-04-01 23:00:04	12.53	last quarter	Night	1.8	5.432	RT	17.94	119.471	119.471	107.196	112.844	107.196	112.844
April	9M	2013	2013-04-02 00:00:04	12.57	last quarter	Night	1.8	5.842	RT	17.62	121.127	121.127	108.054	112.215	108.054	112.215
April	9M	2013	2013-04-02 01:00:04	12.57	last quarter	Night	1.8	6.047	HT	17.34	115.797	115.797	108.523	111.175	108.523	111.175
April	9M	2013	2013-04-02 02:00:04	12.57	last quarter	Night	1.8	5.951	FT	17.32	119.397	119.397	109.785	116.76	109.785	116.76
April	9M	2013	2013-04-02 03:00:04	12.57	last quarter	Night	1.8	5.643	FT	17.44	129.339		107.438	108.45
April	9M	2013	2013-04-02 04:00:04	12.57	last quarter	Night	1.8	5.126	FT	17.67	131.936		107.21	110.237
April	9M	2013	2013-04-02 05:00:04	12.57	last quarter	Night	1.8	4.476	FT	17.82	129.14		108.378	111.384
April	9M	2013	2013-04-02 06:00:04	12.57	last quarter	Night	1.8	3.844	FT	17.83	117.266	117.266	108.761	106.728	108.761	106.728
April	9M	2013	2013-04-02 07:00:04	12.57	last quarter	Day	1.8	3.378	LT	17.86	116.652	116.652	106.801	113.871	106.801	113.871
April	9M	2013	2013-04-02 08:00:04	12.57	last quarter	Day	1.8	3.449	RT	17.78	111.948	111.948	106.507	102.899	106.507	102.899
April	9M	2013	2013-04-02 09:00:04	12.57	last quarter	Day	1.8	4.105	RT	17.74	114.569	114.569	107.433	105.709	107.433	105.709
April	9M	2013	2013-04-02 10:00:04	12.57	last quarter	Day	1.8	4.616	RT	17.74	113.997	113.997	105.113	105.711	105.113	105.711
April	9M	2013	2013-04-02 11:00:04	12.57	last quarter	Day	1.8	5.16	RT	17.86	115.982	115.982	107.934	110.532	107.934	110.532
April	9M	2013	2013-04-02 12:00:04	12.57	last quarter	Day	1.8	5.561	RT	17.74	121.534	121.534	106.639	113.997	106.639	113.997
April	9M	2013	2013-04-02 13:00:04	12.57	last quarter	Day	1.8	5.889	RT	17.75	123.23		108.081	119.533
April	9M	2013	2013-04-02 14:00:04	12.57	last quarter	Day	1.8	5.93	HT	17.58	112.752	112.752	106.957	106.85	106.957	106.85
April	9M	2013	2013-04-02 15:00:04	12.57	last quarter	Day	1.8	5.82	FT	18.15	124.338	124.338	110.171	114.987	110.171	114.987
April	9M	2013	2013-04-02 16:00:04	12.57	last quarter	Day	1.8	5.248	FT	18.83	129.067	129.067	103.067	117.447	103.067	117.447
April	9M	2013	2013-04-02 17:00:04	12.57	last quarter	Day	1.8	4.628	FT	19.35	129.568	129.568	108.385	117.619	108.385	117.619
April	9M	2013	2013-04-02 18:00:04	12.57	last quarter	Day	1.8	4.139	FT	19.83	122.301	122.301	106.786	119.42	106.786	119.42
April	9M	2013	2013-04-02 19:00:04	12.57	last quarter	Night	1.8	3.629	LT	20.02	123.333	123.333	108.534	121.632	108.534	121.632
April	9M	2013	2013-04-02 20:00:04	12.57	last quarter	Night	1.8	3.639	RT	19.94	116.502	116.502	108.166	111.054	108.166	111.054
April	9M	2013	2013-04-02 21:00:04	12.57	last quarter	Night	1.8	4.174	RT	19.59	112.829	112.829	106.843	105.657	106.843	105.657
April	9M	2013	2013-04-02 22:00:04	12.57	last quarter	Night	1.8	4.562	RT	19.23	120.791	120.791	111.95	115.082	111.95	115.082
April	9M	2013	2013-04-02 23:00:04	12.57	last quarter	Night	1.8	5.098	RT	18.94	117.036	117.036	109.286	106.748	109.286	106.748
April	9M	2013	2013-04-03 00:00:04	12.6	last quarter	Night	0	5.472	RT	18.54	120.89	120.89	107.332	111.236	107.332	111.236
April	9M	2013	2013-04-03 01:00:04	12.6	last quarter	Night	0	5.844	RT	18.28	121.296	121.296	109.102	115.236	109.102	115.236
April	9M	2013	2013-04-03 02:00:04	12.6	last quarter	Night	0	6.064	HT	18.04	114.72	114.72	105.455	111.618	105.455	111.618
April	9M	2013	2013-04-03 03:00:04	12.6	last quarter	Night	0	6.013	FT	17.98	112.201	112.201	105.176	108.229	105.176	108.229
April	9M	2013	2013-04-03 04:00:04	12.6	last quarter	Night	0	5.762	FT	18.11	124.757	124.757	106.471	111.891	106.471	111.891
April	9M	2013	2013-04-03 05:00:04	12.6	last quarter	Night	0	5.347	FT	18.24	131.043		107.773	111.453
April	9M	2013	2013-04-03 06:00:04	12.6	last quarter	Night	0	4.67	FT	18.4	130.883		107.016	114.846
April	9M	2013	2013-04-03 07:00:04	12.6	last quarter	Day	0	3.97	FT	18.36	120.539	120.539	109.533	111.283	109.533	111.283
April	9M	2013	2013-04-03 08:00:04	12.6	last quarter	Day	0	3.529	LT	18.43	117.153	117.153	110.93	109.153	110.93	109.153
April	9M	2013	2013-04-03 09:00:04	12.6	last quarter	Day	0	3.513	RT	18.39	114.437	114.437	108.705	105.641	108.705	105.641
April	9M	2013	2013-04-03 10:00:04	12.6	last quarter	Day	0	4.02	RT	18.6	112.311	112.311	106.144	106.176	106.144	106.176
April	9M	2013	2013-04-03 11:00:04	12.6	last quarter	Day	0	4.552	RT	18.62	119.049		110.854	115.465
April	9M	2013	2013-04-03 12:00:04	12.6	last quarter	Day	0	5.094	RT	18.67	118.183		107.702	114.934
April	9M	2013	2013-04-03 13:00:04	12.6	last quarter	Day	0	5.522	RT	18.62	121.154	121.154	106.084	118.877	106.084	118.877
April	9M	2013	2013-04-03 14:00:04	12.6	last quarter	Day	0	5.866	HT	18.51	122.663	122.663	106.499	119.07	106.499	119.07
April	9M	2013	2013-04-03 15:00:04	12.6	last quarter	Day	0	5.966	FT	18.3	120.837	120.837	109.946	118.369	109.946	118.369
April	9M	2013	2013-04-03 16:00:04	12.6	last quarter	Day	0	5.744	FT	18.54	125.942	125.942	107.36	118.638	107.36	118.638
April	9M	2013	2013-04-03 17:00:04	12.6	last quarter	Day	0	5.375	FT	18.8	130.843	130.843	108.219	120.638	108.219	120.638
April	9M	2013	2013-04-03 18:00:04	12.6	last quarter	Day	0	4.849	FT	19.18	131.774	131.774	107.216	122.722	107.216	122.722
April	9M	2013	2013-04-03 19:00:04	12.6	last quarter	Night	0	4.181	FT	19.36	120.405	120.405	106.843	116.497	106.843	116.497
April	9M	2013	2013-04-03 20:00:04	12.6	last quarter	Night	0	3.802	LT	19.38	121.06	121.06	105.745	119.529	105.745	119.529
April	9M	2013	2013-04-03 21:00:04	12.6	last quarter	Night	0	3.824	RT	19.3	115.33		110.064	105.885
April	9M	2013	2013-04-03 22:00:04	12.6	last quarter	Night	0	4.266	RT	18.91	116.162	116.162	110.469	110.226	110.469	110.226
April	9M	2013	2013-04-03 23:00:04	12.6	last quarter	Night	0	4.609	RT	18.66	113.425	113.425	108.326	106.528	108.326	106.528
April	9M	2013	2013-04-04 00:00:04	12.63	last quarter	Night	9.9	4.995	RT	18.66	115.141	115.141	107.538	110.724	107.538	110.724
April	9M	2013	2013-04-04 01:00:04	12.63	last quarter	Night	9.9	5.49	RT	18.28	126.636	126.636	110.759	121.375	110.759	121.375
April	9M	2013	2013-04-04 02:00:04	12.63	last quarter	Night	9.9	5.919	RT	18.07	122.415	122.415	106.789	119.943	106.789	119.943
April	9M	2013	2013-04-04 03:00:04	12.63	last quarter	Night	9.9	6.192	HT	17.87	116.18	116.18	106.106	112.154	106.106	112.154
April	9M	2013	2013-04-04 04:00:04	12.63	last quarter	Night	9.9	6.164	FT	17.78	114.31	114.31	108.47	104.797	108.47	104.797
April	9M	2013	2013-04-04 05:00:04	12.63	last quarter	Night	9.9	5.91	FT	17.84	126.882		109.253	110.462
April	9M	2013	2013-04-04 06:00:04	12.63	last quarter	Night	9.9	5.502	FT	17.91	127.186		108.346	113.073
April	9M	2013	2013-04-04 07:00:04	12.63	last quarter	Day	9.9	5.175	FT	17.91	128.072		107.878	109.383
April	9M	2013	2013-04-04 08:00:04	12.63	last quarter	Day	9.9	4.527	FT	17.8	124.035		108.397	112.145
April	9M	2013	2013-04-04 09:00:04	12.63	last quarter	Day	9.9	4.082	FT	17.7	115.212	115.212	109.871	106.588	109.871	106.588
April	9M	2013	2013-04-04 10:00:04	12.63	last quarter	Day	9.9	3.956	LT	17.6	115.923	115.923	110.122	106.071	110.122	106.071
April	9M	2013	2013-04-04 11:00:04	12.63	last quarter	Day	9.9	4.221	RT	17.58	114.78	114.78	109.375	107.29	109.375	107.29
April	9M	2013	2013-04-04 12:00:04	12.63	last quarter	Day	9.9	4.68	RT	17.52	115.82	115.82	110.618	111.643	110.618	111.643
April	9M	2013	2013-04-04 13:00:04	12.63	last quarter	Day	9.9	5.231	RT	17.51	119.809	119.809	107.046	115.924	107.046	115.924
April	9M	2013	2013-04-04 14:00:04	12.63	last quarter	Day	9.9	5.64	RT	17.38	120.476		107.077	115.501
April	9M	2013	2013-04-04 15:00:04	12.63	last quarter	Day	9.9	5.935	RT	17.35	119.421	119.421	105.99	116.147	105.99	116.147
April	9M	2013	2013-04-04 16:00:04	12.63	last quarter	Day	9.9	6.019	HT	17.34	114.122	114.122	107.142	108.418	107.142	108.418
April	9M	2013	2013-04-04 17:00:04	12.63	last quarter	Day	9.9	5.834	FT	17.42	119.461	119.461	106.808	115.418	106.808	115.418
April	9M	2013	2013-04-04 18:00:04	12.63	last quarter	Day	9.9	5.412	FT	17.48	129.236	129.236	108.806	115.2	108.806	115.2
April	9M	2013	2013-04-04 19:00:04	12.63	last quarter	Night	9.9	4.964	FT	17.56	130.734	130.734	108.876	117.611	108.876	117.611
April	9M	2013	2013-04-04 20:00:04	12.63	last quarter	Night	9.9	4.332	FT	17.52	123.689	123.689	106.931	115.495	106.931	115.495
April	9M	2013	2013-04-04 21:00:04	12.63	last quarter	Night	9.9	3.945	FT	17.46	114.054	114.054	106.08	108.433	106.08	108.433
April	9M	2013	2013-04-04 22:00:04	12.63	last quarter	Night	9.9	3.539	LT	17.36	109.727	109.727	103.928	102.245	103.928	102.245
April	9M	2013	2013-04-04 23:00:04	12.63	last quarter	Night	9.9	3.836	RT	17.39	113.916	113.916	106.238	107.765	106.238	107.765
April	9M	2013	2013-04-05 00:00:04	12.67	last quarter	Night	21.6	4.349	RT	17.18	118.804	118.804	108.273	114.096	108.273	114.096
April	9M	2013	2013-04-05 01:00:04	12.67	last quarter	Night	21.6	4.854	RT	17.26	117.635	117.635	108.055	114.366	108.055	114.366
April	9M	2013	2013-04-05 02:00:04	12.67	last quarter	Night	21.6	5.29	RT	17.08	119.115	119.115	105.932	115.959	105.932	115.959
April	9M	2013	2013-04-05 03:00:04	12.67	last quarter	Night	21.6	5.735	RT	16.94	121.464	121.464	108.997	118.338	108.997	118.338
April	9M	2013	2013-04-05 04:00:04	12.67	last quarter	Night	21.6	5.942	RT	16.94	118.507		108.203	115.281
April	9M	2013	2013-04-05 05:00:04	12.67	last quarter	Night	21.6	5.967	HT	16.87	110.457	110.457	103.251	106.927	103.251	106.927
April	9M	2013	2013-04-05 06:00:04	12.67	last quarter	Night	21.6	5.903	FT	16.71	124.411		109.384	107.901
April	9M	2013	2013-04-05 07:00:04	12.67	last quarter	Day	21.6	5.338	FT	16.64	128.577		108.011	111.385
April	9M	2013	2013-04-05 08:00:04	12.67	last quarter	Day	21.6	4.726	FT	16.47	130.553		106.725	111.228
April	9M	2013	2013-04-05 09:00:04	12.67	last quarter	Day	21.6	4.078	FT	16.18	121.552	121.552	107.143	112.248	107.143	112.248
April	9M	2013	2013-04-05 10:00:04	12.67	last quarter	Day	21.6	3.687	FT	15.98	114.065	114.065	107.373	105.292	107.373	105.292
April	9M	2013	2013-04-05 11:00:04	12.67	last quarter	Day	21.6	3.473	LT	15.95	109.84	109.84	105.142	96.0628	105.142	96.0628
April	9M	2013	2013-04-05 12:00:04	12.67	last quarter	Day	21.6	3.958	RT	16	115.753	115.753	106.5	110.429	106.5	110.429
April	9M	2013	2013-04-05 13:00:04	12.67	last quarter	Day	21.6	4.394	RT	16.16	117.503	117.503	106.173	114.268	106.173	114.268
April	9M	2013	2013-04-05 14:00:04	12.67	last quarter	Day	21.6	4.972	RT	16.36	115.456	115.456	106.77	111.418	106.77	111.418
April	9M	2013	2013-04-05 15:00:04	12.67	last quarter	Day	21.6	5.394	RT	16.42	121.096	121.096	100.66	116.375	100.66	116.375
April	9M	2013	2013-04-05 16:00:04	12.67	last quarter	Day	21.6	5.814	RT	16.54	120.261	120.261	106.996	117.111	106.996	117.111
April	9M	2013	2013-04-05 17:00:04	12.67	last quarter	Day	21.6	5.948	HT	16.51	113.709	113.709	105.409	110.443	105.409	110.443
April	9M	2013	2013-04-05 18:00:04	12.67	last quarter	Day	21.6	5.893	FT	16.52	123.369	123.369	106.479	110.741	106.479	110.741
April	9M	2013	2013-04-05 19:00:04	12.67	last quarter	Night	21.6	5.46	FT	16.5	130.116		106.091	114.272
April	9M	2013	2013-04-05 20:00:04	12.67	last quarter	Night	21.6	4.763	FT	16.44	129.245		105.461	111.812
April	9M	2013	2013-04-05 21:00:04	12.67	last quarter	Night	21.6	4.232	FT	16.35	121.426	121.426	106.447	112.512	106.447	112.512
April	9M	2013	2013-04-05 22:00:04	12.67	last quarter	Night	21.6	3.792	FT	16.23	116.396	116.396	107.188	112.588	107.188	112.588
April	9M	2013	2013-04-05 23:00:04	12.67	last quarter	Night	21.6	3.403	LT	16.15	112.543	112.543	105.566	106.518	105.566	106.518
April	9M	2013	2013-04-06 00:00:04	12.7	last quarter	Night	0.8	3.737	RT	16.22	115.33	115.33	102.41	113.777	102.41	113.777
April	9M	2013	2013-04-06 01:00:04	12.7	last quarter	Night	0.8	4.262	RT	16.03	121.414	121.414	107.309	117.654	107.309	117.654
April	9M	2013	2013-04-06 02:00:04	12.7	last quarter	Night	0.8	4.923	RT	16.12	119.892	119.892	108.182	114.81	108.182	114.81
April	9M	2013	2013-04-06 03:00:04	12.7	last quarter	Night	0.8	5.283	RT	16.04	119.244	119.244	100.217	116.967	100.217	116.967
April	9M	2013	2013-04-06 04:00:04	12.7	last quarter	Night	0.8	5.748	RT	16.03	120.174	120.174	107.199	115.24	107.199	115.24
April	9M	2013	2013-04-06 05:00:04	12.7	last quarter	Night	0.8	5.971	HT	16.06	117.115	117.115	104.389	114.298	104.389	114.298
April	9M	2013	2013-04-06 06:00:04	12.7	last quarter	Night	0.8	5.953	FT	16.03	114.77	114.77	108.826	107.334	108.826	107.334
April	9M	2013	2013-04-06 07:00:04	12.7	last quarter	Day	0.8	5.688	FT	15.87	126.441		105.076	109.946
April	9M	2013	2013-04-06 08:00:04	12.7	last quarter	Day	0.8	5.134	FT	15.76	130.495		104.013	111.934
April	9M	2013	2013-04-06 09:00:04	12.7	last quarter	Day	0.8	4.642	FT	15.56	129.008		109.048	114.555
April	9M	2013	2013-04-06 10:00:04	12.7	last quarter	Day	0.8	4.027	FT	15.62	115.421		105.413	108.101
April	9M	2013	2013-04-06 11:00:04	12.7	last quarter	Day	0.8	3.523	FT	15.87	117.057		110.24	109.601
April	9M	2013	2013-04-06 12:00:04	12.7	last quarter	Day	0.8	3.408	LT	16.11	117.343	117.343	111.249	107.666	111.249	107.666
April	9M	2013	2013-04-06 13:00:04	12.7	last quarter	Day	0.8	3.909	RT	16.48	124.603		107.615	124.183
April	9M	2013	2013-04-06 14:00:04	12.7	last quarter	Day	0.8	4.554	RT	16.66	121.407		103.594	112.554
April	9M	2013	2013-04-06 15:00:04	12.7	last quarter	Day	0.8	5.078	RT	17.11	118.339		105.819	110.768
April	9M	2013	2013-04-06 16:00:04	12.7	last quarter	Day	0.8	5.634	RT	17.24	124.082		106.032	114.249
April	9M	2013	2013-04-06 17:00:04	12.7	last quarter	Day	0.8	6.001	RT	17	123.29		106.544	115.502
April	9M	2013	2013-04-06 18:00:04	12.7	last quarter	Day	0.8	6.091	HT	16.96	112.605	112.605	105.933	107.307	105.933	107.307
April	9M	2013	2013-04-06 19:00:04	12.7	last quarter	Night	0.8	5.94	FT	17.03	117.147	117.147	106.878	112.064	106.878	112.064
April	9M	2013	2013-04-06 20:00:04	12.7	last quarter	Night	0.8	5.468	FT	17.12	127.362		108.257	110.649
April	9M	2013	2013-04-06 21:00:04	12.7	last quarter	Night	0.8	4.948	FT	17.22	131.345		105.446	114.115
April	9M	2013	2013-04-06 22:00:04	12.7	last quarter	Night	0.8	4.39	FT	17.3	124.44		106.772	110.72
April	9M	2013	2013-04-06 23:00:04	12.7	last quarter	Night	0.8	3.803	FT	17.3	114.432	114.432	107.553	107.385	107.553	107.385
April	9M	2013	2013-04-07 00:00:04	12.73	new moon	Night	0	3.534	LT	17.24	114.358	114.358	108.4	103.867	108.4	103.867
April	9M	2013	2013-04-07 01:00:04	12.73	new moon	Night	0	3.792	RT	17.24	111.52	111.52	104.801	107.074	104.801	107.074
April	9M	2013	2013-04-07 02:00:04	12.73	new moon	Night	0	4.387	RT	17.02	120.459	120.459	106.622	110.328	106.622	110.328
April	9M	2013	2013-04-07 03:00:04	12.73	new moon	Night	0	4.864	RT	16.99	118.413	118.413	107.994	112.098	107.994	112.098
April	9M	2013	2013-04-07 04:00:04	12.73	new moon	Night	0	5.324	RT	16.84	122.038		105.273	118.431
April	9M	2013	2013-04-07 05:00:04	12.73	new moon	Night	0	5.725	RT	16.75	122.684	122.684	104.779	119.084	104.779	119.084
April	9M	2013	2013-04-07 06:00:04	12.73	new moon	Day	0	6.038	RT	16.7	121.293		108.313	116.747
April	9M	2013	2013-04-07 07:00:04	12.73	new moon	Day	0	6.073	HT	16.63	113.147	113.147	108.2	103.17	108.2	103.17
April	9M	2013	2013-04-07 08:00:04	12.73	new moon	Day	0	5.859	FT	16.66	125.693		107.697	108.65
April	9M	2013	2013-04-07 09:00:04	12.73	new moon	Day	0	5.365	FT	16.76	133.421		115.601	120.406
April	9M	2013	2013-04-07 10:00:04	12.73	new moon	Day	0	4.69	FT	16.98	132.528		104.61	111.636
April	9M	2013	2013-04-07 11:00:04	12.73	new moon	Day	0	3.976	FT	17.36	122.045		105.12	108.52
April	9M	2013	2013-04-07 12:00:04	12.73	new moon	Day	0	3.504	LT	17.87	117.727	117.727	107.04	114.466	107.04	114.466
April	9M	2013	2013-04-07 13:00:04	12.73	new moon	Day	0	3.312	RT	18.15	113.629		107.738	105.186
April	9M	2013	2013-04-07 14:00:04	12.73	new moon	Day	0	3.935	RT	18.56	119.415	119.415	109.706	108.814	109.706	108.814
April	9M	2013	2013-04-07 15:00:04	12.73	new moon	Day	0	4.688	RT	18.27	125.721		107.552	117.556
April	9M	2013	2013-04-07 16:00:04	12.73	new moon	Day	0	5.216	RT	18.78	120.484	120.484	107.28	110.955	107.28	110.955
April	9M	2013	2013-04-07 17:00:04	12.73	new moon	Day	0	5.73	RT	18.56	130.265		110.124	125.327
April	9M	2013	2013-04-07 18:00:04	12.73	new moon	Day	0	6.035	RT	18.2	126.015	126.015	108.927	118.696	108.927	118.696
April	9M	2013	2013-04-07 19:00:04	12.73	new moon	Night	0	6.16	HT	18.08	111.365	111.365	102.18	108.367	102.18	108.367
April	9M	2013	2013-04-07 20:00:04	12.73	new moon	Night	0	5.931	FT	18.23	123.556		107.936	119.078
April	9M	2013	2013-04-07 21:00:04	12.73	new moon	Night	0	5.565	FT	18.39	128.979		108.33	118.305
April	9M	2013	2013-04-07 22:00:04	12.73	new moon	Night	0	4.877	FT	18.68	133.488		108.232	122.84
April	9M	2013	2013-04-07 23:00:04	12.73	new moon	Night	0	4.253	FT	18.88	128.177		108.594	121.209
April	9M	2013	2013-04-08 00:00:04	12.77	new moon	Night	0	3.686	FT	18.98	119.508		107.578	117.241
April	9M	2013	2013-04-08 01:00:04	12.77	new moon	Night	0	3.252	LT	18.99	111.736	111.736	106.015	102.9	106.015	102.9
April	9M	2013	2013-04-08 02:00:04	12.77	new moon	Night	0	3.61	RT	18.91	117.023	117.023	109.725	108.417	109.725	108.417
April	9M	2013	2013-04-08 03:00:04	12.77	new moon	Night	0	4.236	RT	18.59	123.576	123.576	108.552	112.174	108.552	112.174
April	9M	2013	2013-04-08 04:00:04	12.77	new moon	Night	0	4.871	RT	18.44	120.539	120.539	105.582	109.465	105.582	109.465
April	9M	2013	2013-04-08 05:00:04	12.77	new moon	Night	0	5.334	RT	18.16	132.784	132.784	107.35	129.16	107.35	129.16
April	9M	2013	2013-04-08 06:00:04	12.77	new moon	Day	0	5.77	RT	18.02	126.671	126.671	105.708	121.719	105.708	121.719
April	9M	2013	2013-04-08 07:00:04	12.77	new moon	Day	0	6.039	HT	17.84	116.649	116.649	104.53	107.767	104.53	107.767
April	9M	2013	2013-04-08 08:00:04	12.77	new moon	Day	0	5.969	FT	17.83	116.456		105.293	114.895
April	9M	2013	2013-04-08 09:00:04	12.77	new moon	Day	0	5.594	FT	18.07	129.084		107.113	120.968
April	9M	2013	2013-04-08 10:00:04	12.77	new moon	Day	0	5.102	FT	18.44	131.24		107.973	121.28
April	9M	2013	2013-04-08 11:00:04	12.77	new moon	Day	0	4.325	FT	18.92	129.637		106.152	123.107
April	9M	2013	2013-04-08 12:00:04	12.77	new moon	Day	0	3.687	FT	19.55	118.823		108.967	114.783
April	9M	2013	2013-04-08 13:00:04	12.77	new moon	Day	0	3.197	LT	20.1	119.973		107.632	117.189
April	9M	2013	2013-04-08 14:00:04	12.77	new moon	Day	0	3.314	RT	20.2	115.354	115.354	109.553	106.505	109.553	106.505
April	9M	2013	2013-04-08 15:00:04	12.77	new moon	Day	0	4.095	RT	20.78	120.946	120.946	107.51	112.409	107.51	112.409
April	9M	2013	2013-04-08 16:00:04	12.77	new moon	Day	0	4.659	RT	20.12	130.129	130.129	107.553	126.905	107.553	126.905
April	9M	2013	2013-04-08 17:00:04	12.77	new moon	Day	0	5.257	RT	20.28	120.354	120.354	109.618	113.428	109.618	113.428
April	9M	2013	2013-04-08 18:00:04	12.77	new moon	Day	0	5.791	RT	19.79	133.47	133.47	104.841	128.682	104.841	128.682
April	9M	2013	2013-04-08 19:00:04	12.77	new moon	Night	0	6.096	HT	19.47	126.794	126.794	108.687	120.238	108.687	120.238
April	9M	2013	2013-04-08 20:00:04	12.77	new moon	Night	0	6.121	FT	19.24	116.685	116.685	105.427	113.684	105.427	113.684
April	9M	2013	2013-04-08 21:00:04	12.77	new moon	Night	0	5.86	FT	19.5	126.133		106.954	119.989
April	9M	2013	2013-04-08 22:00:04	12.77	new moon	Night	0	5.341	FT	19.79	128.636		109.165	120.435
April	9M	2013	2013-04-08 23:00:04	12.77	new moon	Night	0	4.811	FT	20.18	131.814		108.873	122.377
April	9M	2013	2013-04-09 00:00:04	12.8	new moon	Night	0	4.081	FT	20.36	125.126		107.501	119.136
April	9M	2013	2013-04-09 01:00:04	12.8	new moon	Night	0	3.534	LT	20.47	116.969	116.969	107.985	114.144	107.985	114.144
April	9M	2013	2013-04-09 02:00:04	12.8	new moon	Night	0	3.252	RT	20.48	114.114	114.114	108.663	104.554	108.663	104.554
April	9M	2013	2013-04-09 03:00:04	12.8	new moon	Night	0	3.743	RT	20.36	114.884	114.884	109.356	106.393	109.356	106.393
April	9M	2013	2013-04-09 04:00:04	12.8	new moon	Night	0	4.386	RT	20.02	121.115	121.115	108.634	111.687	108.634	111.687
April	9M	2013	2013-04-09 05:00:04	12.8	new moon	Night	0	4.956	RT	19.8	118.346	118.346	107.576	111.787	107.576	111.787
April	9M	2013	2013-04-09 06:00:04	12.8	new moon	Day	0	5.446	RT	19.47	129.657	129.657	107.216	124.784	107.216	124.784
April	9M	2013	2013-04-09 07:00:04	12.8	new moon	Day	0	5.81	RT	19.3	130.195	130.195	109.854	125.189	109.854	125.189
April	9M	2013	2013-04-09 08:00:04	12.8	new moon	Day	0	6.013	HT	19.1	113.887	113.887	106.823	105.775	106.823	105.775
April	9M	2013	2013-04-09 09:00:04	12.8	new moon	Day	0	5.889	FT	19.34	117.775	117.775	109.502	112.585	109.502	112.585
April	9M	2013	2013-04-09 10:00:04	12.8	new moon	Day	0	5.495	FT	19.67	128.456		109.095	122.335
April	9M	2013	2013-04-09 11:00:04	12.8	new moon	Day	0	4.902	FT	20.22	131.712		107.207	123.35
April	9M	2013	2013-04-09 12:00:04	12.8	new moon	Day	0	4.165	FT	20.9	128.506		108.8	123.936
April	9M	2013	2013-04-09 13:00:04	12.8	new moon	Day	0	3.54	FT	21.59	120.43		107.982	118.749
April	9M	2013	2013-04-09 14:00:04	12.8	new moon	Day	0	3.128	LT	22.03	118.239	118.239	109.275	113.744	109.275	113.744
April	9M	2013	2013-04-09 15:00:04	12.8	new moon	Day	0	3.519	RT	21.95	116.711	116.711	109.756	110.633	109.756	110.633
April	9M	2013	2013-04-09 16:00:04	12.8	new moon	Day	0	4.222	RT	22.22	125.04	125.04	110.683	116.247	110.683	116.247
April	9M	2013	2013-04-09 17:00:04	12.8	new moon	Day	0	4.795	RT	21.76	119.921	119.921	108.17	115.691	108.17	115.691
April	9M	2013	2013-04-09 18:00:04	12.8	new moon	Day	0	5.427	RT	21.5	128.42	128.42	109.932	123.065	109.932	123.065
April	9M	2013	2013-04-09 19:00:04	12.8	new moon	Night	0	5.931	RT	20.83	132.149	132.149	109.491	127.014	109.491	127.014
April	9M	2013	2013-04-09 20:00:04	12.8	new moon	Night	0	6.185	HT	20.47	125.651	125.651	109.155	121.732	109.155	121.732
April	9M	2013	2013-04-09 21:00:05	12.8	new moon	Night	0	6.142	FT	20.23	119.617	119.617	107.284	116.506	107.284	116.506
April	9M	2013	2013-04-09 22:00:05	12.8	new moon	Night	0	5.871	FT	20.66	127.536	127.536	109.233	120.811	109.233	120.811
April	9M	2013	2013-04-09 23:00:05	12.8	new moon	Night	0	5.281	FT	21.12	129.503		107.973	122.013
April	9M	2013	2013-04-10 00:00:05	12.83	new moon	Night	0	4.59	FT	21.55	131.666	131.666	108.183	123.154	108.183	123.154
April	9M	2013	2013-04-10 01:00:05	12.83	new moon	Night	0	3.878	FT	21.67	125.143	125.143	107.285	120.845	107.285	120.845
April	9M	2013	2013-04-10 02:00:05	12.83	new moon	Night	0	3.369	FT	21.76	117.413	117.413	108.323	114.139	108.323	114.139
April	9M	2013	2013-04-10 03:00:05	12.83	new moon	Night	0	3.352	LT	21.7	114.951	114.951	109.608	105.816	109.608	105.816
April	9M	2013	2013-04-10 04:00:05	12.83	new moon	Night	0	4.012	RT	21.47	115.157	115.157	108.387	108.664	108.387	108.664
April	9M	2013	2013-04-10 05:00:05	12.83	new moon	Night	0	4.519	RT	21.22	120.645	120.645	109.547	111.835	109.547	111.835
April	9M	2013	2013-04-10 06:00:05	12.83	new moon	Day	0	5.06	RT	21	118.798	118.798	110.872	111.621	110.872	111.621
April	9M	2013	2013-04-10 07:00:05	12.83	new moon	Day	0	5.607	RT	20.6	122.275	122.275	111.455	114.543	111.455	114.543
April	9M	2013	2013-04-10 08:00:05	12.83	new moon	Day	0	5.88	RT	20.35	123.972	123.972	107.702	117.183	107.702	117.183
April	9M	2013	2013-04-10 09:00:05	12.83	new moon	Day	0	5.973	HT	20.14	116.429		110.752	107.556
April	9M	2013	2013-04-10 10:00:05	12.83	new moon	Day	0	5.846	FT	20.66	124.817		108.182	119.068
April	9M	2013	2013-04-10 11:00:05	12.83	new moon	Day	0	5.211	FT	21.14	129.01		106.87	122.641
April	9M	2013	2013-04-10 12:00:05	12.83	new moon	Day	0	4.615	FT	21.87	130.44		105.753	123.022
April	9M	2013	2013-04-10 13:00:05	12.83	new moon	Day	0	3.965	FT	22.59	123.735		109.382	120.389
April	9M	2013	2013-04-10 14:00:05	12.83	new moon	Day	0	3.407	FT	23.2	119.629	119.629	109.888	116.162	109.888	116.162
April	9M	2013	2013-04-10 15:00:05	12.83	new moon	Day	0	3.189	LT	23.51	117.134		111.081	105.865
April	9M	2013	2013-04-10 16:00:05	12.83	new moon	Day	0	3.748	RT	23.54	119.276	119.276	110.608	112.592	110.608	112.592
April	9M	2013	2013-04-10 17:00:05	12.83	new moon	Day	0	4.569	RT	23.11	125.258	125.258	111.078	120.151	111.078	120.151
April	9M	2013	2013-04-10 18:00:05	12.83	new moon	Day	0	5.12	RT	22.95	126.562	126.562	109.903	122.713	109.903	122.713
April	9M	2013	2013-04-10 19:00:05	12.83	new moon	Night	0	5.654	RT	22.38	132.188	132.188	109.912	129.404	109.912	129.404
April	9M	2013	2013-04-10 20:00:05	12.83	new moon	Night	0	6.063	RT	21.78	130.41	130.41	109.33	128.312	109.33	128.312
April	9M	2013	2013-04-10 21:00:05	12.83	new moon	Night	0	6.208	HT	21.39	119.722	119.722	108.486	117.158	108.486	117.158
April	9M	2013	2013-04-10 22:00:05	12.83	new moon	Night	0	6.06	FT	21.71	122.34	122.34	108.237	119.769	108.237	119.769
April	9M	2013	2013-04-10 23:00:05	12.83	new moon	Night	0	5.596	FT	21.83	128.213		109.85	121.766
April	9M	2013	2013-04-11 00:00:05	12.85	new moon	Night	0	5.106	FT	22.32	133.599		113.571	122.549
April	9M	2013	2013-04-11 01:00:05	12.85	new moon	Night	0	4.468	FT	22.59	130.076		110.506	125.009
April	9M	2013	2013-04-11 02:00:05	12.85	new moon	Night	0	3.86	FT	22.68	120.24		111.327	116.532
April	9M	2013	2013-04-11 03:00:05	12.85	new moon	Night	0	3.387	LT	22.72	116.393	116.393	109.661	110.245	109.661	110.245
April	9M	2013	2013-04-11 04:00:05	12.85	new moon	Night	0	3.613	RT	22.67	117.343	117.343	111.523	109.705	111.523	109.705
April	9M	2013	2013-04-11 05:00:05	12.85	new moon	Night	0	4.317	RT	22.32	121.812	121.812	109.702	111.788	109.702	111.788
April	9M	2013	2013-04-11 06:00:05	12.85	new moon	Day	0	4.799	RT	22.18	118.657	118.657	111.291	109.631	111.291	109.631
April	9M	2013	2013-04-11 07:00:05	12.85	new moon	Day	0	5.264	RT	21.9	120.805	120.805	109.786	110.637	109.786	110.637
April	9M	2013	2013-04-11 08:00:05	12.85	new moon	Day	0	5.682	RT	21.62	119.131	119.131	110.556	110.41	110.556	110.41
April	9M	2013	2013-04-11 09:00:05	12.85	new moon	Day	0	5.905	HT	21.42	118.468	118.468	109.82	110.663	109.82	110.663
April	9M	2013	2013-04-11 10:00:05	12.85	new moon	Day	0	5.914	FT	21.28	115.84	115.84	110.76	104.267	110.76	104.267
April	9M	2013	2013-04-11 11:00:05	12.85	new moon	Day	0	5.699	FT	21.95	127.604		109.355	121.837
April	9M	2013	2013-04-11 12:00:05	12.85	new moon	Day	0	5.088	FT	22.5	129.11		107.229	119.838
April	9M	2013	2013-04-11 13:00:05	12.85	new moon	Day	0	4.375	FT	23.27	130.501		110.095	123.296
April	9M	2013	2013-04-11 14:00:05	12.85	new moon	Day	0	3.894	FT	23.99	120.413		109.709	117.507
April	9M	2013	2013-04-11 15:00:05	12.85	new moon	Day	0	3.363	LT	24.55	126.728	126.728	111.778	118.646	111.778	118.646
April	9M	2013	2013-04-11 16:00:05	12.85	new moon	Day	0	3.485	RT	24.55	119.75	119.75	112.045	112.858	112.045	112.858
April	9M	2013	2013-04-11 17:00:05	12.85	new moon	Day	0	4.206	RT	24.46	123.468	123.468	110.442	119.671	110.442	119.671
April	9M	2013	2013-04-11 18:00:05	12.85	new moon	Day	0	4.85	RT	23.83	127.303	127.303	107.648	126.376	107.648	126.376
April	9M	2013	2013-04-11 19:00:05	12.85	new moon	Night	0	5.405	RT	23.5	127.706	127.706	109.913	126.173	109.913	126.173
April	9M	2013	2013-04-11 20:00:05	12.85	new moon	Night	0	5.938	RT	22.9	132.12	132.12	111.245	129.233	111.245	129.233
April	9M	2013	2013-04-11 21:00:05	12.85	new moon	Night	0	6.216	HT	22.54	126.154	126.154	110.993	124.549	110.993	124.549
April	9M	2013	2013-04-11 22:00:05	12.85	new moon	Night	0	6.254	FT	22.18	119.97	119.97	108.145	118.689	108.145	118.689
April	9M	2013	2013-04-11 23:00:05	12.85	new moon	Night	0	6.012	FT	22.58	125.519		110.302	118.911
April	9M	2013	2013-04-12 00:00:05	12.88	new moon	Night	4.3	5.537	FT	22.86	128.777		110.668	122.2
April	9M	2013	2013-04-12 01:00:05	12.88	new moon	Night	4.3	4.926	FT	23.31	130.401		109.599	122.154
April	9M	2013	2013-04-12 02:00:05	12.88	new moon	Night	4.3	4.254	FT	23.46	127.478		109.701	123.339
April	9M	2013	2013-04-12 03:00:05	12.88	new moon	Night	4.3	3.823	FT	23.52	118.696	118.696	108.772	116.138	108.772	116.138
April	9M	2013	2013-04-12 04:00:05	12.88	new moon	Night	4.3	3.461	LT	23.51	116.687	116.687	110.709	108.013	110.709	108.013
April	9M	2013	2013-04-12 05:00:05	12.88	new moon	Night	4.3	3.867	RT	23.46	117.366	117.366	111.41	107.936	111.41	107.936
April	9M	2013	2013-04-12 06:00:05	12.88	new moon	Day	4.3	4.417	RT	23.15	122.915	122.915	112.202	113.532	112.202	113.532
April	9M	2013	2013-04-12 07:00:05	12.88	new moon	Day	4.3	4.985	RT	23.04	118.339	118.339	110.851	112.535	110.851	112.535
April	9M	2013	2013-04-12 08:00:05	12.88	new moon	Day	4.3	5.488	RT	22.7	121.714	121.714	109.375	113.663	109.375	113.663
April	9M	2013	2013-04-12 09:00:05	12.88	new moon	Day	4.3	5.82	RT	22.52	119.933	119.933	108.963	111.568	108.963	111.568
April	9M	2013	2013-04-12 10:00:05	12.88	new moon	Day	4.3	5.898	HT	22.32	116.689	116.689	111.203	107.004	111.203	107.004
April	9M	2013	2013-04-12 11:00:05	12.88	new moon	Day	4.3	5.756	FT	22.71	119.304	119.304	109.05	115.495	109.05	115.495
April	9M	2013	2013-04-12 12:00:05	12.88	new moon	Day	4.3	5.309	FT	23.18	128.601		109.716	121.922
April	9M	2013	2013-04-12 13:00:05	12.88	new moon	Day	4.3	4.709	FT	23.8	129.971		109.345	124.236
April	9M	2013	2013-04-12 14:00:05	12.88	new moon	Day	4.3	4.088	FT	24.36	125.503		114.237	122.095
April	9M	2013	2013-04-12 15:00:05	12.88	new moon	Day	4.3	3.592	FT	24.76	119.755	119.755	112.922	114.073	112.922	114.073
April	9M	2013	2013-04-12 16:00:05	12.88	new moon	Day	4.3	3.389	LT	24.9	117.901	117.901	111.094	109.986	111.094	109.986
April	9M	2013	2013-04-12 17:00:05	12.88	new moon	Day	4.3	3.825	RT	24.8	117.382		111.428	110.475
April	9M	2013	2013-04-12 18:00:05	12.88	new moon	Day	4.3	4.363	RT	24.54	128.275	128.275	111.445	127.039	111.445	127.039
April	9M	2013	2013-04-12 19:00:05	12.88	new moon	Night	4.3	5.014	RT	24.16	125.275	125.275	110.784	124.435	110.784	124.435
April	9M	2013	2013-04-12 20:00:05	12.88	new moon	Night	4.3	5.547	RT	23.88	126.529	126.529	111.35	123.943	111.35	123.943
April	9M	2013	2013-04-12 21:00:05	12.88	new moon	Night	4.3	5.871	RT	23.48	125.733	125.733	110.404	123.939	110.404	123.939
April	9M	2013	2013-04-12 22:00:05	12.88	new moon	Night	4.3	6.054	HT	23.2	120.09	120.09	110.498	118.232	110.498	118.232
April	9M	2013	2013-04-12 23:00:05	12.88	new moon	Night	4.3	5.954	FT	23.36	117.158	117.158	107.828	114.282	107.828	114.282
April	9M	2013	2013-04-13 00:00:05	12.92	new moon	Night	6.1	5.642	FT	23.39	127.522		109.994	120.592
April	9M	2013	2013-04-13 01:00:05	12.92	new moon	Night	6.1	5.13	FT	23.64	130.429		111.23	122.486
April	9M	2013	2013-04-13 02:00:05	12.92	new moon	Night	6.1	4.451	FT	23.82	128.579		111.234	122.793
April	9M	2013	2013-04-13 03:00:05	12.92	new moon	Night	6.1	3.84	FT	23.79	120.659		109.793	118.346
April	9M	2013	2013-04-13 04:00:05	12.92	new moon	Night	6.1	3.454	LT	23.7	118.746	118.746	111.804	112.107	111.804	112.107
April	9M	2013	2013-04-13 05:00:05	12.92	new moon	Night	6.1	3.445	RT	23.63	117.048	117.048	111.136	107.736	111.136	107.736
April	9M	2013	2013-04-13 06:00:05	12.92	new moon	Day	6.1	3.951	RT	23.03	117.735	117.735	109.884	105.586	109.884	105.586
April	9M	2013	2013-04-13 07:00:05	12.92	new moon	Day	6.1	4.493	RT	23.06	120.76		111.151	110.849
April	9M	2013	2013-04-13 08:00:05	12.92	new moon	Day	6.1	5.003	RT	22.95	118.07	118.07	109.517	109.375	109.517	109.375
April	9M	2013	2013-04-13 09:00:05	12.92	new moon	Day	6.1	5.455	RT	22.6	122.747	122.747	109.155	114.954	109.155	114.954
April	9M	2013	2013-04-13 10:00:05	12.92	new moon	Day	6.1	5.74	RT	22.58	119.473	119.473	110.177	111.604	110.177	111.604
April	9M	2013	2013-04-13 11:00:05	12.92	new moon	Day	6.1	5.804	HT	22.58	117.016		111.615	106.122
April	9M	2013	2013-04-13 12:00:05	12.92	new moon	Day	6.1	5.601	FT	22.98	124.85		108.616	118.367
April	9M	2013	2013-04-13 13:00:05	12.92	new moon	Day	6.1	5.186	FT	23.39	127.783		109.31	121.933
April	9M	2013	2013-04-13 14:00:05	12.92	new moon	Day	6.1	4.563	FT	24	128.743		107.843	123.823
April	9M	2013	2013-04-13 15:00:05	12.92	new moon	Day	6.1	4.007	FT	24.52	119.894	119.894	110.211	116.728	110.211	116.728
April	9M	2013	2013-04-13 16:00:05	12.92	new moon	Day	6.1	3.583	FT	24.84	117.978	117.978	111.626	110.607	111.626	110.607
April	9M	2013	2013-04-13 17:00:05	12.92	new moon	Day	6.1	3.555	LT	24.92	118.77	118.77	112.604	110.298	112.604	110.298
April	9M	2013	2013-04-13 18:00:05	12.92	new moon	Day	6.1	4.114	RT	24.7	123.609	123.609	112.638	119.021	112.638	119.021
April	9M	2013	2013-04-13 19:00:05	12.92	new moon	Night	6.1	4.721	RT	24.24	121.404	121.404	110.875	115.535	110.875	115.535
April	9M	2013	2013-04-13 20:00:05	12.92	new moon	Night	6.1	5.272	RT	23.98	128.681	128.681	112.173	127.737	112.173	127.737
April	9M	2013	2013-04-13 21:00:05	12.92	new moon	Night	6.1	5.717	RT	23.59	131.217	131.217	110.963	126.582	110.963	126.582
April	9M	2013	2013-04-13 22:00:05	12.92	new moon	Night	6.1	6.011	RT	23.23	122.609	122.609	110.533	120.631	110.533	120.631
April	9M	2013	2013-04-13 23:00:05	12.92	new moon	Night	6.1	6.109	HT	22.96	116.666	116.666	110.437	111.132	110.437	111.132
April	9M	2013	2013-04-14 00:00:05	12.95	first quarter	Night	0	5.95	FT	23.16	119.974		110.083	116.186
April	9M	2013	2013-04-14 01:00:05	12.95	first quarter	Night	0	5.541	FT	23.14	128.313		109.824	119.965
April	9M	2013	2013-04-14 02:00:05	12.95	first quarter	Night	0	5.019	FT	23.35	130.346		111.456	120.935
April	9M	2013	2013-04-14 03:00:05	12.95	first quarter	Night	0	4.458	FT	23.27	126.841		111.707	121.842
April	9M	2013	2013-04-14 04:00:05	12.95	first quarter	Night	0	3.888	FT	23.2	117.499	117.499	110.27	112.478	110.27	112.478
April	9M	2013	2013-04-14 05:00:05	12.95	first quarter	Night	0	3.631	LT	23.11	115.622	115.622	110.326	105.124	110.326	105.124
April	9M	2013	2013-04-14 06:00:05	12.95	first quarter	Day	0	4.028	RT	23.06	119.5	119.5	113.991	109.297	113.991	109.297
April	9M	2013	2013-04-14 07:00:05	12.95	first quarter	Day	0	4.534	RT	22.83	117.804	117.804	111.926	107.257	111.926	107.257
April	9M	2013	2013-04-14 08:00:05	12.95	first quarter	Day	0	4.958	RT	22.88	115.706	115.706	110.377	106.426	110.377	106.426
April	9M	2013	2013-04-14 09:00:05	12.95	first quarter	Day	0	5.402	RT	22.68	117.06	117.06	109.594	107.479	109.594	107.479
April	9M	2013	2013-04-14 10:00:05	12.95	first quarter	Day	0	5.654	RT	22.54	117.586	117.586	108.828	108.671	108.828	108.671
April	9M	2013	2013-04-14 11:00:05	12.95	first quarter	Day	0	5.765	HT	22.52	114.407	114.407	109.533	103.892	109.533	103.892
April	9M	2013	2013-04-14 12:00:05	12.95	first quarter	Day	0	5.692	FT	22.59	116.077	116.077	109.745	109.933	109.745	109.933
April	9M	2013	2013-04-14 13:00:05	12.95	first quarter	Day	0	5.409	FT	22.63	122.309		107.486	118.189
April	9M	2013	2013-04-14 14:00:05	12.95	first quarter	Day	0	4.949	FT	22.79	127.326		108.294	121.224
April	9M	2013	2013-04-14 15:00:05	12.95	first quarter	Day	0	4.556	FT	22.78	122.223		110.13	117.295
April	9M	2013	2013-04-14 16:00:05	12.95	first quarter	Day	0	3.992	FT	22.74	116.765	116.765	110.407	108.969	110.407	108.969
April	9M	2013	2013-04-14 17:00:05	12.95	first quarter	Day	0	3.688	LT	22.7	117.518	117.518	111.852	107.307	111.852	107.307
April	9M	2013	2013-04-14 18:00:05	12.95	first quarter	Day	0	3.892	RT	22.7	118.897	118.897	111.985	113.226	111.985	113.226
April	9M	2013	2013-04-14 19:00:05	12.95	first quarter	Night	0	4.483	RT	22.6	120.964		112.86	111.188
April	9M	2013	2013-04-14 20:00:05	12.95	first quarter	Night	0	4.991	RT	22.55	123.036	123.036	111.449	121.674	111.449	121.674
April	9M	2013	2013-04-14 21:00:05	12.95	first quarter	Night	0	5.459	RT	22.38	123.649	123.649	111.882	118.361	111.882	118.361
April	9M	2013	2013-04-14 22:00:05	12.95	first quarter	Night	0	5.902	RT	22.19	122.37	122.37	110.763	119.167	110.763	119.167
April	9M	2013	2013-04-14 23:00:05	12.95	first quarter	Night	0	6.15	HT	22.04	119.632	119.632	109.91	115.626	109.91	115.626
April	9M	2013	2013-04-15 00:00:05	12.98	first quarter	Night	25.7	6.143	FT	21.98	116.488	116.488	110.483	109.273	110.483	109.273
April	9M	2013	2013-04-15 01:00:05	12.98	first quarter	Night	25.7	5.86	FT	21.92	126.323	126.323	110.243	117.558	110.243	117.558
April	9M	2013	2013-04-15 02:00:05	12.98	first quarter	Night	25.7	5.534	FT	22.03	132.804		111.67	125.566
April	9M	2013	2013-04-15 03:00:05	12.98	first quarter	Night	25.7	4.988	FT	21.99	133.52		110.266	127.738
April	9M	2013	2013-04-15 04:00:05	12.98	first quarter	Night	25.7	4.417	FT	21.83	123.82		111.708	120.75
April	9M	2013	2013-04-15 05:00:05	12.98	first quarter	Night	25.7	3.974	LT	21.72	116.543	116.543	108.734	112.483	108.734	112.483
April	9M	2013	2013-04-15 06:00:05	12.98	first quarter	Day	25.7	3.923	RT	21.71	115.851	115.851	110.695	103.623	110.695	103.623
April	9M	2013	2013-04-15 07:00:05	12.98	first quarter	Day	25.7	4.254	RT	21.7	114.891	114.891	109.331	105.089	109.331	105.089
April	9M	2013	2013-04-15 08:00:05	12.98	first quarter	Day	25.7	4.683	RT	21.64	116.47	116.47	111.03	106.542	111.03	106.542
April	9M	2013	2013-04-15 09:00:05	12.98	first quarter	Day	25.7	5.071	RT	21.71	116.043	116.043	109.475	103.951	109.475	103.951
April	9M	2013	2013-04-15 10:00:05	12.98	first quarter	Day	25.7	5.433	RT	21.78	114.117	114.117	107.869	106.194	107.869	106.194
April	9M	2013	2013-04-15 11:00:05	12.98	first quarter	Day	25.7	5.674	RT	21.72	116.221	116.221	109.574	107.091	109.574	107.091
April	9M	2013	2013-04-15 12:00:05	12.98	first quarter	Day	25.7	5.777	HT	21.8	115.347	115.347	110.221	105.583	110.221	105.583
April	9M	2013	2013-04-15 13:00:05	12.98	first quarter	Day	25.7	5.673	FT	21.94	117.196		110.273	112.507
April	9M	2013	2013-04-15 14:00:05	12.98	first quarter	Day	25.7	5.414	FT	22.07	128.85		116.602	121.323
April	9M	2013	2013-04-15 15:00:05	12.98	first quarter	Day	25.7	4.911	FT	22.31	125.56		109.267	118.107
April	9M	2013	2013-04-15 16:00:05	12.98	first quarter	Day	25.7	4.442	FT	22.56	119.728		107.838	116.787
April	9M	2013	2013-04-15 17:00:05	12.98	first quarter	Day	25.7	4.023	FT	22.74	116.16	116.16	111.267	105.793	111.267	105.793
April	9M	2013	2013-04-15 18:00:05	12.98	first quarter	Day	25.7	3.893	LT	22.86	117.103	117.103	111.366	108.297	111.366	108.297
April	9M	2013	2013-04-15 19:00:05	12.98	first quarter	Night	25.7	4.226	RT	22.72	116.401	116.401	110.787	108.468	110.787	108.468
April	9M	2013	2013-04-15 20:00:05	12.98	first quarter	Night	25.7	4.789	RT	22.59	119.444	119.444	111.017	108.891	111.017	108.891
April	9M	2013	2013-04-15 21:00:05	12.98	first quarter	Night	25.7	5.179	RT	22.47	120.3	120.3	111.067	111.577	111.067	111.577
April	9M	2013	2013-04-15 22:00:05	12.98	first quarter	Night	25.7	5.611	RT	22.38	121.845	121.845	110.158	110.729	110.158	110.729
April	9M	2013	2013-04-15 23:00:05	12.98	first quarter	Night	25.7	5.927	RT	22.23	123.528	123.528	110.021	115.442	110.021	115.442
April	9M	2013	2013-04-16 00:00:05	13.02	first quarter	Night	0	6.079	HT	22.12	114.815	114.815	109.486	104.268	109.486	104.268
April	9M	2013	2013-04-16 01:00:05	13.02	first quarter	Night	0	5.974	FT	22.15	115.615	115.615	108.047	111.909	108.047	111.909
April	9M	2013	2013-04-16 02:00:05	13.02	first quarter	Night	0	5.671	FT	22.1	124.289		110.234	114.265
April	9M	2013	2013-04-16 03:00:05	13.02	first quarter	Night	0	5.236	FT	22.11	127.452		110.42	119.085
April	9M	2013	2013-04-16 04:00:05	13.02	first quarter	Night	0	4.695	FT	21.99	126.612		109.68	119.562
April	9M	2013	2013-04-16 05:00:05	13.02	first quarter	Night	0	4.282	FT	21.9	116.227	116.227	109.514	109.676	109.514	109.676
April	9M	2013	2013-04-16 06:00:05	13.02	first quarter	Day	0	4.028	LT	21.86	116.99	116.99	111.667	106.118	111.667	106.118
April	9M	2013	2013-04-16 07:00:05	13.02	first quarter	Day	0	4.11	RT	21.87	115.898	115.898	109.884	105.746	109.884	105.746
April	9M	2013	2013-04-16 08:00:05	13.02	first quarter	Day	0	4.477	RT	21.75	113.54	113.54	107.96	101.804	107.96	101.804
April	9M	2013	2013-04-16 09:00:05	13.02	first quarter	Day	0	4.86	RT	21.84	114.061	114.061	108.696	104.987	108.696	104.987
April	9M	2013	2013-04-16 10:00:05	13.02	first quarter	Day	0	5.211	RT	22.06	115.266	115.266	109.794	105.855	109.794	105.855
April	9M	2013	2013-04-16 11:00:05	13.02	first quarter	Day	0	5.474	RT	22.26	115.924	115.924	109.093	110.11	109.093	110.11
April	9M	2013	2013-04-16 12:00:05	13.02	first quarter	Day	0	5.629	HT	22.32	114.029		108.017	107.125
April	9M	2013	2013-04-16 13:00:05	13.02	first quarter	Day	0	5.655	FT	22.4	117.745	117.745	112.029	107.062	112.029	107.062
April	9M	2013	2013-04-16 14:00:05	13.02	first quarter	Day	0	5.536	FT	22.79	117.743	117.743	110.735	109.758	110.735	109.758
April	9M	2013	2013-04-16 15:00:05	13.02	first quarter	Day	0	5.244	FT	23.42	125.088		108.286	121.659
April	9M	2013	2013-04-16 16:00:05	13.02	first quarter	Day	0	4.698	FT	23.7	121.952		109.69	116.973
April	9M	2013	2013-04-16 17:00:05	13.02	first quarter	Day	0	4.207	FT	24.14	120.131	120.131	112.448	115.304	112.448	115.304
April	9M	2013	2013-04-16 18:00:05	13.02	first quarter	Day	0	3.904	LT	24.79	119.637	119.637	111.459	116.345	111.459	116.345
April	9M	2013	2013-04-16 19:00:05	13.02	first quarter	Night	0	3.961	RT	24.5	120.594	120.594	113.183	116.216	113.183	116.216
April	9M	2013	2013-04-16 20:00:05	13.02	first quarter	Night	0	4.393	RT	24.06	116.805	116.805	111.113	109.242	111.113	109.242
April	9M	2013	2013-04-16 21:00:05	13.02	first quarter	Night	0	4.781	RT	23.67	116.31	116.31	109.951	107.85	109.951	107.85
April	9M	2013	2013-04-16 22:00:05	13.02	first quarter	Night	0	5.208	RT	23.56	118.659	118.659	110.739	107.739	110.739	107.739
April	9M	2013	2013-04-16 23:00:05	13.02	first quarter	Night	0	5.583	RT	23.3	119.732	119.732	109.965	109.076	109.965	109.076
April	9M	2013	2013-04-17 00:00:05	13.05	first quarter	Night	0	5.801	RT	23.18	116.079	116.079	108.622	106.284	108.622	106.284
April	9M	2013	2013-04-17 01:00:05	13.05	first quarter	Night	0	5.892	HT	23.07	115.217	115.217	110.191	104.457	110.191	104.457
April	9M	2013	2013-04-17 02:00:05	13.05	first quarter	Night	0	5.767	FT	23.11	118.683	118.683	110.439	114.986	110.439	114.986
April	9M	2013	2013-04-17 03:00:05	13.05	first quarter	Night	0	5.48	FT	23.07	125.783		110.601	119.577
April	9M	2013	2013-04-17 04:00:05	13.05	first quarter	Night	0	4.988	FT	23.2	127.272		110.782	122.581
April	9M	2013	2013-04-17 05:00:05	13.05	first quarter	Night	0	4.412	FT	23.16	121.375		110.916	118.727
April	9M	2013	2013-04-17 06:00:05	13.05	first quarter	Day	0	4.003	FT	23.15	117.404		111.643	106.914
April	9M	2013	2013-04-17 07:00:05	13.05	first quarter	Day	0	3.9	LT	23.08	119.421	119.421	111.295	109.209	111.295	109.209
April	9M	2013	2013-04-17 08:00:05	13.05	first quarter	Day	0	4.112	RT	23.04	117.329	117.329	111.071	109.522	111.071	109.522
April	9M	2013	2013-04-17 09:00:05	13.05	first quarter	Day	0	4.489	RT	22.92	115.294	115.294	109.639	104.626	109.639	104.626
April	9M	2013	2013-04-17 10:00:05	13.05	first quarter	Day	0	4.869	RT	23.2	116.694	116.694	110.27	108.063	110.27	108.063
April	9M	2013	2013-04-17 11:00:05	13.05	first quarter	Day	0	5.169	RT	23.31	115.335	115.335	108.783	109.387	108.783	109.387
April	9M	2013	2013-04-17 12:00:05	13.05	first quarter	Day	0	5.402	RT	23.39	115.244	115.244	109.597	106.064	109.597	106.064
April	9M	2013	2013-04-17 13:00:05	13.05	first quarter	Day	0	5.573	HT	23.46	115.704	115.704	110.006	108.102	110.006	108.102
April	9M	2013	2013-04-17 14:00:05	13.05	first quarter	Day	0	5.58	FT	23.56	115.936	115.936	110.54	106.278	110.54	106.278
April	9M	2013	2013-04-17 15:00:05	13.05	first quarter	Day	0	5.433	FT	24.32	117.86	117.86	108.938	111.534	108.938	111.534
April	9M	2013	2013-04-17 16:00:05	13.05	first quarter	Day	0	5.022	FT	24.55	121.903		109.026	117.428
April	9M	2013	2013-04-17 17:00:05	13.05	first quarter	Day	0	4.527	FT	24.84	119.975	119.975	110.503	116.97	110.503	116.97
April	9M	2013	2013-04-17 18:00:05	13.05	first quarter	Day	0	4.119	FT	25.19	123.08	123.08	110.342	122.282	110.342	122.282
April	9M	2013	2013-04-17 19:00:05	13.05	first quarter	Night	0	3.912	LT	25.52	119.484	119.484	113.031	112.271	113.031	112.271
April	9M	2013	2013-04-17 20:00:05	13.05	first quarter	Night	0	4.089	RT	25.24	116.431	116.431	110.482	106.338	110.482	106.338
April	9M	2013	2013-04-17 21:00:05	13.05	first quarter	Night	0	4.479	RT	24.64	115.496	115.496	109.297	106.976	109.297	106.976
April	9M	2013	2013-04-17 22:00:05	13.05	first quarter	Night	0	4.84	RT	24.52	115.006	115.006	109.734	105.655	109.734	105.655
April	9M	2013	2013-04-17 23:00:05	13.05	first quarter	Night	0	5.216	RT	24.42	115.23	115.23	109.696	105.486	109.696	105.486
April	9M	2013	2013-04-18 00:00:05	13.08	first quarter	Night	0	5.559	RT	24.1	119.111	119.111	108.951	107.021	108.951	107.021
April	9M	2013	2013-04-18 01:00:05	13.08	first quarter	Night	0	5.781	RT	23.92	116.717	116.717	110.201	104.425	110.201	104.425
April	9M	2013	2013-04-18 02:00:05	13.08	first quarter	Night	0	5.85	HT	23.86	115.294	115.294	110.345	104.05	110.345	104.05
April	9M	2013	2013-04-18 03:00:05	13.08	first quarter	Night	0	5.71	FT	23.9	117.616	117.616	111.491	107.551	111.491	107.551
April	9M	2013	2013-04-18 04:00:05	13.08	first quarter	Night	0	5.428	FT	23.92	125.167		109.822	120.199
April	9M	2013	2013-04-18 05:00:06	13.08	first quarter	Night	0	4.964	FT	24.07	127.39		111.912	120.764
April	9M	2013	2013-04-18 06:00:06	13.08	first quarter	Day	0	4.368	FT	24.12	118.749		110.05	115.458
April	9M	2013	2013-04-18 07:00:06	13.08	first quarter	Day	0	3.952	LT	24.06	117.454	117.454	111.112	110.905	111.112	110.905
April	9M	2013	2013-04-18 08:00:06	13.08	first quarter	Day	0	3.977	RT	24.06	117.894	117.894	110.616	109.433	110.616	109.433
April	9M	2013	2013-04-18 09:00:06	13.08	first quarter	Day	0	4.255	RT	24.06	117.784	117.784	111.949	108.124	111.949	108.124
April	9M	2013	2013-04-18 10:00:06	13.08	first quarter	Day	0	4.603	RT	24.08	115.813	115.813	110.328	108.309	110.328	108.309
April	9M	2013	2013-04-18 11:00:06	13.08	first quarter	Day	0	4.905	RT	24.28	114.743		109.214	105.257
April	9M	2013	2013-04-18 12:00:06	13.08	first quarter	Day	0	5.22	RT	24.34	115.207	115.207	110.079	106.786	110.079	106.786
April	9M	2013	2013-04-18 13:00:06	13.08	first quarter	Day	0	5.481	RT	24.46	116.982	116.982	109.359	106.445	109.359	106.445
April	9M	2013	2013-04-18 14:00:06	13.08	first quarter	Day	0	5.588	HT	24.38	116.026	116.026	110.201	105.807	110.201	105.807
April	9M	2013	2013-04-18 15:00:06	13.08	first quarter	Day	0	5.505	FT	24.66	117.664	117.664	111.68	110.673	111.68	110.673
April	9M	2013	2013-04-18 16:00:06	13.08	first quarter	Day	0	5.293	FT	25.23	121.033	121.033	111.58	117.673	111.58	117.673
April	9M	2013	2013-04-18 17:00:06	13.08	first quarter	Day	0	4.918	FT	25.33	125.399	125.399	111.952	124.34	111.952	124.34
April	9M	2013	2013-04-18 18:00:06	13.08	first quarter	Day	0	4.416	FT	25.56	126.78	126.78	110.445	126.371	110.445	126.371
April	9M	2013	2013-04-18 19:00:06	13.08	first quarter	Night	0	4.092	FT	25.92	118.56	118.56	111.379	113.798	111.379	113.798
April	9M	2013	2013-04-18 20:00:06	13.08	first quarter	Night	0	3.989	LT	25.95	118.262	118.262	112.513	107.694	112.513	107.694
April	9M	2013	2013-04-18 21:00:06	13.08	first quarter	Night	0	4.135	RT	25.75	117.924	117.924	111.948	108.056	111.948	108.056
April	9M	2013	2013-04-18 22:00:06	13.08	first quarter	Night	0	4.482	RT	25.39	116.843	116.843	111.761	106.837	111.761	106.837
April	9M	2013	2013-04-18 23:00:06	13.08	first quarter	Night	0	4.907	RT	25.03	116.477	116.477	110.537	107.383	110.537	107.383
April	9M	2013	2013-04-19 00:00:06	13.1	first quarter	Night	0	5.243	RT	24.96	118.298	118.298	111.907	106.509	111.907	106.509
April	9M	2013	2013-04-19 01:00:06	13.1	first quarter	Night	0	5.549	RT	24.63	120.716	120.716	112.067	108.1	112.067	108.1
April	9M	2013	2013-04-19 02:00:06	13.1	first quarter	Night	0	5.777	HT	24.46	115.205	115.205	108.663	104.868	108.663	104.868
April	9M	2013	2013-04-19 03:00:06	13.1	first quarter	Night	0	5.827	FT	24.31	115.862	115.862	110.998	103.761	110.998	103.761
April	9M	2013	2013-04-19 04:00:06	13.1	first quarter	Night	0	5.627	FT	24.39	120.348	120.348	110.375	109.042	110.375	109.042
April	9M	2013	2013-04-19 05:00:06	13.1	first quarter	Night	0	5.276	FT	24.59	124.519		111.414	117.006
April	9M	2013	2013-04-19 06:00:06	13.1	first quarter	Day	0	4.734	FT	24.68	123.005		111.38	119.034
April	9M	2013	2013-04-19 07:00:06	13.1	first quarter	Day	0	4.284	FT	24.71	117.317	117.317	110.024	112.322	110.024	112.322
April	9M	2013	2013-04-19 08:00:06	13.1	first quarter	Day	0	3.952	LT	24.62	116.698	116.698	111.442	105.935	111.442	105.935
April	9M	2013	2013-04-19 09:00:06	13.1	first quarter	Day	0	3.916	RT	24.58	117.984	117.984	111.023	111.243	111.023	111.243
April	9M	2013	2013-04-19 10:00:06	13.1	first quarter	Day	0	4.192	RT	24.66	116.582	116.582	110.358	108.529	110.358	108.529
April	9M	2013	2013-04-19 11:00:06	13.1	first quarter	Day	0	4.545	RT	24.7	115.869	115.869	110.322	106.366	110.322	106.366
April	9M	2013	2013-04-19 12:00:06	13.1	first quarter	Day	0	4.854	RT	24.67	114.951	114.951	109.232	105.614	109.232	105.614
April	9M	2013	2013-04-19 13:00:06	13.1	first quarter	Day	0	5.232	RT	24.93	116.982	116.982	109.408	106.387	109.408	106.387
April	9M	2013	2013-04-19 14:00:06	13.1	first quarter	Day	0	5.504	RT	24.84	117.208	117.208	109.701	107.205	109.701	107.205
April	9M	2013	2013-04-19 15:00:06	13.1	first quarter	Day	0	5.599	HT	24.78	115.619	115.619	110.649	106.978	110.649	106.978
April	9M	2013	2013-04-19 16:00:06	13.1	first quarter	Day	0	5.499	FT	25.09	118.195	118.195	111.048	114.187	111.048	114.187
April	9M	2013	2013-04-19 17:00:06	13.1	first quarter	Day	0	5.235	FT	25.2	126.341	126.341	111.534	125.66	111.534	125.66
April	9M	2013	2013-04-19 18:00:06	13.1	first quarter	Day	0	4.929	FT	25.24	126.419		113.716	125.201
April	9M	2013	2013-04-19 19:00:06	13.1	first quarter	Night	0	4.47	FT	25.41	119.208	119.208	112.029	114.335	112.029	114.335
April	9M	2013	2013-04-19 20:00:06	13.1	first quarter	Night	0	3.991	FT	25.51	117.314	117.314	111.055	108.231	111.055	108.231
April	9M	2013	2013-04-19 21:00:06	13.1	first quarter	Night	0	3.794	FT	25.53	116.344	116.344	111.205	105.509	111.205	105.509
April	9M	2013	2013-04-19 22:00:06	13.1	first quarter	Night	0	3.784	LT	25.51	114.17	114.17	108.896	103.213	108.896	103.213
April	9M	2013	2013-04-19 23:00:06	13.1	first quarter	Night	0	3.981	RT	25.45	118.384	118.384	112.798	106.51	112.798	106.51
April	9M	2013	2013-04-20 00:00:06	13.13	first quarter	Night	38.1	4.485	RT	24.78	117.801	117.801	112.038	106.813	112.038	106.813
April	9M	2013	2013-04-20 01:00:06	13.13	first quarter	Night	38.1	4.853	RT	24.75	116.246	116.246	110.59	105.37	110.59	105.37
April	9M	2013	2013-04-20 02:00:06	13.13	first quarter	Night	38.1	5.216	RT	24.6	118.768	118.768	111.857	107.932	111.857	107.932
April	9M	2013	2013-04-20 03:00:06	13.13	first quarter	Night	38.1	5.454	HT	24.22	116.869	116.869	110.712	104.393	110.712	104.393
April	9M	2013	2013-04-20 04:00:06	13.13	first quarter	Night	38.1	5.39	FT	24.1	117.228	117.228	112.034	103.236	112.034	103.236
April	9M	2013	2013-04-20 05:00:06	13.13	first quarter	Night	38.1	5.177	FT	24.12	120.944		111.493	115.613
April	9M	2013	2013-04-20 06:00:06	13.13	first quarter	Day	38.1	4.684	FT	23.91	120.182		111.258	113.085
April	9M	2013	2013-04-20 07:00:06	13.13	first quarter	Day	38.1	4.204	FT	23.75	117.703	117.703	112.042	107.192	112.042	107.192
April	9M	2013	2013-04-20 08:00:06	13.13	first quarter	Day	38.1	3.839	FT	23.34	116.921	116.921	111.685	106.336	111.685	106.336
April	9M	2013	2013-04-20 09:00:06	13.13	first quarter	Day	38.1	3.649	LT	23.11	117.064	117.064	109.877	108.38	109.877	108.38
April	9M	2013	2013-04-20 10:00:06	13.13	first quarter	Day	38.1	3.774	RT	23.3	116.242	116.242	110.759	106.576	110.759	106.576
April	9M	2013	2013-04-20 11:00:06	13.13	first quarter	Day	38.1	4.003	RT	23.28	115.053	115.053	111.352	103.349	111.352	103.349
April	9M	2013	2013-04-20 12:00:06	13.13	first quarter	Day	38.1	4.381	RT	22.9	118.897		110.999	115.882
April	9M	2013	2013-04-20 13:00:06	13.13	first quarter	Day	38.1	4.837	RT	23.12	115.76	115.76	109.106	106.556	109.106	106.556
April	9M	2013	2013-04-20 14:00:06	13.13	first quarter	Day	38.1	5.204	RT	23.46	117.15	117.15	110.433	106.996	110.433	106.996
April	9M	2013	2013-04-20 15:00:06	13.13	first quarter	Day	38.1	5.477	RT	23.18	117.962	117.962	110.34	110.404	110.34	110.404
April	9M	2013	2013-04-20 16:00:06	13.13	first quarter	Day	38.1	5.568	HT	23.11	113.979	113.979	108.275	106.777	108.275	106.777
April	9M	2013	2013-04-20 17:00:06	13.13	first quarter	Day	38.1	5.462	FT	23.14	116.113	116.113	110.12	106.4	110.12	106.4
April	9M	2013	2013-04-20 18:00:06	13.13	first quarter	Day	38.1	5.181	FT	23.34	120.406	120.406	110.68	116.862	110.68	116.862
April	9M	2013	2013-04-20 19:00:06	13.13	first quarter	Night	38.1	4.792	FT	23.03	121.401	121.401	111.296	116.93	111.296	116.93
April	9M	2013	2013-04-20 20:00:06	13.13	first quarter	Night	38.1	4.282	FT	22.8	118.349	118.349	111	112.852	111	112.852
April	9M	2013	2013-04-20 21:00:06	13.13	first quarter	Night	38.1	3.934	FT	22.62	113.576	113.576	108.716	102.229	108.716	102.229
April	9M	2013	2013-04-20 22:00:06	13.13	first quarter	Night	38.1	3.812	LT	22.68	117.29	117.29	111.875	105.471	111.875	105.471
April	9M	2013	2013-04-20 23:00:06	13.13	first quarter	Night	38.1	3.935	RT	22.68	116.025	116.025	110.154	105.622	110.154	105.622
April	9M	2013	2013-04-21 00:00:06	13.17	first quarter	Night	0	4.349	RT	22.31	118.235	118.235	111.336	105.75	111.336	105.75
April	9M	2013	2013-04-21 01:00:06	13.17	first quarter	Night	0	4.798	RT	22.38	116.871	116.871	109.712	106.143	109.712	106.143
April	9M	2013	2013-04-21 02:00:06	13.17	first quarter	Night	0	5.238	RT	22.47	118.67	118.67	110.557	107.496	110.557	107.496
April	9M	2013	2013-04-21 03:00:06	13.17	first quarter	Night	0	5.6	RT	22.18	119.593	119.593	111.362	106.286	111.362	106.286
April	9M	2013	2013-04-21 04:00:06	13.17	first quarter	Night	0	5.812	HT	22.15	115.311	115.311	108.842	102.082	108.842	102.082
April	9M	2013	2013-04-21 05:00:06	13.17	first quarter	Night	0	5.777	FT	21.99	116.007	116.007	110.587	103.886	110.587	103.886
April	9M	2013	2013-04-21 06:00:06	13.17	first quarter	Day	0	5.621	FT	21.82	117.438	117.438	109.702	108.072	109.702	108.072
April	9M	2013	2013-04-21 07:00:06	13.17	first quarter	Day	0	5.21	FT	21.88	123.809	123.809	107.793	114.736	107.793	114.736
April	9M	2013	2013-04-21 08:00:06	13.17	first quarter	Day	0	4.754	FT	21.35	120.365		108.394	115.257
April	9M	2013	2013-04-21 09:00:06	13.17	first quarter	Day	0	4.233	FT	21.06	115.187	115.187	109.477	106.085	109.477	106.085
April	9M	2013	2013-04-21 10:00:06	13.17	first quarter	Day	0	3.986	LT	20.96	139.765	139.765	111.891	131.212	111.891	131.212
April	9M	2013	2013-04-21 11:00:06	13.17	first quarter	Day	0	4.019	RT	20.96	118.697	118.697	110.43	110.007	110.43	110.007
April	9M	2013	2013-04-21 12:00:06	13.17	first quarter	Day	0	4.342	RT	21.22	116.951		109.01	105.013
April	9M	2013	2013-04-21 13:00:06	13.17	first quarter	Day	0	4.742	RT	21.67	115.304	115.304	109.727	104.616	109.727	104.616
April	9M	2013	2013-04-21 14:00:06	13.17	first quarter	Day	0	5.15	RT	21.92	117.209	117.209	109.222	106.314	109.222	106.314
April	9M	2013	2013-04-21 15:00:06	13.17	first quarter	Day	0	5.579	RT	22.06	117.806	117.806	108.168	109.154	108.168	109.154
April	9M	2013	2013-04-21 16:00:06	13.17	first quarter	Day	0	5.871	RT	21.99	116.455		107.548	105.969
April	9M	2013	2013-04-21 17:00:06	13.17	first quarter	Day	0	6.008	HT	21.96	115.107	115.107	109.353	104.157	109.353	104.157
April	9M	2013	2013-04-21 18:00:06	13.17	first quarter	Day	0	5.971	FT	21.91	114.696	114.696	109.374	105.275	109.374	105.275
April	9M	2013	2013-04-21 19:00:06	13.17	first quarter	Night	0	5.79	FT	21.82	115.755	115.755	109.022	108.48	109.022	108.48
April	9M	2013	2013-04-21 20:00:06	13.17	first quarter	Night	0	5.529	FT	21.83	119.773	119.773	108.426	112.702	108.426	112.702
April	9M	2013	2013-04-21 21:00:06	13.17	first quarter	Night	0	5.18	FT	21.79	119.953	119.953	107.542	113.703	107.542	113.703
April	9M	2013	2013-04-21 22:00:06	13.17	first quarter	Night	0	4.706	FT	21.58	116.168	116.168	109.472	110	109.472	110
April	9M	2013	2013-04-21 23:00:06	13.17	first quarter	Night	0	4.259	LT	21.36	112.703	112.703	107.185	100.042	107.185	100.042
April	9M	2013	2013-04-22 00:00:06	13.2	full moon	Night	0	4.231	RT	21.31	115.508	115.508	110.263	103.471	110.263	103.471
April	9M	2013	2013-04-22 01:00:06	13.2	full moon	Night	0	4.62	RT	21.15	114.607	114.607	108.095	103.883	108.095	103.883
April	9M	2013	2013-04-22 02:00:06	13.2	full moon	Night	0	5.022	RT	20.94	117.399	117.399	109.789	102.995	109.789	102.995
April	9M	2013	2013-04-22 03:00:06	13.2	full moon	Night	0	5.467	RT	21.03	117.587	117.587	107.854	102.83	107.854	102.83
April	9M	2013	2013-04-22 04:00:06	13.2	full moon	Night	0	5.796	RT	20.86	117.038	117.038	109.364	104.637	109.364	104.637
April	9M	2013	2013-04-22 05:00:06	13.2	full moon	Night	0	6.007	RT	20.78	115.202	115.202	108.784	101.416	108.784	101.416
April	9M	2013	2013-04-22 06:00:06	13.2	full moon	Day	0	6.052	HT	20.79	115.32	115.32	110.295	103.884	110.295	103.884
April	9M	2013	2013-04-22 07:00:06	13.2	full moon	Day	0	5.947	FT	20.52	113.925	113.925	108.56	101.057	108.56	101.057
April	9M	2013	2013-04-22 08:00:06	13.2	full moon	Day	0	5.687	FT	20.34	122.077	122.077	108.106	113.499	108.106	113.499
April	9M	2013	2013-04-22 09:00:06	13.2	full moon	Day	0	5.224	FT	20.32	126.291	126.291	108.807	119.455	108.807	119.455
April	9M	2013	2013-04-22 10:00:06	13.2	full moon	Day	0	4.706	FT	19.87	121.009	121.009	107.718	113.838	107.718	113.838
April	9M	2013	2013-04-22 11:00:06	13.2	full moon	Day	0	4.137	FT	19.66	115.77	115.77	107.495	107.95	107.495	107.95
April	9M	2013	2013-04-22 12:00:06	13.2	full moon	Day	0	3.884	LT	19.56	117.539	117.539	110.509	107.798	110.509	107.798
April	9M	2013	2013-04-22 13:00:06	13.2	full moon	Day	0	4.161	RT	19.8	114.374	114.374	107.999	102.257	107.999	102.257
April	9M	2013	2013-04-22 14:00:06	13.2	full moon	Day	0	4.66	RT	20.47	114.772	114.772	107.668	100.798	107.668	100.798
April	9M	2013	2013-04-22 15:00:06	13.2	full moon	Day	0	5.112	RT	20.47	115.44	115.44	107.394	102.573	107.394	102.573
April	9M	2013	2013-04-22 16:00:06	13.2	full moon	Day	0	5.578	RT	20.75	118.034	118.034	105.723	107.069	105.723	107.069
April	9M	2013	2013-04-22 17:00:06	13.2	full moon	Day	0	5.935	RT	20.67	119.558	119.558	107.969	109.917	107.969	109.917
April	9M	2013	2013-04-22 18:00:06	13.2	full moon	Day	0	6.182	RT	20.71	115.698	115.698	108.2	102.49	108.2	102.49
April	9M	2013	2013-04-22 19:00:06	13.2	full moon	Night	0	6.201	HT	20.72	114.821	114.821	109.562	103.522	109.562	103.522
April	9M	2013	2013-04-22 20:00:06	13.2	full moon	Night	0	6.035	FT	20.62	122.402		107.349	117.059
April	9M	2013	2013-04-22 21:00:06	13.2	full moon	Night	0	5.569	FT	20.6	126.295		108.995	119.179
April	9M	2013	2013-04-22 22:00:06	13.2	full moon	Night	0	5.05	FT	20.52	129.609		109.272	120.672
April	9M	2013	2013-04-22 23:00:06	13.2	full moon	Night	0	4.387	FT	20.36	124.913		109.375	119.58
April	9M	2013	2013-04-23 00:00:06	13.23	full moon	Night	0	3.84	FT	20.16	115.612	115.612	107.507	111.581	107.507	111.581
April	9M	2013	2013-04-23 01:00:06	13.23	full moon	Night	0	3.749	LT	20.15	114.349		108.76	101.607
April	9M	2013	2013-04-23 02:00:06	13.23	full moon	Night	0	4.32	RT	19.88	118.144	118.144	110.161	102.977	110.161	102.977
April	9M	2013	2013-04-23 03:00:06	13.23	full moon	Night	0	4.886	RT	20	118.47	118.47	109.206	104.37	109.206	104.37
April	9M	2013	2013-04-23 04:00:06	13.23	full moon	Night	0	5.353	RT	19.98	119.846		107.245	107.555
April	9M	2013	2013-04-23 05:00:06	13.23	full moon	Night	0	5.776	RT	19.87	119.912		107.228	111.003
April	9M	2013	2013-04-23 06:00:06	13.23	full moon	Day	0	6.091	RT	19.9	117.477	117.477	109.157	105.027	109.157	105.027
April	9M	2013	2013-04-23 07:00:06	13.23	full moon	Day	0	6.127	HT	19.87	113.571		109.271	100.301
April	9M	2013	2013-04-23 08:00:06	13.23	full moon	Day	0	5.959	FT	19.68	122.64		107.012	113.481
April	9M	2013	2013-04-23 09:00:06	13.23	full moon	Day	0	5.435	FT	19.58	126.539		108.802	120.555
April	9M	2013	2013-04-23 10:00:06	13.23	full moon	Day	0	4.871	FT	19.54	128.422		108.635	118.302
April	9M	2013	2013-04-23 11:00:06	13.23	full moon	Day	0	4.261	FT	19.51	119.183		108.793	113.739
April	9M	2013	2013-04-23 12:00:06	13.23	full moon	Day	0	3.713	FT	19.72	131.653	131.653	108.716	127.666	108.716	127.666
April	9M	2013	2013-04-23 13:00:06	13.23	full moon	Day	0	3.58	LT	19.87	118.39	118.39	111.962	107.647	111.962	107.647
April	9M	2013	2013-04-23 14:00:06	13.23	full moon	Day	0	4.162	RT	20.3	117.196	117.196	108.48	106.109	108.48	106.109
April	9M	2013	2013-04-23 15:00:06	13.23	full moon	Day	0	4.755	RT	20.46	123.613		113.746	121.092
April	9M	2013	2013-04-23 16:00:06	13.23	full moon	Day	0	5.244	RT	20.63	119.637	119.637	107.312	112.421	107.312	112.421
April	9M	2013	2013-04-23 17:00:06	13.23	full moon	Day	0	5.779	RT	20.71	125.504		107.813	118.185
April	9M	2013	2013-04-23 18:00:06	13.23	full moon	Day	0	6.142	RT	20.54	125.13		108.543	117.255
April	9M	2013	2013-04-23 19:00:06	13.23	full moon	Night	0	6.36	HT	20.51	114.043	114.043	107.831	105.924	107.831	105.924
April	9M	2013	2013-04-23 20:00:06	13.23	full moon	Night	0	6.274	FT	20.44	114.742	114.742	109.419	104.65	109.419	104.65
April	9M	2013	2013-04-23 21:00:06	13.23	full moon	Night	0	5.951	FT	20.4	126.791		110.37	118.841
April	9M	2013	2013-04-23 22:00:06	13.23	full moon	Night	0	5.358	FT	20.44	127.934		109.666	119.17
April	9M	2013	2013-04-23 23:00:06	13.23	full moon	Night	0	4.768	FT	20.42	130.9		110.104	122.388
April	9M	2013	2013-04-24 00:00:06	13.25	full moon	Night	0	4.094	FT	20.35	120.729		111.193	112.426
April	9M	2013	2013-04-24 01:00:06	13.25	full moon	Night	0	3.553	LT	20.31	115.407	115.407	109.599	103.431	109.599	103.431
April	9M	2013	2013-04-24 02:00:06	13.25	full moon	Night	0	3.63	RT	20.27	117.173	117.173	110.523	106.556	110.523	106.556
April	9M	2013	2013-04-24 03:00:06	13.25	full moon	Night	0	4.347	RT	20.04	118.827		109.196	106.079
April	9M	2013	2013-04-24 04:00:06	13.25	full moon	Night	0	4.951	RT	20.11	118.733	118.733	110.405	106.675	110.405	106.675
April	9M	2013	2013-04-24 05:00:06	13.25	full moon	Night	0	5.482	RT	19.96	129.001		109.431	119.851
April	9M	2013	2013-04-24 06:00:06	13.25	full moon	Day	0	5.885	RT	19.92	124.11		108.892	116.873
April	9M	2013	2013-04-24 07:00:06	13.25	full moon	Day	0	6.143	HT	19.88	115.872	115.872	108.056	104.76	108.056	104.76
April	9M	2013	2013-04-24 08:00:06	13.25	full moon	Day	0	6.108	FT	19.84	114.483	114.483	109.326	102.704	109.326	102.704
April	9M	2013	2013-04-24 09:00:06	13.25	full moon	Day	0	5.848	FT	20.02	125.83		105.529	117.404
April	9M	2013	2013-04-24 10:00:06	13.25	full moon	Day	0	5.299	FT	20.16	130.61		108.251	120.444
April	9M	2013	2013-04-24 11:00:06	13.25	full moon	Day	0	4.644	FT	20.43	129.189		106.067	119.795
April	9M	2013	2013-04-24 12:00:06	13.25	full moon	Day	0	3.962	FT	20.94	120.798		109.29	116.39
April	9M	2013	2013-04-24 13:00:06	13.25	full moon	Day	0	3.459	FT	21.47	117.314	117.314	110.985	109.544	110.985	109.544
April	9M	2013	2013-04-24 14:00:06	13.25	full moon	Day	0	3.441	LT	21.62	132.89	132.89	112.193	123.527	112.193	123.527
April	9M	2013	2013-04-24 15:00:06	13.25	full moon	Day	0	4.163	RT	22.08	119.547	119.547	110.781	108.115	110.781	108.115
April	9M	2013	2013-04-24 16:00:06	13.25	full moon	Day	0	4.796	RT	21.6	119.284	119.284	110.237	109.347	110.237	109.347
April	9M	2013	2013-04-24 17:00:06	13.25	full moon	Day	0	5.361	RT	21.91	117.872	117.872	108.456	106.964	108.456	106.964
April	9M	2013	2013-04-24 18:00:06	13.25	full moon	Day	0	5.908	RT	21.56	131.671		106.545	125.299
April	9M	2013	2013-04-24 19:00:06	13.25	full moon	Night	0	6.288	RT	21.4	128.974		107.931	122.814
April	9M	2013	2013-04-24 20:00:06	13.25	full moon	Night	0	6.448	HT	21.12	116.824	116.824	108.437	114.054	108.437	114.054
April	9M	2013	2013-04-24 21:00:06	13.25	full moon	Night	0	6.329	FT	21.19	118.071	118.071	108.154	115.359	108.154	115.359
April	9M	2013	2013-04-24 22:00:06	13.25	full moon	Night	0	5.87	FT	21.4	126.274		110.353	116.056
April	9M	2013	2013-04-24 23:00:06	13.25	full moon	Night	0	5.246	FT	21.58	131.183		109.895	121.034
April	9M	2013	2013-04-25 00:00:06	13.28	full moon	Night	0	4.531	FT	21.71	130.565		110.772	121.925
April	9M	2013	2013-04-25 01:00:06	13.28	full moon	Night	0	3.815	FT	21.78	123.266		111.813	119.397
April	9M	2013	2013-04-25 02:00:06	13.28	full moon	Night	0	3.269	LT	21.82	115.234	115.234	108.562	107.539	108.562	107.539
April	9M	2013	2013-04-25 03:00:06	13.28	full moon	Night	0	3.524	RT	21.79	117.08	117.08	111.225	106.865	111.225	106.865
April	9M	2013	2013-04-25 04:00:06	13.28	full moon	Night	0	4.342	RT	21.47	128.222		111.183	123.655
April	9M	2013	2013-04-25 05:00:06	13.28	full moon	Night	0	4.958	RT	21.36	119.154	119.154	108.366	111.281	108.366	111.281
April	9M	2013	2013-04-25 06:00:06	13.28	full moon	Day	0	5.496	RT	21.19	123.539	123.539	108.744	117.969	108.744	117.969
April	9M	2013	2013-04-25 07:00:06	13.28	full moon	Day	0	5.932	RT	21.08	133.481		108.257	127.882
April	9M	2013	2013-04-25 08:00:06	13.28	full moon	Day	0	6.124	HT	20.94	114.739	114.739	107.528	108.483	107.528	108.483
April	9M	2013	2013-04-25 09:00:06	13.28	full moon	Day	0	6.008	FT	20.96	115.16	115.16	109.995	103.124	109.995	103.124
April	9M	2013	2013-04-25 10:00:06	13.28	full moon	Day	0	5.673	FT	21.35	124.982		108.319	116.131
April	9M	2013	2013-04-25 11:00:06	13.28	full moon	Day	0	5.057	FT	21.8	130.152		109.158	118.97
April	9M	2013	2013-04-25 12:00:06	13.28	full moon	Day	0	4.352	FT	22.24	128.393		110.696	121.208
April	9M	2013	2013-04-25 13:00:06	13.28	full moon	Day	0	3.663	FT	22.71	121.013		112.743	116.093
April	9M	2013	2013-04-25 14:00:06	13.28	full moon	Day	0	3.163	LT	23.04	116.763	116.763	110.348	108.645	110.348	108.645
April	9M	2013	2013-04-25 15:00:06	13.28	full moon	Day	0	3.483	RT	23.06	118.149	118.149	111.403	107.525	111.403	107.525
April	9M	2013	2013-04-25 16:00:06	13.28	full moon	Day	0	4.191	RT	23.36	123.23		110.868	117.351
April	9M	2013	2013-04-25 17:00:06	13.28	full moon	Day	0	4.855	RT	22.91	123.993	123.993	109.056	122.68	109.056	122.68
April	9M	2013	2013-04-25 18:00:06	13.28	full moon	Day	0	5.459	RT	22.84	126.886	126.886	109.81	123.301	109.81	123.301
April	9M	2013	2013-04-25 19:00:06	13.28	full moon	Night	0	6.032	RT	22.31	136.296	136.296	109.878	134.271	109.878	134.271
April	9M	2013	2013-04-25 20:00:06	13.28	full moon	Night	0	6.408	HT	21.94	132.108	132.108	111.66	131.277	111.66	131.277
April	9M	2013	2013-04-25 21:00:06	13.28	full moon	Night	0	6.485	FT	21.74	124.962	124.962	109.33	124.607	109.33	124.607
April	9M	2013	2013-04-25 22:00:06	13.28	full moon	Night	0	6.316	FT	21.95	138.687	138.687	109.732	133.16	109.732	133.16
April	9M	2013	2013-04-25 23:00:06	13.28	full moon	Night	0	5.723	FT	22.26	136.45		110.798	128.633
April	9M	2013	2013-04-26 00:00:06	13.32	full moon	Night	0	5.127	FT	22.6	136.151		110.919	127.051
April	9M	2013	2013-04-26 01:00:06	13.32	full moon	Night	0	4.358	FT	22.72	137.052		111.837	129.389
April	9M	2013	2013-04-26 02:00:06	13.32	full moon	Night	0	3.648	LT	22.87	121.399		110.796	117.166
April	9M	2013	2013-04-26 03:00:06	13.32	full moon	Night	0	3.156	RT	22.92	117.498	117.498	111.519	105.015	111.519	105.015
April	9M	2013	2013-04-26 04:00:06	13.32	full moon	Night	0	3.769	RT	22.82	117.988	117.988	112.23	106.017	112.23	106.017
April	9M	2013	2013-04-26 05:00:06	13.32	full moon	Night	0	4.52	RT	22.46	123.739		112.188	113.805
April	9M	2013	2013-04-26 06:00:06	13.32	full moon	Day	0	5.07	RT	22.22	120.138		109.794	112.869
April	9M	2013	2013-04-26 07:00:06	13.32	full moon	Day	0	5.649	RT	22.03	122.082		107.155	115.593
April	9M	2013	2013-04-26 08:00:06	13.32	full moon	Day	0	6.041	RT	21.8	122.558		109.198	115.257
April	9M	2013	2013-04-26 09:00:06	13.32	full moon	Day	0	6.239	HT	21.56	113.696	113.696	108.537	101.498	108.537	101.498
April	9M	2013	2013-04-26 10:00:06	13.32	full moon	Day	0	6.16	FT	21.56	116.571		111.626	106.086
April	9M	2013	2013-04-26 11:00:06	13.32	full moon	Day	0	5.759	FT	22.19	136.007		109.79	128.155
April	9M	2013	2013-04-26 12:00:06	13.32	full moon	Day	0	5.131	FT	22.7	136.722		108.379	128.772
April	9M	2013	2013-04-26 13:00:07	13.32	full moon	Day	0	4.452	FT	23.35	133.164		108.813	126.044
April	9M	2013	2013-04-26 14:00:07	13.32	full moon	Day	0	3.764	FT	23.88	121.612		112.323	117.321
April	9M	2013	2013-04-26 15:00:07	13.32	full moon	Day	0	3.304	LT	24.23	119.805	119.805	112.302	109.174	112.302	109.174
April	9M	2013	2013-04-26 16:00:07	13.32	full moon	Day	0	3.735	RT	24.2	116.735	116.735	111.119	106.142	111.119	106.142
April	9M	2013	2013-04-26 17:00:07	13.32	full moon	Day	0	4.489	RT	23.96	127.77	127.77	110.728	126.78	110.728	126.78
April	9M	2013	2013-04-26 18:00:07	13.32	full moon	Day	0	5.049	RT	23.64	129.807	129.807	108.813	129.651	108.813	129.651
April	9M	2013	2013-04-26 19:00:07	13.32	full moon	Night	0	5.638	RT	23.22	130.592	130.592	109.382	130.345	109.382	130.345
April	9M	2013	2013-04-26 20:00:07	13.32	full moon	Night	0	6.17	RT	22.72	131.918	131.918	110.921	130.539	110.921	130.539
April	9M	2013	2013-04-26 21:00:07	13.32	full moon	Night	0	6.495	RT	22.31	130.956	130.956	111.764	129.438	111.764	129.438
April	9M	2013	2013-04-26 22:00:07	13.32	full moon	Night	0	6.542	HT	22.11	121.91	121.91	109.064	121.148	109.064	121.148
April	9M	2013	2013-04-26 23:00:07	13.32	full moon	Night	0	6.343	FT	22.26	128.654		108.541	119.22
April	9M	2013	2013-04-27 00:00:07	13.35	full moon	Night	0	5.778	FT	22.42	135.361		109.229	128.792
April	9M	2013	2013-04-27 01:00:07	13.35	full moon	Night	0	5.113	FT	22.62	139.602		110.759	132.788
April	9M	2013	2013-04-27 02:00:07	13.35	full moon	Night	0	4.359	FT	22.62	135.65		109.976	130.513
April	9M	2013	2013-04-27 03:00:07	13.35	full moon	Night	0	3.663	FT	22.6	119.975		109.963	115.704
April	9M	2013	2013-04-27 04:00:07	13.35	full moon	Night	0	3.236	LT	22.55	116.501	116.501	111.1	104.546	111.1	104.546
April	9M	2013	2013-04-27 05:00:07	13.35	full moon	Night	0	3.785	RT	22.47	115.452	115.452	109.45	105.18	109.45	105.18
April	9M	2013	2013-04-27 06:00:07	13.35	full moon	Day	0	4.556	RT	22.2	122.014	122.014	108.865	115.832	108.865	115.832
April	9M	2013	2013-04-27 07:00:07	13.35	full moon	Day	0	5.12	RT	22.08	121.379		111.368	112.702
April	9M	2013	2013-04-27 08:00:07	13.35	full moon	Day	0	5.634	RT	21.94	120.3		109.565	113.388
April	9M	2013	2013-04-27 09:00:07	13.35	full moon	Day	0	6.014	RT	21.87	121.189		109.59	115.766
April	9M	2013	2013-04-27 10:00:07	13.35	full moon	Day	0	6.216	HT	21.72	115.188		109.418	108.328
April	9M	2013	2013-04-27 11:00:07	13.35	full moon	Day	0	6.038	FT	21.95	118.172	118.172	110.6	108.703	110.6	108.703
April	9M	2013	2013-04-27 12:00:07	13.35	full moon	Day	0	5.513	FT	22.44	132.082		108.602	126.739
April	9M	2013	2013-04-27 13:00:07	13.35	full moon	Day	0	4.864	FT	22.95	131.13		109.763	122.053
April	9M	2013	2013-04-27 14:00:07	13.35	full moon	Day	0	4.136	FT	23.58	124.361		112.154	118.358
April	9M	2013	2013-04-27 15:00:07	13.35	full moon	Day	0	3.524	FT	24.06	119.35	119.35	112.257	114.431	112.257	114.431
April	9M	2013	2013-04-27 16:00:07	13.35	full moon	Day	0	3.131	LT	24.35	118.63	118.63	112.691	110.419	112.691	110.419
April	9M	2013	2013-04-27 17:00:07	13.35	full moon	Day	0	3.686	RT	24.3	125.451	125.451	111.027	124.844	111.027	124.844
April	9M	2013	2013-04-27 18:00:07	13.35	full moon	Day	0	4.426	RT	23.95	132.518	132.518	111.433	132.338	111.433	132.338
April	9M	2013	2013-04-27 19:00:07	13.35	full moon	Day	0	5.111	RT	23.66	134.257		110.528	133.982
April	9M	2013	2013-04-27 20:00:07	13.35	full moon	Night	0	5.736	RT	23.19	129.609	129.609	111.014	128.044	111.014	128.044
April	9M	2013	2013-04-27 21:00:07	13.35	full moon	Night	0	6.199	RT	22.78	131.289	131.289	109.222	128.723	109.222	128.723
April	9M	2013	2013-04-27 22:00:07	13.35	full moon	Night	0	6.521	HT	22.44	119.846	119.846	111.937	116.387	111.937	116.387
April	9M	2013	2013-04-27 23:00:07	13.35	full moon	Night	0	6.504	FT	22.31	115.289	115.289	110.292	105.104	110.292	105.104
April	9M	2013	2013-04-28 00:00:07	13.37	full moon	Night	0	6.216	FT	22.44	126.955		110.849	115.913
April	9M	2013	2013-04-28 01:00:07	13.37	full moon	Night	0	5.6	FT	22.6	132.036		110.337	119.973
April	9M	2013	2013-04-28 02:00:07	13.37	full moon	Night	0	4.955	FT	22.78	132.408		110.73	122.542
April	9M	2013	2013-04-28 03:00:07	13.37	full moon	Night	0	4.223	FT	22.72	127.927		110.633	119.782
April	9M	2013	2013-04-28 04:00:07	13.37	full moon	Night	0	3.593	FT	22.72	118.132		110.531	113.235
April	9M	2013	2013-04-28 05:00:07	13.37	full moon	Night	0	3.257	LT	22.7	115.593		110.539	103.124
April	9M	2013	2013-04-28 06:00:07	13.37	full moon	Day	0	4.005	RT	22.59	118.067	118.067	112.331	109.475	112.331	109.475
April	9M	2013	2013-04-28 07:00:07	13.37	full moon	Day	0	4.695	RT	22.43	120.577		109.092	112.654
April	9M	2013	2013-04-28 08:00:07	13.37	full moon	Day	0	5.269	RT	22.38	117.644		109.348	108.811
April	9M	2013	2013-04-28 09:00:07	13.37	full moon	Day	0	5.717	RT	22.31	117.961	117.961	109.928	110.289	109.928	110.289
April	9M	2013	2013-04-28 10:00:07	13.37	full moon	Day	0	6.062	RT	22.24	119.456		108.077	111.95
April	9M	2013	2013-04-28 11:00:07	13.37	full moon	Day	0	6.158	HT	22.15	114.849	114.849	109.954	104.71	109.954	104.71
April	9M	2013	2013-04-28 12:00:07	13.37	full moon	Day	0	6.007	FT	22.55	125.879		110.094	117.157
April	9M	2013	2013-04-28 13:00:07	13.37	full moon	Day	0	5.449	FT	23.07	131.211		108.124	122.144
April	9M	2013	2013-04-28 14:00:07	13.37	full moon	Day	0	4.807	FT	23.56	131.486		112.274	124.317
April	9M	2013	2013-04-28 15:00:07	13.37	full moon	Day	0	4.118	FT	24.1	123.858		111.692	119.729
April	9M	2013	2013-04-28 16:00:07	13.37	full moon	Day	0	3.526	FT	24.36	121.611	121.611	112.516	119.24	112.516	119.24
April	9M	2013	2013-04-28 17:00:07	13.37	full moon	Day	0	3.24	LT	24.52	128.211	128.211	112.743	127.735	112.743	127.735
April	9M	2013	2013-04-28 18:00:07	13.37	full moon	Day	0	3.921	RT	24.39	129.506	129.506	112.291	129.209	112.291	129.209
April	9M	2013	2013-04-28 19:00:07	13.37	full moon	Day	0	4.64	RT	24.08	132.198	132.198	112.138	132.025	112.138	132.025
April	9M	2013	2013-04-28 20:00:07	13.37	full moon	Night	0	5.229	RT	23.84	133.585	133.585	111.902	133.328	111.902	133.328
April	9M	2013	2013-04-28 21:00:07	13.37	full moon	Night	0	5.807	RT	23.51	123.444	123.444	109.758	118.54	109.758	118.54
April	9M	2013	2013-04-28 22:00:07	13.37	full moon	Night	0	6.243	RT	23.15	123.832	123.832	108.675	117.159	108.675	117.159
April	9M	2013	2013-04-28 23:00:07	13.37	full moon	Night	0	6.492	HT	22.88	116.349	116.349	109.91	107.893	109.91	107.893
April	9M	2013	2013-04-29 00:00:07	13.4	last quarter	Night	0.8	6.429	HT	22.82	114.111	114.111	108.986	102.99	108.986	102.99
April	9M	2013	2013-04-29 01:00:07	13.4	last quarter	Night	0.8	6.116	FT	23.03	131.219		110.727	122.03
April	9M	2013	2013-04-29 02:00:07	13.4	last quarter	Night	0.8	5.55	FT	23.18	134.389		110.21	125.372
April	9M	2013	2013-04-29 03:00:07	13.4	last quarter	Night	0.8	4.9	FT	23.35	131.417		110.925	124.005
April	9M	2013	2013-04-29 04:00:07	13.4	last quarter	Night	0.8	4.137	FT	23.35	129.115		111.638	122.611
April	9M	2013	2013-04-29 05:00:07	13.4	last quarter	Night	0.8	3.537	FT	23.36	118.703	118.703	111.291	113.322	111.291	113.322
April	9M	2013	2013-04-29 06:00:07	13.4	last quarter	Day	0.8	3.249	LT	23.35	121.881	121.881	115.594	111.246	115.594	111.246
April	9M	2013	2013-04-29 07:00:07	13.4	last quarter	Day	0.8	4.035	RT	23.27	117.497	117.497	111.673	106.694	111.673	106.694
April	9M	2013	2013-04-29 08:00:07	13.4	last quarter	Day	0.8	4.695	RT	23.2	118.815		111.058	108.853
April	9M	2013	2013-04-29 09:00:07	13.4	last quarter	Day	0.8	5.232	RT	23.19	118.681	118.681	109.633	110.536	109.633	110.536
April	9M	2013	2013-04-29 10:00:07	13.4	last quarter	Day	0.8	5.688	RT	23.11	120.914		110.192	113.656
April	9M	2013	2013-04-29 11:00:07	13.4	last quarter	Day	0.8	6.002	RT	23.04	118.69	118.69	109.816	109.693	109.816	109.693
April	9M	2013	2013-04-29 12:00:07	13.4	last quarter	Day	0.8	6.061	HT	22.96	116.371	116.371	109.934	108.408	109.934	108.408
April	9M	2013	2013-04-29 13:00:07	13.4	last quarter	Day	0.8	5.893	FT	23.43	124.143		110.955	119.347
April	9M	2013	2013-04-29 14:00:07	13.4	last quarter	Day	0.8	5.305	FT	23.79	130.318		109.118	123.534
April	9M	2013	2013-04-29 15:00:07	13.4	last quarter	Day	0.8	4.664	FT	24.22	128.774		109.655	124.644
April	9M	2013	2013-04-29 16:00:07	13.4	last quarter	Day	0.8	3.994	FT	24.47	126.415	126.415	112.365	125.427	112.365	125.427
April	9M	2013	2013-04-29 17:00:07	13.4	last quarter	Day	0.8	3.438	FT	24.54	128.041	128.041	112.83	127.567	112.83	127.567
April	9M	2013	2013-04-29 18:00:07	13.4	last quarter	Day	0.8	3.285	LT	24.44	123.272	123.272	113.739	121.446	113.739	121.446
April	9M	2013	2013-04-29 19:00:07	13.4	last quarter	Day	0.8	4.006	RT	24.22	118.641	118.641	112.601	113.515	112.601	113.515
April	9M	2013	2013-04-29 20:00:07	13.4	last quarter	Night	0.8	4.658	RT	24.03	130.097	130.097	110.231	129.739	110.231	129.739
April	9M	2013	2013-04-29 21:00:07	13.4	last quarter	Night	0.8	5.201	RT	23.78	129.945	129.945	111.544	129.671	111.544	129.671
April	9M	2013	2013-04-29 22:00:07	13.4	last quarter	Night	0.8	5.694	RT	23.59	126.952	126.952	111.925	126.255	111.925	126.255
April	9M	2013	2013-04-29 23:00:07	13.4	last quarter	Night	0.8	6.082	RT	23.43	122.989	122.989	110.269	120.783	110.269	120.783
April	9M	2013	2013-04-30 00:00:07	13.43	last quarter	Night	40.4	6.298	HT	23.18	116.367	116.367	108.909	110.689	108.909	110.689
April	9M	2013	2013-04-30 01:00:07	13.43	last quarter	Night	40.4	6.248	FT	23.11	114.293	114.293	109.544	104.698	109.544	104.698
April	9M	2013	2013-04-30 02:00:07	13.43	last quarter	Night	40.4	5.934	FT	23.24	124.764		112.16	118.059
April	9M	2013	2013-04-30 03:00:07	13.43	last quarter	Night	40.4	5.405	FT	23.27	128.313		111.757	120.667
April	9M	2013	2013-04-30 04:00:07	13.43	last quarter	Night	40.4	4.777	FT	23.3	129.247		111.228	122.601
April	9M	2013	2013-04-30 05:00:07	13.43	last quarter	Night	40.4	4.047	FT	23.19	125.388		112.049	120.929
April	9M	2013	2013-04-30 06:00:07	13.43	last quarter	Day	40.4	3.538	LT	23.08	118.601	118.601	112.573	111.147	112.573	111.147
April	9M	2013	2013-04-30 07:00:07	13.43	last quarter	Day	40.4	3.375	RT	23.04	119.649	119.649	112.329	115.009	112.329	115.009
April	9M	2013	2013-04-30 08:00:07	13.43	last quarter	Day	40.4	4.061	RT	23.07	117.986	117.986	111.335	108.852	111.335	108.852
April	9M	2013	2013-04-30 09:00:07	13.43	last quarter	Day	40.4	4.633	RT	23.18	115.078	115.078	109.508	106.185	109.508	106.185
April	9M	2013	2013-04-30 10:00:07	13.43	last quarter	Day	40.4	5.188	RT	23.39	117.932	117.932	111.148	110.485	111.148	110.485
April	9M	2013	2013-04-30 11:00:07	13.43	last quarter	Day	40.4	5.64	RT	23.32	117.133	117.133	109.112	108.675	109.112	108.675
April	9M	2013	2013-04-30 12:00:07	13.43	last quarter	Day	40.4	5.985	RT	23.36	118.483	118.483	108.184	109.665	108.184	109.665
April	9M	2013	2013-04-30 13:00:07	13.43	last quarter	Day	40.4	6.041	HT	23.27	116.156	116.156	110.329	108.119	110.329	108.119
April	9M	2013	2013-04-30 14:00:07	13.43	last quarter	Day	40.4	5.863	FT	23.71	127.915	127.915	108.013	123.462	108.013	123.462
April	9M	2013	2013-04-30 15:00:07	13.43	last quarter	Day	40.4	5.327	FT	24.22	131.837	131.837	110.637	130.205	110.637	130.205
April	9M	2013	2013-04-30 16:00:07	13.43	last quarter	Day	40.4	4.696	FT	24.55	134.04	134.04	110.204	131.655	110.204	131.655
April	9M	2013	2013-04-30 17:00:07	13.43	last quarter	Day	40.4	4.063	FT	24.92	129.486	129.486	110.966	129.201	110.966	129.201
April	9M	2013	2013-04-30 18:00:07	13.43	last quarter	Day	40.4	3.607	FT	25	129.55	129.55	113.229	129.157	113.229	129.157
April	9M	2013	2013-04-30 19:00:07	13.43	last quarter	Day	40.4	3.596	LT	25	126.854	126.854	114.468	125.774	114.468	125.774
April	9M	2013	2013-04-30 20:00:07	13.43	last quarter	Night	40.4	4.201	RT	24.67	121.903	121.903	111.338	120.548	111.338	120.548
April	9M	2013	2013-04-30 21:00:07	13.43	last quarter	Night	40.4	4.772	RT	24.52	120.61	120.61	112.929	116.797	112.929	116.797
April	9M	2013	2013-04-30 22:00:07	13.43	last quarter	Night	40.4	5.295	RT	24.19	122.012	122.012	110.824	115.977	110.824	115.977
April	9M	2013	2013-04-30 23:00:07	13.43	last quarter	Night	40.4	5.729	RT	24	121.647	121.647	110.324	114.956	110.324	114.956
May	9M	2013	2013-05-01 00:00:07	13.47	last quarter	Night	0	6.115	RT	23.8	121.612	121.612	109.538	111.815	109.538	111.815
May	9M	2013	2013-05-01 01:00:07	13.47	last quarter	Night	0	6.29	HT	23.64	115.57	115.57	110.288	106.961	110.288	106.961
May	9M	2013	2013-05-01 02:00:07	13.47	last quarter	Night	0	6.213	FT	23.59	117.862	117.862	111.639	111.62	111.639	111.62
May	9M	2013	2013-05-01 03:00:07	13.47	last quarter	Night	0	5.861	FT	23.66	130.252		109.716	122.046
May	9M	2013	2013-05-01 04:00:07	13.47	last quarter	Night	0	5.34	FT	23.66	131.183		111.423	121.531
May	9M	2013	2013-05-01 05:00:07	13.47	last quarter	Night	0	4.78	FT	23.58	128.642		110.372	121.368
May	9M	2013	2013-05-01 06:00:07	13.47	last quarter	Day	0	4.161	FT	23.44	121.391		112.86	117.489
May	9M	2013	2013-05-01 07:00:07	13.47	last quarter	Day	0	3.711	LT	23.35	117.007	117.007	110.996	109.972	110.996	109.972
May	9M	2013	2013-05-01 08:00:07	13.47	last quarter	Day	0	3.854	RT	23.34	118.566	118.566	111.328	110.086	111.328	110.086
May	9M	2013	2013-05-01 09:00:07	13.47	last quarter	Day	0	4.439	RT	23.19	119.385	119.385	113.334	110.129	113.334	110.129
May	9M	2013	2013-05-01 10:00:07	13.47	last quarter	Day	0	4.853	RT	23.2	116.49	116.49	110.813	106.689	110.813	106.689
May	9M	2013	2013-05-01 11:00:07	13.47	last quarter	Day	0	5.342	RT	23.18	115.138	115.138	109.282	106.009	109.282	106.009
May	9M	2013	2013-05-01 12:00:07	13.47	last quarter	Day	0	5.722	RT	23.11	117.823	117.823	109.191	108.867	109.191	108.867
May	9M	2013	2013-05-01 13:00:07	13.47	last quarter	Day	0	6.002	HT	23.26	115.955	115.955	109.559	108.363	109.559	108.363
May	9M	2013	2013-05-01 14:00:07	13.47	last quarter	Day	0	6.067	FT	23.19	118.652	118.652	113.023	110.14	113.023	110.14
May	9M	2013	2013-05-01 15:00:07	13.47	last quarter	Day	0	5.961	FT	23.34	125.711	125.711	109.3	124.536	109.3	124.536
May	9M	2013	2013-05-01 16:00:07	13.47	last quarter	Day	0	5.453	FT	23.54	130.852	130.852	109.635	128.654	109.635	128.654
May	9M	2013	2013-05-01 17:00:07	13.47	last quarter	Day	0	4.904	FT	23.79	132.786	132.786	110.315	131.038	110.315	131.038
May	9M	2013	2013-05-01 18:00:07	13.47	last quarter	Day	0	4.358	FT	23.94	130.164	130.164	109.682	129.996	109.682	129.996
May	9M	2013	2013-05-01 19:00:07	13.47	last quarter	Day	0	3.924	LT	23.96	123.66	123.66	112.838	122.171	112.838	122.171
May	9M	2013	2013-05-01 20:00:07	13.47	last quarter	Night	0	3.86	RT	23.91	121.19	121.19	111.881	119.204	111.881	119.204
May	9M	2013	2013-05-01 21:00:07	13.47	last quarter	Night	0	4.424	RT	23.7	118.449	118.449	111.866	110.634	111.866	110.634
May	9M	2013	2013-05-01 22:00:07	13.47	last quarter	Night	0	4.875	RT	23.56	118.006	118.006	111.159	113.167	111.159	113.167
May	9M	2013	2013-05-01 23:00:07	13.47	last quarter	Night	0	5.276	RT	23.46	116.571	116.571	110.945	108.124	110.945	108.124
May	9M	2013	2013-05-02 00:00:07	13.48	last quarter	Night	0	5.716	RT	23.2	122.943	122.943	109.068	114.271	109.068	114.271
May	9M	2013	2013-05-02 01:00:07	13.48	last quarter	Night	0	6.102	RT	23.11	122.822	122.822	110.048	112.174	110.048	112.174
May	9M	2013	2013-05-02 02:00:07	13.48	last quarter	Night	0	6.351	HT	22.98	116.182	116.182	110.385	106.909	110.385	106.909
May	9M	2013	2013-05-02 03:00:07	13.48	last quarter	Night	0	6.345	FT	22.92	114.876	114.876	109.823	105.027	109.823	105.027
May	9M	2013	2013-05-02 04:00:07	13.48	last quarter	Night	0	6.146	FT	22.86	123.152		110.201	115.392
May	9M	2013	2013-05-02 05:00:07	13.48	last quarter	Night	0	5.643	FT	22.92	128.972		111.211	120.147
May	9M	2013	2013-05-02 06:00:07	13.48	last quarter	Day	0	5.09	FT	22.87	131.506		112.206	125.049
May	9M	2013	2013-05-02 07:00:07	13.48	last quarter	Day	0	4.492	FT	22.71	126.457		109.65	120.722
May	9M	2013	2013-05-02 08:00:07	13.48	last quarter	Day	0	3.963	FT	22.66	116.756	116.756	109.872	108.975	109.872	108.975
May	9M	2013	2013-05-02 09:00:07	13.48	last quarter	Day	0	3.894	LT	22.63	116.911	116.911	111.019	106.888	111.019	106.888
May	9M	2013	2013-05-02 10:00:07	13.48	last quarter	Day	0	4.417	RT	22.64	118.864	118.864	111.185	109.765	111.185	109.765
May	9M	2013	2013-05-02 11:00:07	13.48	last quarter	Day	0	4.96	RT	22.72	116.478		109.74	107.533
May	9M	2013	2013-05-02 12:00:07	13.48	last quarter	Day	0	5.392	RT	22.72	116.658		109.85	109.38
May	9M	2013	2013-05-02 13:00:07	13.48	last quarter	Day	0	5.819	RT	22.67	121.024	121.024	109.869	111.501	109.869	111.501
May	9M	2013	2013-05-02 14:00:07	13.48	last quarter	Day	0	6.139	RT	22.68	119.106		108.905	111.455
May	9M	2013	2013-05-02 15:00:07	13.48	last quarter	Day	0	6.191	HT	22.63	116.573	116.573	110.663	110.223	110.663	110.223
May	9M	2013	2013-05-02 16:00:07	13.48	last quarter	Day	0	6.049	FT	22.67	129.286	129.286	109.487	128.146	109.487	128.146
May	9M	2013	2013-05-02 17:00:07	13.48	last quarter	Day	0	5.698	FT	22.7	132.476	132.476	108.092	130.73	108.092	130.73
May	9M	2013	2013-05-02 18:00:07	13.48	last quarter	Day	0	5.2	FT	22.75	132.501	132.501	110.151	131.012	110.151	131.012
May	9M	2013	2013-05-02 19:00:07	13.48	last quarter	Day	0	4.721	FT	22.7	122.878	122.878	111.021	120.113	111.021	120.113
May	9M	2013	2013-05-02 20:00:07	13.48	last quarter	Night	0	4.293	FT	22.62	117.576	117.576	111.145	111.906	111.145	111.906
May	9M	2013	2013-05-02 21:00:07	13.48	last quarter	Night	0	4.209	LT	22.52	116.322	116.322	110.201	108.496	110.201	108.496
May	9M	2013	2013-05-02 22:00:07	13.48	last quarter	Night	0	4.419	RT	22.43	115.018	115.018	109.75	106.373	109.75	106.373
May	9M	2013	2013-05-02 23:00:07	13.48	last quarter	Night	0	4.871	RT	22.23	114.494	114.494	108.26	105.922	108.26	105.922
May	9M	2013	2013-05-03 00:00:07	13.52	last quarter	Night	6.1	5.323	RT	22.27	117.424	117.424	110.247	107.226	110.247	107.226
May	9M	2013	2013-05-03 01:00:07	13.52	last quarter	Night	6.1	5.744	RT	22.12	122.022	122.022	109.679	112.159	109.679	112.159
May	9M	2013	2013-05-03 02:00:07	13.52	last quarter	Night	6.1	6.156	RT	22.06	124.016		109.749	112.106
May	9M	2013	2013-05-03 03:00:07	13.52	last quarter	Night	6.1	6.396	RT	22.02	116.641	116.641	108.031	105.83	108.031	105.83
May	9M	2013	2013-05-03 04:00:07	13.52	last quarter	Night	6.1	6.419	HT	22	116.151	116.151	111.02	105.532	111.02	105.532
May	9M	2013	2013-05-03 05:00:07	13.52	last quarter	Night	6.1	6.194	FT	21.84	123.375		111.378	113.55
May	9M	2013	2013-05-03 06:00:07	13.52	last quarter	Day	6.1	5.737	FT	21.79	124.996		110.309	116.538
May	9M	2013	2013-05-03 07:00:07	13.52	last quarter	Day	6.1	5.256	FT	21.62	121.757		107.845	113.925
May	9M	2013	2013-05-03 08:00:07	13.52	last quarter	Day	6.1	4.684	FT	21.38	121.07		107.587	111.763
May	9M	2013	2013-05-03 09:00:07	13.52	last quarter	Day	6.1	4.135	FT	21.28	117.333		111.002	109.361
May	9M	2013	2013-05-03 10:00:07	13.52	last quarter	Day	6.1	3.971	LT	21.23	117.662		112.881	105.616
May	9M	2013	2013-05-03 11:00:07	13.52	last quarter	Day	6.1	4.484	RT	21.32	117.921	117.921	109.516	107.564	109.516	107.564
May	9M	2013	2013-05-03 12:00:07	13.52	last quarter	Day	6.1	5.033	RT	21.42	117.541	117.541	110.075	106.483	110.075	106.483
May	9M	2013	2013-05-03 13:00:07	13.52	last quarter	Day	6.1	5.482	RT	21.48	120.979		109.197	110.57
May	9M	2013	2013-05-03 14:00:07	13.52	last quarter	Day	6.1	5.899	RT	21.5	121.312		109.144	109.653
May	9M	2013	2013-05-03 15:00:07	13.52	last quarter	Day	6.1	6.278	RT	21.52	121.183		106.974	108.105
May	9M	2013	2013-05-03 16:00:07	13.52	last quarter	Day	6.1	6.381	HT	21.55	116.112	116.112	109.936	109.74	109.936	109.74
May	9M	2013	2013-05-03 17:00:07	13.52	last quarter	Day	6.1	6.311	FT	21.48	124.555	124.555	108.251	122.639	108.251	122.639
May	9M	2013	2013-05-03 18:00:07	13.52	last quarter	Day	6.1	5.904	FT	21.43	128.903	128.903	110.566	123.386	110.566	123.386
May	9M	2013	2013-05-03 19:00:07	13.52	last quarter	Day	6.1	5.473	FT	21.39	128.592	128.592	109.926	122.354	109.926	122.354
May	9M	2013	2013-05-03 20:00:07	13.52	last quarter	Night	6.1	5.071	FT	21.27	128.872		113.261	119.47
May	9M	2013	2013-05-03 21:00:07	13.52	last quarter	Night	6.1	4.616	FT	21.14	114.752	114.752	109.004	103.029	109.004	103.029
May	9M	2013	2013-05-03 22:00:07	13.52	last quarter	Night	6.1	4.335	LT	21.02	116.98	116.98	111.361	105.802	111.361	105.802
May	9M	2013	2013-05-03 23:00:07	13.52	last quarter	Night	6.1	4.475	RT	21.02	115.353	115.353	109.703	105.827	109.703	105.827
May	9M	2013	2013-05-04 00:00:07	13.53	last quarter	Night	6.9	4.984	RT	20.83	115.586	115.586	110.1	105.379	110.1	105.379
May	9M	2013	2013-05-04 01:00:07	13.53	last quarter	Night	6.9	5.378	RT	20.82	115.939	115.939	108.856	107.503	108.856	107.503
May	9M	2013	2013-05-04 02:00:07	13.53	last quarter	Night	6.9	5.779	RT	20.78	122.238		108.669	117.039
May	9M	2013	2013-05-04 03:00:07	13.53	last quarter	Night	6.9	6.185	RT	20.76	123.345		107.929	118.828
May	9M	2013	2013-05-04 04:00:07	13.53	last quarter	Night	6.9	6.465	RT	20.84	115.048		107.276	108.342
May	9M	2013	2013-05-04 05:00:07	13.53	last quarter	Night	6.9	6.501	HT	20.84	115.429	115.429	110.593	104.128	110.593	104.128
May	9M	2013	2013-05-04 06:00:07	13.53	last quarter	Day	6.9	6.386	FT	20.59	116.434	116.434	107.449	104.477	107.449	104.477
May	9M	2013	2013-05-04 07:00:07	13.53	last quarter	Day	6.9	5.925	FT	20.55	128.014		108.433	118.683
May	9M	2013	2013-05-04 08:00:07	13.53	last quarter	Day	6.9	5.458	FT	20.42	128.85		108.563	118.074
May	9M	2013	2013-05-04 09:00:07	13.53	last quarter	Day	6.9	4.979	FT	20.23	127.035		108.724	116.253
May	9M	2013	2013-05-04 10:00:07	13.53	last quarter	Day	6.9	4.397	FT	20.15	123.061		119.258	113.011
May	9M	2013	2013-05-04 11:00:07	13.53	last quarter	Day	6.9	4.119	LT	20.15	115.842	115.842	110.546	103.42	110.546	103.42
May	9M	2013	2013-05-04 12:00:07	13.53	last quarter	Day	6.9	4.658	RT	20.23	117.71	117.71	106.768	104.901	106.768	104.901
May	9M	2013	2013-05-04 13:00:07	13.53	last quarter	Day	6.9	5.224	RT	20.4	116.15	116.15	108.636	107.075	108.636	107.075
May	9M	2013	2013-05-04 14:00:07	13.53	last quarter	Day	6.9	5.644	RT	20.5	120.225		108.345	108.852
May	9M	2013	2013-05-04 15:00:07	13.53	last quarter	Day	6.9	6.074	RT	20.55	120.211		107.418	107.186
May	9M	2013	2013-05-04 16:00:07	13.53	last quarter	Day	6.9	6.414	RT	20.64	121.114		107.453	110.73
May	9M	2013	2013-05-04 17:00:07	13.53	last quarter	Day	6.9	6.6	HT	20.71	112.621	112.621	107.437	102.734	107.437	102.734
May	9M	2013	2013-05-04 18:00:07	13.53	last quarter	Day	6.9	6.518	FT	20.67	124.575		109.497	123.23
May	9M	2013	2013-05-04 19:00:07	13.53	last quarter	Day	6.9	6.136	FT	20.58	129.615		110.22	120.194
May	9M	2013	2013-05-04 20:00:07	13.53	last quarter	Night	6.9	5.695	FT	20.52	124.277		111.158	115.36
May	9M	2013	2013-05-04 21:00:08	13.53	last quarter	Night	6.9	5.204	FT	20.46	123.144		108.944	115.77
May	9M	2013	2013-05-04 22:00:08	13.53	last quarter	Night	6.9	4.663	FT	20.38	122.019		110.939	116.055
May	9M	2013	2013-05-04 23:00:08	13.53	last quarter	Night	6.9	4.272	LT	20.34	113.796	113.796	109.474	102.073	109.474	102.073
May	9M	2013	2013-05-05 00:00:08	13.57	last quarter	Night	20.3	4.472	RT	20.34	114.506	114.506	109.384	105.808	109.384	105.808
May	9M	2013	2013-05-05 01:00:08	13.57	last quarter	Night	20.3	5.017	RT	20.28	113.88	113.88	108.757	104.655	108.757	104.655
May	9M	2013	2013-05-05 02:00:08	13.57	last quarter	Night	20.3	5.441	RT	20.32	119.02		109.848	109.475
May	9M	2013	2013-05-05 03:00:08	13.57	last quarter	Night	20.3	5.83	RT	20.3	118.092	118.092	107.523	110.171	107.523	110.171
May	9M	2013	2013-05-05 04:00:08	13.57	last quarter	Night	20.3	6.207	RT	20.32	122.608		107.457	115.167
May	9M	2013	2013-05-05 05:00:08	13.57	last quarter	Night	20.3	6.441	RT	20.36	115.161		107.177	106.816
May	9M	2013	2013-05-05 06:00:08	13.57	last quarter	Day	20.3	6.453	HT	20.36	116.048	116.048	110.845	104.233	110.845	104.233
May	9M	2013	2013-05-05 07:00:08	13.57	last quarter	Day	20.3	6.324	FT	20.28	118.69	118.69	109.028	108.631	109.028	108.631
May	9M	2013	2013-05-05 08:00:08	13.57	last quarter	Day	20.3	5.91	FT	20.2	121.763		109.89	113.666
May	9M	2013	2013-05-05 09:00:08	13.57	last quarter	Day	20.3	5.468	FT	20.12	122.624		107.921	115.241
May	9M	2013	2013-05-05 10:00:08	13.57	last quarter	Day	20.3	4.964	FT	20.06	120.61		107.262	111.647
May	9M	2013	2013-05-05 11:00:08	13.57	last quarter	Day	20.3	4.338	FT	20.1	119.746		109.531	110.151
May	9M	2013	2013-05-05 12:00:08	13.57	last quarter	Day	20.3	3.877	LT	20.18	115.214	115.214	108.816	106.21	108.816	106.21
May	9M	2013	2013-05-05 13:00:08	13.57	last quarter	Day	20.3	4.39	RT	20.3	120.429		108.007	107.083
May	9M	2013	2013-05-05 14:00:08	13.57	last quarter	Day	20.3	5.033	RT	20.47	119.124		109.415	108.706
May	9M	2013	2013-05-05 15:00:08	13.57	last quarter	Day	20.3	5.522	RT	20.64	121.883	121.883	110.295	110.532	110.295	110.532
May	9M	2013	2013-05-05 16:00:08	13.57	last quarter	Day	20.3	5.966	RT	20.74	121.54	121.54	107.058	111.121	107.058	111.121
May	9M	2013	2013-05-05 17:00:08	13.57	last quarter	Day	20.3	6.34	RT	20.72	121.291	121.291	108.829	109.865	108.829	109.865
May	9M	2013	2013-05-05 18:00:08	13.57	last quarter	Day	20.3	6.454	HT	20.78	115.12	115.12	108.436	109.298	108.436	109.298
May	9M	2013	2013-05-05 19:00:08	13.57	last quarter	Day	20.3	6.353	FT	20.82	120.014	120.014	107.869	117.086	107.869	117.086
May	9M	2013	2013-05-05 20:00:08	13.57	last quarter	Night	20.3	5.894	FT	20.86	120.261	120.261	108.215	116.283	108.215	116.283
May	9M	2013	2013-05-05 21:00:08	13.57	last quarter	Night	20.3	5.369	FT	20.86	120.376		108.976	113.187
May	9M	2013	2013-05-05 22:00:08	13.57	last quarter	Night	20.3	4.768	FT	20.84	120.601		107.511	113.105
May	9M	2013	2013-05-05 23:00:08	13.57	last quarter	Night	20.3	4.186	FT	20.75	117.453	117.453	108.997	107.786	108.997	107.786
May	9M	2013	2013-05-06 00:00:08	13.6	last quarter	Night	25.9	3.771	LT	20.68	115.926	115.926	110.257	106.152	110.257	106.152
May	9M	2013	2013-05-06 01:00:08	13.6	last quarter	Night	25.9	4.184	RT	20.66	115.308	115.308	109.427	106.877	109.427	106.877
May	9M	2013	2013-05-06 02:00:08	13.6	last quarter	Night	25.9	4.874	RT	20.6	120.111	120.111	109.193	109.368	109.193	109.368
May	9M	2013	2013-05-06 03:00:08	13.6	last quarter	Night	25.9	5.348	RT	20.56	118.833	118.833	109.21	107.695	109.21	107.695
May	9M	2013	2013-05-06 04:00:08	13.6	last quarter	Night	25.9	5.754	RT	20.5	119.466	119.466	107.801	107.644	107.801	107.644
May	9M	2013	2013-05-06 05:00:08	13.6	last quarter	Night	25.9	6.058	RT	20.46	118.605		108.65	107.572
May	9M	2013	2013-05-06 06:00:08	13.6	last quarter	Day	25.9	6.226	HT	20.44	114.956		109.809	104.334
May	9M	2013	2013-05-06 07:00:08	13.6	last quarter	Day	25.9	6.194	FT	20.35	114.732	114.732	108.9	103.657	108.9	103.657
May	9M	2013	2013-05-06 08:00:08	13.6	last quarter	Day	25.9	5.789	FT	20.19	120.176		108.47	112.213
May	9M	2013	2013-05-06 09:00:08	13.6	last quarter	Day	25.9	5.227	FT	20.2	120.152		107.7	113.014
May	9M	2013	2013-05-06 10:00:08	13.6	last quarter	Day	25.9	4.618	FT	20.24	120.026		107.969	112.177
May	9M	2013	2013-05-06 11:00:08	13.6	last quarter	Day	25.9	4.013	FT	20.5	116.202		109.018	107.212
May	9M	2013	2013-05-06 12:00:08	13.6	last quarter	Day	25.9	3.63	LT	20.79	116.69	116.69	110.504	107.206	110.504	107.206
May	9M	2013	2013-05-06 13:00:08	13.6	last quarter	Day	25.9	3.877	RT	20.76	117.071	117.071	111.292	107.627	111.292	107.627
May	9M	2013	2013-05-06 14:00:08	13.6	last quarter	Day	25.9	4.521	RT	21.5	121.616	121.616	107.796	113.112	107.796	113.112
May	9M	2013	2013-05-06 15:00:08	13.6	last quarter	Day	25.9	5.082	RT	21.34	120.915	120.915	108.732	113.227	108.732	113.227
May	9M	2013	2013-05-06 16:00:08	13.6	last quarter	Day	25.9	5.577	RT	21.48	122.181		108.873	115.198
May	9M	2013	2013-05-06 17:00:08	13.6	last quarter	Day	25.9	6.006	RT	21.39	123.839		106.55	114.454
May	9M	2013	2013-05-06 18:00:08	13.6	last quarter	Day	25.9	6.294	HT	21.34	124.549		109.492	122.669
May	9M	2013	2013-05-06 19:00:08	13.6	last quarter	Day	25.9	6.294	HT	21.28	124.234		112.011	123.405
May	9M	2013	2013-05-06 20:00:08	13.6	last quarter	Night	25.9	6.137	FT	21.31	126.831	126.831	108.218	126.042	108.218	126.042
May	9M	2013	2013-05-06 21:00:08	13.6	last quarter	Night	25.9	5.547	FT	21.34	123.554	123.554	109.418	121.43	109.418	121.43
May	9M	2013	2013-05-06 22:00:08	13.6	last quarter	Night	25.9	4.971	FT	21.42	121.545		108.668	114.787
May	9M	2013	2013-05-06 23:00:08	13.6	last quarter	Night	25.9	4.334	FT	21.42	119.835		109.773	111.984
May	9M	2013	2013-05-07 00:00:08	13.62	last quarter	Night	0	3.782	FT	21.36	117.103	117.103	111.766	106.121	111.766	106.121
May	9M	2013	2013-05-07 01:00:08	13.62	last quarter	Night	0	3.553	LT	21.31	115.284	115.284	110.586	103.446	110.586	103.446
May	9M	2013	2013-05-07 02:00:08	13.62	last quarter	Night	0	4.132	RT	21.24	114.753	114.753	109.327	104.83	109.327	104.83
May	9M	2013	2013-05-07 03:00:08	13.62	last quarter	Night	0	4.735	RT	21.07	118.528		109.301	109.577
May	9M	2013	2013-05-07 04:00:08	13.62	last quarter	Night	0	5.207	RT	21.03	119.269	119.269	108.728	111.609	108.728	111.609
May	9M	2013	2013-05-07 05:00:08	13.62	last quarter	Night	0	5.644	RT	20.91	116.415	116.415	108.197	107.083	108.197	107.083
May	9M	2013	2013-05-07 06:00:08	13.62	last quarter	Day	0	5.952	RT	20.84	118.022		107.623	109.236
May	9M	2013	2013-05-07 07:00:08	13.62	last quarter	Day	0	6.047	HT	20.8	114.978	114.978	108.731	105.24	108.731	105.24
May	9M	2013	2013-05-07 08:00:08	13.62	last quarter	Day	0	5.971	FT	20.78	116.006	116.006	109.078	106.249	109.078	106.249
May	9M	2013	2013-05-07 09:00:08	13.62	last quarter	Day	0	5.544	FT	20.74	120.683		108.459	112.002
May	9M	2013	2013-05-07 10:00:08	13.62	last quarter	Day	0	4.983	FT	20.92	120.388		106.171	113.589
May	9M	2013	2013-05-07 11:00:08	13.62	last quarter	Day	0	4.353	FT	21.02	117.983	117.983	110.356	107.13	110.356	107.13
May	9M	2013	2013-05-07 12:00:08	13.62	last quarter	Day	0	3.806	FT	21.23	115.937	115.937	109.756	108.862	109.756	108.862
May	9M	2013	2013-05-07 13:00:08	13.62	last quarter	Day	0	3.508	LT	21.39	120.009	120.009	113.322	112.512	113.322	112.512
May	9M	2013	2013-05-07 14:00:08	13.62	last quarter	Day	0	3.979	RT	21.34	126.409		116.724	120.245
May	9M	2013	2013-05-07 15:00:08	13.62	last quarter	Day	0	4.646	RT	21.64	118.36	118.36	111.772	108.466	111.772	108.466
May	9M	2013	2013-05-07 16:00:08	13.62	last quarter	Day	0	5.214	RT	21.59	122.196		108.513	114.826
May	9M	2013	2013-05-07 17:00:08	13.62	last quarter	Day	0	5.753	RT	21.59	122.929		108.318	112.573
May	9M	2013	2013-05-07 18:00:08	13.62	last quarter	Day	0	6.165	RT	21.34	123.513	123.513	107.401	120.525	107.401	120.525
May	9M	2013	2013-05-07 19:00:08	13.62	last quarter	Day	0	6.346	HT	21.24	128.985	128.985	110.271	128.77	110.271	128.77
May	9M	2013	2013-05-07 20:00:08	13.62	last quarter	Night	0	6.298	FT	21.2	129.21	129.21	111.752	128.945	111.752	128.945
May	9M	2013	2013-05-07 21:00:08	13.62	last quarter	Night	0	5.977	FT	21.22	122.605	122.605	110.925	120.838	110.925	120.838
May	9M	2013	2013-05-07 22:00:08	13.62	last quarter	Night	0	5.395	FT	21.31	120.446	120.446	110.494	113.501	110.494	113.501
May	9M	2013	2013-05-07 23:00:08	13.62	last quarter	Night	0	4.812	FT	21.34	120.993		110.498	112.58
May	9M	2013	2013-05-08 00:00:08	13.65	first quarter	Night	2.3	4.173	FT	21.27	118.207	118.207	111.143	108.95	111.143	108.95
May	9M	2013	2013-05-08 01:00:08	13.65	first quarter	Night	2.3	3.679	LT	21.18	116.056	116.056	110.498	106.957	110.498	106.957
May	9M	2013	2013-05-08 02:00:08	13.65	first quarter	Night	2.3	3.742	RT	21.14	115.485	115.485	110.168	106.576	110.168	106.576
May	9M	2013	2013-05-08 03:00:08	13.65	first quarter	Night	2.3	4.329	RT	20.87	116.994		110.027	110.774
May	9M	2013	2013-05-08 04:00:08	13.65	first quarter	Night	2.3	4.879	RT	20.88	119.329		109.438	113.931
May	9M	2013	2013-05-08 05:00:08	13.65	first quarter	Night	2.3	5.306	RT	20.82	119.28		112.232	111.698
May	9M	2013	2013-05-08 06:00:08	13.65	first quarter	Day	2.3	5.7	RT	20.68	119.239		109.827	111.994
May	9M	2013	2013-05-08 07:00:08	13.65	first quarter	Day	2.3	5.945	RT	20.66	115.945		108.492	108.672
May	9M	2013	2013-05-08 08:00:08	13.65	first quarter	Day	2.3	5.982	HT	20.66	114.659	114.659	109.668	104.654	109.668	104.654
May	9M	2013	2013-05-08 09:00:08	13.65	first quarter	Day	2.3	5.857	FT	20.74	118.597	118.597	108.871	112.646	108.871	112.646
May	9M	2013	2013-05-08 10:00:08	13.65	first quarter	Day	2.3	5.341	FT	20.91	118.626		107.397	110.464
May	9M	2013	2013-05-08 11:00:08	13.65	first quarter	Day	2.3	4.728	FT	21.16	120.189		109.257	112.22
May	9M	2013	2013-05-08 12:00:08	13.65	first quarter	Day	2.3	4.105	FT	21.56	117.345	117.345	110.764	109.301	110.764	109.301
May	9M	2013	2013-05-08 13:00:08	13.65	first quarter	Day	2.3	3.643	LT	21.98	116.187	116.187	110.678	106.615	110.678	106.615
May	9M	2013	2013-05-08 14:00:08	13.65	first quarter	Day	2.3	3.534	RT	22.19	119.989	119.989	111.984	111.437	111.984	111.437
May	9M	2013	2013-05-08 15:00:08	13.65	first quarter	Day	2.3	4.113	RT	22.63	117.835		110.74	109.156
May	9M	2013	2013-05-08 16:00:08	13.65	first quarter	Day	2.3	4.756	RT	22.46	119.75		111.162	113.156
May	9M	2013	2013-05-08 17:00:08	13.65	first quarter	Day	2.3	5.296	RT	22.32	118.315		109.151	113.52
May	9M	2013	2013-05-08 18:00:08	13.65	first quarter	Day	2.3	5.793	RT	22.35	128.868	128.868	111.139	128.328	111.139	128.328
May	9M	2013	2013-05-08 19:00:08	13.65	first quarter	Day	2.3	6.138	RT	21.96	131.997	131.997	108.678	131.823	108.678	131.823
May	9M	2013	2013-05-08 20:00:08	13.65	first quarter	Night	2.3	6.24	HT	21.84	134.901	134.901	109.446	134.83	109.446	134.83
May	9M	2013	2013-05-08 21:00:08	13.65	first quarter	Night	2.3	6.158	FT	21.88	127.868	127.868	111.613	127.345	111.613	127.345
May	9M	2013	2013-05-08 22:00:08	13.65	first quarter	Night	2.3	5.712	FT	22.02	120.383	120.383	111.649	113.532	111.649	113.532
May	9M	2013	2013-05-08 23:00:08	13.65	first quarter	Night	2.3	5.123	FT	22.19	119.476		110.285	110.466
May	9M	2013	2013-05-09 00:00:08	13.67	first quarter	Night	0
May	9M	2013	2013-05-09 01:00:08	13.67	first quarter	Night	0
May	9M	2013	2013-05-09 02:00:08	13.67	first quarter	Night	0
May	9M	2013	2013-05-09 03:00:08	13.67	first quarter	Night	0
May	9M	2013	2013-05-09 04:00:08	13.67	first quarter	Night	0
May	9M	2013	2013-05-09 05:00:08	13.67	first quarter	Night	0
May	9M	2013	2013-05-09 06:00:08	13.67	first quarter	Day	0
May	9M	2013	2013-05-09 07:00:08	13.67	first quarter	Day	0
May	9M	2013	2013-05-09 08:00:08	13.67	first quarter	Day	0
May	9M	2013	2013-05-09 09:00:08	13.67	first quarter	Day	0
May	9M	2013	2013-05-09 10:00:08	13.67	first quarter	Day	0
May	9M	2013	2013-05-09 11:00:08	13.67	first quarter	Day	0
May	9M	2013	2013-05-09 12:00:08	13.67	first quarter	Day	0
May	9M	2013	2013-05-09 13:00:08	13.67	first quarter	Day	0
May	9M	2013	2013-05-09 14:00:08	13.67	first quarter	Day	0
May	9M	2013	2013-05-09 15:00:08	13.67	first quarter	Day	0
May	9M	2013	2013-05-09 16:00:08	13.67	first quarter	Day	0
May	9M	2013	2013-05-09 17:00:08	13.67	first quarter	Day	0
May	9M	2013	2013-05-09 18:00:08	13.67	first quarter	Day	0
May	9M	2013	2013-05-09 19:00:08	13.67	first quarter	Day	0
May	9M	2013	2013-05-09 20:00:08	13.67	first quarter	Night	0
May	9M	2013	2013-05-09 21:00:08	13.67	first quarter	Night	0
May	9M	2013	2013-05-09 22:00:08	13.67	first quarter	Night	0
May	9M	2013	2013-05-09 23:00:08	13.67	first quarter	Night	0
May	9M	2013	2013-05-10 00:00:08	13.7	first quarter	Night	0
May	9M	2013	2013-05-10 01:00:08	13.7	first quarter	Night	0
May	9M	2013	2013-05-10 02:00:08	13.7	first quarter	Night	0
May	9M	2013	2013-05-10 03:00:08	13.7	first quarter	Night	0
May	9M	2013	2013-05-10 04:00:08	13.7	first quarter	Night	0
May	9M	2013	2013-05-10 05:00:08	13.7	first quarter	Night	0
May	9M	2013	2013-05-10 06:00:08	13.7	first quarter	Day	0
May	9M	2013	2013-05-10 07:00:08	13.7	first quarter	Day	0
May	9M	2013	2013-05-10 08:00:08	13.7	first quarter	Day	0
May	9M	2013	2013-05-10 09:00:08	13.7	first quarter	Day	0
May	9M	2013	2013-05-10 10:00:08	13.7	first quarter	Day	0
May	9M	2013	2013-05-10 11:00:08	13.7	first quarter	Day	0
May	9M	2013	2013-05-10 12:00:08	13.7	first quarter	Day	0
May	9M	2013	2013-05-10 13:00:08	13.7	first quarter	Day	0
May	9M	2013	2013-05-10 14:00:08	13.7	first quarter	Day	0
May	9M	2013	2013-05-10 15:00:08	13.7	first quarter	Day	0
May	9M	2013	2013-05-10 16:00:08	13.7	first quarter	Day	0
May	9M	2013	2013-05-10 17:00:08	13.7	first quarter	Day	0
May	9M	2013	2013-05-10 18:00:08	13.7	first quarter	Day	0
May	9M	2013	2013-05-10 19:00:08	13.7	first quarter	Day	0
May	9M	2013	2013-05-10 20:00:08	13.7	first quarter	Night	0
May	9M	2013	2013-05-10 21:00:08	13.7	first quarter	Night	0
May	9M	2013	2013-05-10 22:00:08	13.7	first quarter	Night	0
May	9M	2013	2013-05-10 23:00:08	13.7	first quarter	Night	0
May	9M	2013	2013-05-11 00:00:08	13.72	first quarter	Night	0
May	9M	2013	2013-05-11 01:00:08	13.72	first quarter	Night	0
May	9M	2013	2013-05-11 02:00:08	13.72	first quarter	Night	0
May	9M	2013	2013-05-11 03:00:08	13.72	first quarter	Night	0
May	9M	2013	2013-05-11 04:00:08	13.72	first quarter	Night	0
May	9M	2013	2013-05-11 05:00:08	13.72	first quarter	Night	0
May	9M	2013	2013-05-11 06:00:08	13.72	first quarter	Day	0
May	9M	2013	2013-05-11 07:00:08	13.72	first quarter	Day	0
May	9M	2013	2013-05-11 08:00:08	13.72	first quarter	Day	0
May	9M	2013	2013-05-11 09:00:08	13.72	first quarter	Day	0
May	9M	2013	2013-05-11 10:00:08	13.72	first quarter	Day	0
May	9M	2013	2013-05-11 11:00:08	13.72	first quarter	Day	0
May	9M	2013	2013-05-11 12:00:08	13.72	first quarter	Day	0
May	9M	2013	2013-05-11 13:00:08	13.72	first quarter	Day	0
May	9M	2013	2013-05-11 14:00:08	13.72	first quarter	Day	0
May	9M	2013	2013-05-11 15:00:08	13.72	first quarter	Day	0
May	9M	2013	2013-05-11 16:00:08	13.72	first quarter	Day	0
May	9M	2013	2013-05-11 17:00:08	13.72	first quarter	Day	0
May	9M	2013	2013-05-11 18:00:08	13.72	first quarter	Day	0
May	9M	2013	2013-05-11 19:00:08	13.72	first quarter	Day	0
May	9M	2013	2013-05-11 20:00:08	13.72	first quarter	Night	0
May	9M	2013	2013-05-11 21:00:08	13.72	first quarter	Night	0
May	9M	2013	2013-05-11 22:00:08	13.72	first quarter	Night	0
May	9M	2013	2013-05-11 23:00:08	13.72	first quarter	Night	0
May	9M	2013	2013-05-12 00:00:08	13.75	first quarter	Night	0
May	9M	2013	2013-05-12 01:00:08	13.75	first quarter	Night	0
May	9M	2013	2013-05-12 02:00:08	13.75	first quarter	Night	0
May	9M	2013	2013-05-12 03:00:08	13.75	first quarter	Night	0
May	9M	2013	2013-05-12 04:00:08	13.75	first quarter	Night	0
May	9M	2013	2013-05-12 05:00:08	13.75	first quarter	Night	0
May	9M	2013	2013-05-12 06:00:08	13.75	first quarter	Day	0
May	9M	2013	2013-05-12 07:00:08	13.75	first quarter	Day	0
May	9M	2013	2013-05-12 08:00:08	13.75	first quarter	Day	0
May	9M	2013	2013-05-12 09:00:08	13.75	first quarter	Day	0
May	9M	2013	2013-05-12 10:00:08	13.75	first quarter	Day	0
May	9M	2013	2013-05-12 11:00:08	13.75	first quarter	Day	0
May	9M	2013	2013-05-12 12:00:08	13.75	first quarter	Day	0
May	9M	2013	2013-05-12 13:00:08	13.75	first quarter	Day	0
May	9M	2013	2013-05-12 14:00:08	13.75	first quarter	Day	0
May	9M	2013	2013-05-12 15:00:08	13.75	first quarter	Day	0
May	9M	2013	2013-05-12 16:00:08	13.75	first quarter	Day	0
May	9M	2013	2013-05-12 17:00:08	13.75	first quarter	Day	0
May	9M	2013	2013-05-12 18:00:08	13.75	first quarter	Day	0
May	9M	2013	2013-05-12 19:00:08	13.75	first quarter	Day	0
May	9M	2013	2013-05-12 20:00:08	13.75	first quarter	Night	0
May	9M	2013	2013-05-12 21:00:08	13.75	first quarter	Night	0
May	9M	2013	2013-05-12 22:00:08	13.75	first quarter	Night	0
May	9M	2013	2013-05-12 23:00:08	13.75	first quarter	Night	0
May	9M	2013	2013-05-13 00:00:08	13.77	full moon	Night	0
May	9M	2013	2013-05-13 01:00:08	13.77	full moon	Night	0
May	9M	2013	2013-05-13 02:00:08	13.77	full moon	Night	0
May	9M	2013	2013-05-13 03:00:08	13.77	full moon	Night	0
May	9M	2013	2013-05-13 04:00:08	13.77	full moon	Night	0
May	9M	2013	2013-05-13 05:00:09	13.77	full moon	Night	0
May	9M	2013	2013-05-13 06:00:09	13.77	full moon	Day	0
May	9M	2013	2013-05-13 07:00:09	13.77	full moon	Day	0
May	9M	2013	2013-05-13 08:00:09	13.77	full moon	Day	0
May	9M	2013	2013-05-13 09:00:09	13.77	full moon	Day	0
May	9M	2013	2013-05-13 10:00:09	13.77	full moon	Day	0
May	9M	2013	2013-05-13 11:00:09	13.77	full moon	Day	0
May	9M	2013	2013-05-13 12:00:09	13.77	full moon	Day	0
May	9M	2013	2013-05-13 13:00:09	13.77	full moon	Day	0
May	9M	2013	2013-05-13 14:00:09	13.77	full moon	Day	0
May	9M	2013	2013-05-13 15:00:09	13.77	full moon	Day	0
May	9M	2013	2013-05-13 16:00:09	13.77	full moon	Day	0
May	9M	2013	2013-05-13 17:00:09	13.77	full moon	Day	0
May	9M	2013	2013-05-13 18:00:09	13.77	full moon	Day	0
May	9M	2013	2013-05-13 19:00:09	13.77	full moon	Day	0
May	9M	2013	2013-05-13 20:00:09	13.77	full moon	Night	0
May	9M	2013	2013-05-13 21:00:09	13.77	full moon	Night	0
May	9M	2013	2013-05-13 22:00:09	13.77	full moon	Night	0
May	9M	2013	2013-05-13 23:00:09	13.77	full moon	Night	0
May	9M	2013	2013-05-14 00:00:09	13.8	full moon	Night	0
May	9M	2013	2013-05-14 01:00:09	13.8	full moon	Night	0
May	9M	2013	2013-05-14 02:00:09	13.8	full moon	Night	0
May	9M	2013	2013-05-14 03:00:09	13.8	full moon	Night	0
May	9M	2013	2013-05-14 04:00:09	13.8	full moon	Night	0
May	9M	2013	2013-05-14 05:00:09	13.8	full moon	Night	0
May	9M	2013	2013-05-14 06:00:09	13.8	full moon	Day	0
May	9M	2013	2013-05-14 07:00:09	13.8	full moon	Day	0
May	9M	2013	2013-05-14 08:00:09	13.8	full moon	Day	0
May	9M	2013	2013-05-14 09:00:09	13.8	full moon	Day	0
May	9M	2013	2013-05-14 10:00:09	13.8	full moon	Day	0
May	9M	2013	2013-05-14 11:00:09	13.8	full moon	Day	0
May	9M	2013	2013-05-14 12:00:09	13.8	full moon	Day	0
May	9M	2013	2013-05-14 13:00:09	13.8	full moon	Day	0
May	9M	2013	2013-05-14 14:00:09	13.8	full moon	Day	0
May	9M	2013	2013-05-14 15:00:09	13.8	full moon	Day	0
May	9M	2013	2013-05-14 16:00:09	13.8	full moon	Day	0
May	9M	2013	2013-05-14 17:00:09	13.8	full moon	Day	0
May	9M	2013	2013-05-14 18:00:09	13.8	full moon	Day	0
May	9M	2013	2013-05-14 19:00:09	13.8	full moon	Day	0
May	9M	2013	2013-05-14 20:00:09	13.8	full moon	Night	0
May	9M	2013	2013-05-14 21:00:09	13.8	full moon	Night	0
May	9M	2013	2013-05-14 22:00:09	13.8	full moon	Night	0
May	9M	2013	2013-05-14 23:00:09	13.8	full moon	Night	0
May	9M	2013	2013-05-15 00:00:09	13.82	full moon	Night	0
May	9M	2013	2013-05-15 01:00:09	13.82	full moon	Night	0
May	9M	2013	2013-05-15 02:00:09	13.82	full moon	Night	0
May	9M	2013	2013-05-15 03:00:09	13.82	full moon	Night	0
May	9M	2013	2013-05-15 04:00:09	13.82	full moon	Night	0
May	9M	2013	2013-05-15 05:00:09	13.82	full moon	Night	0
May	9M	2013	2013-05-15 06:00:09	13.82	full moon	Day	0
May	9M	2013	2013-05-15 07:00:09	13.82	full moon	Day	0
May	9M	2013	2013-05-15 08:00:09	13.82	full moon	Day	0
May	9M	2013	2013-05-15 09:00:09	13.82	full moon	Day	0
May	9M	2013	2013-05-15 10:00:09	13.82	full moon	Day	0
May	9M	2013	2013-05-15 11:00:09	13.82	full moon	Day	0
May	9M	2013	2013-05-15 12:00:09	13.82	full moon	Day	0
May	9M	2013	2013-05-15 13:00:09	13.82	full moon	Day	0
May	9M	2013	2013-05-15 14:00:09	13.82	full moon	Day	0
May	9M	2013	2013-05-15 15:00:09	13.82	full moon	Day	0
May	9M	2013	2013-05-15 16:00:09	13.82	full moon	Day	0
May	9M	2013	2013-05-15 17:00:09	13.82	full moon	Day	0
May	9M	2013	2013-05-15 18:00:09	13.82	full moon	Day	0
May	9M	2013	2013-05-15 19:00:09	13.82	full moon	Day	0
May	9M	2013	2013-05-15 20:00:09	13.82	full moon	Night	0
May	9M	2013	2013-05-15 21:00:09	13.82	full moon	Night	0
May	9M	2013	2013-05-15 22:00:09	13.82	full moon	Night	0
May	9M	2013	2013-05-15 23:00:09	13.82	full moon	Night	0
May	9M	2013	2013-05-16 00:00:09	13.83	full moon	Night	0
May	9M	2013	2013-05-16 01:00:09	13.83	full moon	Night	0
May	9M	2013	2013-05-16 02:00:09	13.83	full moon	Night	0
May	9M	2013	2013-05-16 03:00:09	13.83	full moon	Night	0
May	9M	2013	2013-05-16 04:00:09	13.83	full moon	Night	0
May	9M	2013	2013-05-16 05:00:09	13.83	full moon	Night	0
May	9M	2013	2013-05-16 06:00:09	13.83	full moon	Day	0
May	9M	2013	2013-05-16 07:00:09	13.83	full moon	Day	0
May	9M	2013	2013-05-16 08:00:09	13.83	full moon	Day	0
May	9M	2013	2013-05-16 09:00:09	13.83	full moon	Day	0
May	9M	2013	2013-05-16 10:00:09	13.83	full moon	Day	0
May	9M	2013	2013-05-16 11:00:09	13.83	full moon	Day	0
May	9M	2013	2013-05-16 12:00:09	13.83	full moon	Day	0
May	9M	2013	2013-05-16 13:00:09	13.83	full moon	Day	0
May	9M	2013	2013-05-16 14:00:09	13.83	full moon	Day	0
May	9M	2013	2013-05-16 15:00:09	13.83	full moon	Day	0
May	9M	2013	2013-05-16 16:00:09	13.83	full moon	Day	0
May	9M	2013	2013-05-16 17:00:09	13.83	full moon	Day	0
May	9M	2013	2013-05-16 18:00:09	13.83	full moon	Day	0
May	9M	2013	2013-05-16 19:00:09	13.83	full moon	Day	0
May	9M	2013	2013-05-16 20:00:09	13.83	full moon	Night	0
May	9M	2013	2013-05-16 21:00:09	13.83	full moon	Night	0
May	9M	2013	2013-05-16 22:00:09	13.83	full moon	Night	0
May	9M	2013	2013-05-16 23:00:09	13.83	full moon	Night	0
May	9M	2013	2013-05-17 00:00:09	13.87	full moon	Night	0
May	9M	2013	2013-05-17 01:00:09	13.87	full moon	Night	0
May	9M	2013	2013-05-17 02:00:09	13.87	full moon	Night	0
May	9M	2013	2013-05-17 03:00:09	13.87	full moon	Night	0
May	9M	2013	2013-05-17 04:00:09	13.87	full moon	Night	0
May	9M	2013	2013-05-17 05:00:09	13.87	full moon	Night	0
May	9M	2013	2013-05-17 06:00:09	13.87	full moon	Day	0
[truncated: 151,865 more rows]

## Sheet: All data - same dates
Month	Station	Year	Date	Daylight Hours	Lunar phase	Day/Night	Rainfall (mm³)	Depth (m)	Tide	Temperature (°C)	Broadband SPL	SPL high Boats	SPL low Boats
May	9M	2013	2013-05-03 16:00:07	13.52	last quarter	Day	6.1	6.381	HT	21.55	116.112	109.936	109.74
May	9M	2013	2013-05-03 17:00:07	13.52	last quarter	Day	6.1	6.311	FT	21.48	124.555	108.251	122.639
May	9M	2013	2013-05-03 18:00:07	13.52	last quarter	Day	6.1	5.904	FT	21.43	128.903	110.566	123.386
May	9M	2013	2013-05-03 19:00:07	13.52	last quarter	Day	6.1	5.473	FT	21.39	128.592	109.926	122.354
May	9M	2013	2013-05-03 20:00:07	13.52	last quarter	Night	6.1	5.071	FT	21.27	128.872	113.261	119.47
May	9M	2013	2013-05-03 21:00:07	13.52	last quarter	Night	6.1	4.616	FT	21.14	114.752	109.004	103.029
May	9M	2013	2013-05-03 22:00:07	13.52	last quarter	Night	6.1	4.335	LT	21.02	116.98	111.361	105.802
May	9M	2013	2013-05-03 23:00:07	13.52	last quarter	Night	6.1	4.475	RT	21.02	115.353	109.703	105.827
May	9M	2013	2013-05-04 00:00:07	13.53	last quarter	Night	6.9	4.984	RT	20.83	115.586	110.1	105.379
May	9M	2013	2013-05-04 01:00:07	13.53	last quarter	Night	6.9	5.378	RT	20.82	115.939	108.856	107.503
May	9M	2013	2013-05-04 02:00:07	13.53	last quarter	Night	6.9	5.779	RT	20.78	122.238	108.669	117.039
May	9M	2013	2013-05-04 03:00:07	13.53	last quarter	Night	6.9	6.185	RT	20.76	123.345	107.929	118.828
May	9M	2013	2013-05-04 04:00:07	13.53	last quarter	Night	6.9	6.465	RT	20.84	115.048	107.276	108.342
May	9M	2013	2013-05-04 05:00:07	13.53	last quarter	Night	6.9	6.501	HT	20.84	115.429	110.593	104.128
May	9M	2013	2013-05-04 06:00:07	13.53	last quarter	Day	6.9	6.386	FT	20.59	116.434	107.449	104.477
May	9M	2013	2013-05-04 07:00:07	13.53	last quarter	Day	6.9	5.925	FT	20.55	128.014	108.433	118.683
May	9M	2013	2013-05-04 08:00:07	13.53	last quarter	Day	6.9	5.458	FT	20.42	128.85	108.563	118.074
May	9M	2013	2013-05-04 09:00:07	13.53	last quarter	Day	6.9	4.979	FT	20.23	127.035	108.724	116.253
May	9M	2013	2013-05-04 10:00:07	13.53	last quarter	Day	6.9	4.397	FT	20.15	123.061	119.258	113.011
May	9M	2013	2013-05-04 11:00:07	13.53	last quarter	Day	6.9	4.119	LT	20.15	115.842	110.546	103.42
May	9M	2013	2013-05-04 12:00:07	13.53	last quarter	Day	6.9	4.658	RT	20.23	117.71	106.768	104.901
May	9M	2013	2013-05-04 13:00:07	13.53	last quarter	Day	6.9	5.224	RT	20.4	116.15	108.636	107.075
May	9M	2013	2013-05-04 14:00:07	13.53	last quarter	Day	6.9	5.644	RT	20.5	120.225	108.345	108.852
May	9M	2013	2013-05-04 15:00:07	13.53	last quarter	Day	6.9	6.074	RT	20.55	120.211	107.418	107.186
May	9M	2013	2013-05-04 16:00:07	13.53	last quarter	Day	6.9	6.414	RT	20.64	121.114	107.453	110.73
May	9M	2013	2013-05-04 17:00:07	13.53	last quarter	Day	6.9	6.6	HT	20.71	112.621	107.437	102.734
May	9M	2013	2013-05-04 18:00:07	13.53	last quarter	Day	6.9	6.518	FT	20.67	124.575	109.497	123.23
May	9M	2013	2013-05-04 20:00:07	13.53	last quarter	Night	6.9	5.695	FT	20.52	124.277	111.158	115.36
May	9M	2013	2013-05-04 21:00:08	13.53	last quarter	Night	6.9	5.204	FT	20.46	123.144	108.944	115.77
May	9M	2013	2013-05-04 22:00:08	13.53	last quarter	Night	6.9	4.663	FT	20.38	122.019	110.939	116.055
May	9M	2013	2013-05-04 23:00:08	13.53	last quarter	Night	6.9	4.272	LT	20.34	113.796	109.474	102.073
May	9M	2013	2013-05-05 00:00:08	13.57	last quarter	Night	20.3	4.472	RT	20.34	114.506	109.384	105.808
May	9M	2013	2013-05-05 01:00:08	13.57	last quarter	Night	20.3	5.017	RT	20.28	113.88	108.757	104.655
May	9M	2013	2013-05-05 02:00:08	13.57	last quarter	Night	20.3	5.441	RT	20.32	119.02	109.848	109.475
May	9M	2013	2013-05-05 03:00:08	13.57	last quarter	Night	20.3	5.83	RT	20.3	118.092	107.523	110.171
May	9M	2013	2013-05-05 04:00:08	13.57	last quarter	Night	20.3	6.207	RT	20.32	122.608	107.457	115.167
May	9M	2013	2013-05-05 05:00:08	13.57	last quarter	Night	20.3	6.441	RT	20.36	115.161	107.177	106.816
May	9M	2013	2013-05-05 06:00:08	13.57	last quarter	Day	20.3	6.453	HT	20.36	116.048	110.845	104.233
May	9M	2013	2013-05-05 07:00:08	13.57	last quarter	Day	20.3	6.324	FT	20.28	118.69	109.028	108.631
May	9M	2013	2013-05-05 08:00:08	13.57	last quarter	Day	20.3	5.91	FT	20.2	121.763	109.89	113.666
May	9M	2013	2013-05-05 09:00:08	13.57	last quarter	Day	20.3	5.468	FT	20.12	122.624	107.921	115.241
May	9M	2013	2013-05-05 10:00:08	13.57	last quarter	Day	20.3	4.964	FT	20.06	120.61	107.262	111.647
May	9M	2013	2013-05-05 11:00:08	13.57	last quarter	Day	20.3	4.338	FT	20.1	119.746	109.531	110.151
May	9M	2013	2013-05-05 12:00:08	13.57	last quarter	Day	20.3	3.877	LT	20.18	115.214	108.816	106.21
May	9M	2013	2013-05-05 13:00:08	13.57	last quarter	Day	20.3	4.39	RT	20.3	120.429	108.007	107.083
May	9M	2013	2013-05-05 14:00:08	13.57	last quarter	Day	20.3	5.033	RT	20.47	119.124	109.415	108.706
May	9M	2013	2013-05-05 15:00:08	13.57	last quarter	Day	20.3	5.522	RT	20.64	121.883	110.295	110.532
May	9M	2013	2013-05-05 16:00:08	13.57	last quarter	Day	20.3	5.966	RT	20.74	121.54	107.058	111.121
May	9M	2013	2013-05-05 17:00:08	13.57	last quarter	Day	20.3	6.34	RT	20.72	121.291	108.829	109.865
May	9M	2013	2013-05-05 18:00:08	13.57	last quarter	Day	20.3	6.454	HT	20.78	115.12	108.436	109.298
May	9M	2013	2013-05-05 19:00:08	13.57	last quarter	Day	20.3	6.353	FT	20.82	120.014	107.869	117.086
May	9M	2013	2013-05-05 20:00:08	13.57	last quarter	Night	20.3	5.894	FT	20.86	120.261	108.215	116.283
May	9M	2013	2013-05-05 21:00:08	13.57	last quarter	Night	20.3	5.369	FT	20.86	120.376	108.976	113.187
May	9M	2013	2013-05-05 22:00:08	13.57	last quarter	Night	20.3	4.768	FT	20.84	120.601	107.511	113.105
May	9M	2013	2013-05-05 23:00:08	13.57	last quarter	Night	20.3	4.186	FT	20.75	117.453	108.997	107.786
May	9M	2013	2013-05-06 00:00:08	13.6	last quarter	Night	25.9	3.771	LT	20.68	115.926	110.257	106.152
May	9M	2013	2013-05-06 01:00:08	13.6	last quarter	Night	25.9	4.184	RT	20.66	115.308	109.427	106.877
May	9M	2013	2013-05-06 02:00:08	13.6	last quarter	Night	25.9	4.874	RT	20.6	120.111	109.193	109.368
May	9M	2013	2013-05-06 03:00:08	13.6	last quarter	Night	25.9	5.348	RT	20.56	118.833	109.21	107.695
May	9M	2013	2013-05-06 04:00:08	13.6	last quarter	Night	25.9	5.754	RT	20.5	119.466	107.801	107.644
May	9M	2013	2013-05-06 05:00:08	13.6	last quarter	Night	25.9	6.058	RT	20.46	118.605	108.65	107.572
May	9M	2013	2013-05-06 06:00:08	13.6	last quarter	Day	25.9	6.226	HT	20.44	114.956	109.809	104.334
May	9M	2013	2013-05-06 07:00:08	13.6	last quarter	Day	25.9	6.194	FT	20.35	114.732	108.9	103.657
May	9M	2013	2013-05-06 08:00:08	13.6	last quarter	Day	25.9	5.789	FT	20.19	120.176	108.47	112.213
May	9M	2013	2013-05-06 09:00:08	13.6	last quarter	Day	25.9	5.227	FT	20.2	120.152	107.7	113.014
May	9M	2013	2013-05-06 10:00:08	13.6	last quarter	Day	25.9	4.618	FT	20.24	120.026	107.969	112.177
May	9M	2013	2013-05-06 11:00:08	13.6	last quarter	Day	25.9	4.013	FT	20.5	116.202	109.018	107.212
May	9M	2013	2013-05-06 12:00:08	13.6	last quarter	Day	25.9	3.63	LT	20.79	116.69	110.504	107.206
May	9M	2013	2013-05-06 13:00:08	13.6	last quarter	Day	25.9	3.877	RT	20.76	117.071	111.292	107.627
May	9M	2013	2013-05-06 14:00:08	13.6	last quarter	Day	25.9	4.521	RT	21.5	121.616	107.796	113.112
May	9M	2013	2013-05-06 15:00:08	13.6	last quarter	Day	25.9	5.082	RT	21.34	120.915	108.732	113.227
May	9M	2013	2013-05-06 16:00:08	13.6	last quarter	Day	25.9	5.577	RT	21.48	122.181	108.873	115.198
May	9M	2013	2013-05-06 17:00:08	13.6	last quarter	Day	25.9	6.006	RT	21.39	123.839	106.55	114.454
May	9M	2013	2013-05-06 18:00:08	13.6	last quarter	Day	25.9	6.294	HT	21.34	124.549	109.492	122.669
May	9M	2013	2013-05-06 19:00:08	13.6	last quarter	Day	25.9	6.294	HT	21.28	124.234	112.011	123.405
May	9M	2013	2013-05-06 20:00:08	13.6	last quarter	Night	25.9	6.137	FT	21.31	126.831	108.218	126.042
May	9M	2013	2013-05-06 21:00:08	13.6	last quarter	Night	25.9	5.547	FT	21.34	123.554	109.418	121.43
May	9M	2013	2013-05-06 22:00:08	13.6	last quarter	Night	25.9	4.971	FT	21.42	121.545	108.668	114.787
May	9M	2013	2013-05-06 23:00:08	13.6	last quarter	Night	25.9	4.334	FT	21.42	119.835	109.773	111.984
May	9M	2013	2013-05-07 00:00:08	13.62	last quarter	Night	0	3.782	FT	21.36	117.103	111.766	106.121
May	9M	2013	2013-05-07 01:00:08	13.62	last quarter	Night	0	3.553	LT	21.31	115.284	110.586	103.446
May	9M	2013	2013-05-07 02:00:08	13.62	last quarter	Night	0	4.132	RT	21.24	114.753	109.327	104.83
May	9M	2013	2013-05-07 03:00:08	13.62	last quarter	Night	0	4.735	RT	21.07	118.528	109.301	109.577
May	9M	2013	2013-05-07 04:00:08	13.62	last quarter	Night	0	5.207	RT	21.03	119.269	108.728	111.609
May	9M	2013	2013-05-07 05:00:08	13.62	last quarter	Night	0	5.644	RT	20.91	116.415	108.197	107.083
May	9M	2013	2013-05-07 06:00:08	13.62	last quarter	Day	0	5.952	RT	20.84	118.022	107.623	109.236
May	9M	2013	2013-05-07 07:00:08	13.62	last quarter	Day	0	6.047	HT	20.8	114.978	108.731	105.24
May	9M	2013	2013-05-07 08:00:08	13.62	last quarter	Day	0	5.971	FT	20.78	116.006	109.078	106.249
May	9M	2013	2013-05-07 09:00:08	13.62	last quarter	Day	0	5.544	FT	20.74	120.683	108.459	112.002
May	9M	2013	2013-05-07 10:00:08	13.62	last quarter	Day	0	4.983	FT	20.92	120.388	106.171	113.589
May	9M	2013	2013-05-07 11:00:08	13.62	last quarter	Day	0	4.353	FT	21.02	117.983	110.356	107.13
May	9M	2013	2013-05-07 12:00:08	13.62	last quarter	Day	0	3.806	FT	21.23	115.937	109.756	108.862
May	9M	2013	2013-05-07 13:00:08	13.62	last quarter	Day	0	3.508	LT	21.39	120.009	113.322	112.512
May	9M	2013	2013-05-07 14:00:08	13.62	last quarter	Day	0	3.979	RT	21.34	126.409	116.724	120.245
May	9M	2013	2013-05-07 15:00:08	13.62	last quarter	Day	0	4.646	RT	21.64	118.36	111.772	108.466
May	9M	2013	2013-05-07 16:00:08	13.62	last quarter	Day	0	5.214	RT	21.59	122.196	108.513	114.826
May	9M	2013	2013-05-07 17:00:08	13.62	last quarter	Day	0	5.753	RT	21.59	122.929	108.318	112.573
May	9M	2013	2013-05-07 18:00:08	13.62	last quarter	Day	0	6.165	RT	21.34	123.513	107.401	120.525
May	9M	2013	2013-05-07 19:00:08	13.62	last quarter	Day	0	6.346	HT	21.24	128.985	110.271	128.77
May	9M	2013	2013-05-07 20:00:08	13.62	last quarter	Night	0	6.298	FT	21.2	129.21	111.752	128.945
May	9M	2013	2013-05-07 21:00:08	13.62	last quarter	Night	0	5.977	FT	21.22	122.605	110.925	120.838
May	9M	2013	2013-05-07 22:00:08	13.62	last quarter	Night	0	5.395	FT	21.31	120.446	110.494	113.501
May	9M	2013	2013-05-07 23:00:08	13.62	last quarter	Night	0	4.812	FT	21.34	120.993	110.498	112.58
May	9M	2013	2013-05-08 00:00:08	13.65	first quarter	Night	2.3	4.173	FT	21.27	118.207	111.143	108.95
May	9M	2013	2013-05-08 01:00:08	13.65	first quarter	Night	2.3	3.679	LT	21.18	116.056	110.498	106.957
May	9M	2013	2013-05-08 02:00:08	13.65	first quarter	Night	2.3	3.742	RT	21.14	115.485	110.168	106.576
May	9M	2013	2013-05-08 03:00:08	13.65	first quarter	Night	2.3	4.329	RT	20.87	116.994	110.027	110.774
May	9M	2013	2013-05-08 04:00:08	13.65	first quarter	Night	2.3	4.879	RT	20.88	119.329	109.438	113.931
May	9M	2013	2013-05-08 05:00:08	13.65	first quarter	Night	2.3	5.306	RT	20.82	119.28	112.232	111.698
May	9M	2013	2013-05-08 06:00:08	13.65	first quarter	Day	2.3	5.7	RT	20.68	119.239	109.827	111.994
May	9M	2013	2013-05-08 07:00:08	13.65	first quarter	Day	2.3	5.945	RT	20.66	115.945	108.492	108.672
May	9M	2013	2013-05-08 08:00:08	13.65	first quarter	Day	2.3	5.982	HT	20.66	114.659	109.668	104.654
May	9M	2013	2013-05-08 09:00:08	13.65	first quarter	Day	2.3	5.857	FT	20.74	118.597	108.871	112.646
May	9M	2013	2013-05-08 10:00:08	13.65	first quarter	Day	2.3	5.341	FT	20.91	118.626	107.397	110.464
May	9M	2013	2013-05-08 11:00:08	13.65	first quarter	Day	2.3	4.728	FT	21.16	120.189	109.257	112.22
May	9M	2013	2013-05-08 12:00:08	13.65	first quarter	Day	2.3	4.105	FT	21.56	117.345	110.764	109.301
May	9M	2013	2013-05-08 13:00:08	13.65	first quarter	Day	2.3	3.643	LT	21.98	116.187	110.678	106.615
May	9M	2013	2013-05-08 14:00:08	13.65	first quarter	Day	2.3	3.534	RT	22.19	119.989	111.984	111.437
May	9M	2013	2013-05-08 15:00:08	13.65	first quarter	Day	2.3	4.113	RT	22.63	117.835	110.74	109.156
May	9M	2013	2013-05-08 16:00:08	13.65	first quarter	Day	2.3	4.756	RT	22.46	119.75	111.162	113.156
May	9M	2013	2013-05-08 17:00:08	13.65	first quarter	Day	2.3	5.296	RT	22.32	118.315	109.151	113.52
May	9M	2013	2013-05-08 18:00:08	13.65	first quarter	Day	2.3	5.793	RT	22.35	128.868	111.139	128.328
May	9M	2013	2013-05-08 19:00:08	13.65	first quarter	Day	2.3	6.138	RT	21.96	131.997	108.678	131.823
May	9M	2013	2013-05-08 20:00:08	13.65	first quarter	Night	2.3	6.24	HT	21.84	134.901	109.446	134.83
May	9M	2013	2013-05-08 21:00:08	13.65	first quarter	Night	2.3	6.158	FT	21.88	127.868	111.613	127.345
May	9M	2013	2013-05-08 22:00:08	13.65	first quarter	Night	2.3	5.712	FT	22.02	120.383	111.649	113.532
May	9M	2013	2013-05-18 01:00:09	13.88	full moon	Night	0	5.161	RT	25.623	116.036	109.834	106.698
May	9M	2013	2013-05-18 02:00:09	13.88	full moon	Night	0	5.477	RT	25.428	114.897	109.656	106.953
May	9M	2013	2013-05-18 03:00:09	13.88	full moon	Night	0	5.62	HT	25.453	118.411	110.911	106.352
May	9M	2013	2013-05-18 04:00:09	13.88	full moon	Night	0	5.506	FT	25.38	130.804	110.453	114.088
May	9M	2013	2013-05-18 05:00:09	13.88	full moon	Night	0	5.193	FT	25.38	130.854	111.506	113.982
May	9M	2013	2013-05-18 06:00:09	13.88	full moon	Day	0	4.663	FT	25.38	117.427	110.529	108.257
May	9M	2013	2013-05-18 07:00:09	13.88	full moon	Day	0	4.186	FT	25.307	117.961	112.707	107.173
May	9M	2013	2013-05-18 08:00:09	13.88	full moon	Day	0	3.762	FT	25.137	117.514	112.293	108.236
May	9M	2013	2013-05-18 09:00:09	13.88	full moon	Day	0	3.598	LT	25.089	117.167	111.861	107.098
May	9M	2013	2013-05-18 10:00:09	13.88	full moon	Day	0	3.78	RT	25.258	117.391	111.761	109.575
May	9M	2013	2013-05-18 11:00:09	13.88	full moon	Day	0	4.176	RT	25.55	115.863	110.294	105.963
May	9M	2013	2013-05-18 12:00:09	13.88	full moon	Day	0	4.557	RT	25.768	117.004	110.263	111.064
May	9M	2013	2013-05-18 13:00:09	13.88	full moon	Day	0	4.9	RT	25.817	120.893	108.887	111.392
May	9M	2013	2013-05-18 14:00:09	13.88	full moon	Day	0	5.255	RT	26.109	116.979	110.876	107.811
May	9M	2013	2013-05-18 15:00:09	13.88	full moon	Day	0	5.501	RT	25.866	118.372	111.025	114.705
May	9M	2013	2013-05-18 16:00:09	13.88	full moon	Day	0	5.571	HT	25.914	122.642	109.591	120.649
May	9M	2013	2013-05-18 17:00:09	13.88	full moon	Day	0	5.386	FT	26.158	128.984	109.07	125.108
May	9M	2013	2013-05-18 18:00:09	13.88	full moon	Day	0	5.011	FT	26.378	125.692	111.996	124.138
May	9M	2013	2013-05-18 19:00:09	13.88	full moon	Day	0	4.62	FT	26.475	120.015	112.36	116.746
May	9M	2013	2013-05-18 20:00:09	13.88	full moon	Night	0	4.209	FT	26.622	119.809	111.754	117.384
May	9M	2013	2013-05-18 21:00:09	13.88	full moon	Night	0	3.803	FT	26.671	117.86	111.303	109.554
May	9M	2013	2013-05-18 22:00:09	13.88	full moon	Night	0	3.711	LT	26.622	117.51	111.646	108.618
May	9M	2013	2013-05-18 23:00:09	13.88	full moon	Night	0	4.017	RT	26.549	117.592	111.727	108.249
May	9M	2013	2013-05-20 01:00:09	13.92	last quarter	Night	4.6	4.546	RT	26.256	117.862	111.526	107.89
May	9M	2013	2013-05-20 02:00:09	13.92	last quarter	Night	4.6	4.988	RT	26.207	119.925	111.688	109.84
May	9M	2013	2013-05-20 03:00:09	13.92	last quarter	Night	4.6	5.407	RT	26.036	118.267	110.235	111.159
May	9M	2013	2013-05-20 04:00:09	13.92	last quarter	Night	4.6	5.715	RT	25.914	116.836	110.982	109.993
May	9M	2013	2013-05-20 05:00:09	13.92	last quarter	Night	4.6	5.811	HT	25.866	123.908	112.001	111.361
May	9M	2013	2013-05-20 06:00:09	13.92	last quarter	Day	4.6	5.627	FT	25.89	132.401	111.977	114.84
May	9M	2013	2013-05-20 07:00:09	13.92	last quarter	Day	4.6	5.283	FT	25.939	130.862	110.88	116.538
May	9M	2013	2013-05-20 08:00:09	13.92	last quarter	Day	4.6	4.739	FT	25.939	118.721	112.574	108.859
May	9M	2013	2013-05-20 09:00:09	13.92	last quarter	Day	4.6	4.136	FT	25.914	118.46	112.077	112.721
May	9M	2013	2013-05-20 10:00:09	13.92	last quarter	Day	4.6	3.729	FT	25.866	117.435	112.006	108.16
May	9M	2013	2013-05-20 11:00:09	13.92	last quarter	Day	4.6	3.597	LT	25.89	117.67	112.178	107.647
May	9M	2013	2013-05-20 12:00:09	13.92	last quarter	Day	4.6	3.801	RT	25.987	117.254	111.689	107.634
May	9M	2013	2013-05-20 13:00:09	13.92	last quarter	Day	4.6	4.309	RT	26.475	116.955	111.091	108.691
May	9M	2013	2013-05-20 14:00:09	13.92	last quarter	Day	4.6	4.778	RT	26.549	117.583	109.818	112.132
May	9M	2013	2013-05-20 15:00:09	13.92	last quarter	Day	4.6	5.194	RT	26.426	123.09	107.763	112.408
May	9M	2013	2013-05-20 16:00:09	13.92	last quarter	Day	4.6	5.586	RT	26.5	120.399	109.546	118.895
May	9M	2013	2013-05-20 17:00:09	13.92	last quarter	Day	4.6	5.833	RT	26.353	132.253	111.31	132.069
May	9M	2013	2013-05-20 18:00:09	13.92	last quarter	Day	4.6	5.884	HT	26.28	132.605	110.942	132.318
May	9M	2013	2013-05-20 19:00:09	13.92	last quarter	Day	4.6	5.658	FT	26.598	134.02	111.51	132.697
May	9M	2013	2013-05-20 20:00:09	13.92	last quarter	Night	4.6	5.25	FT	26.671	130.896	113.122	125.364
May	9M	2013	2013-05-20 21:00:09	13.92	last quarter	Night	4.6	4.701	FT	26.744	118.904	111.485	108.953
May	9M	2013	2013-05-20 22:00:09	13.92	last quarter	Night	4.6	4.226	FT	26.842	116.266	111	104.898
May	9M	2013	2013-05-20 23:00:09	13.92	last quarter	Night	4.6	3.804	LT	26.769	117.08	110.783	107.709
May	9M	2013	2013-05-21 00:00:09	13.95	last quarter	Night	2	3.531	RT	26.744	118.654	112.013	108.786
May	9M	2013	2013-05-21 01:00:09	13.95	last quarter	Night	2	3.936	RT	26.695	119.76	112.303	110.267
May	9M	2013	2013-05-21 02:00:09	13.95	last quarter	Night	2	4.489	RT	26.5	118.327	111.163	110.639
May	9M	2013	2013-05-21 03:00:09	13.95	last quarter	Night	2	4.963	RT	26.426	122.673	111.409	115.048
May	9M	2013	2013-05-21 04:00:09	13.95	last quarter	Night	2	5.407	RT	26.28	119.116	110.219	111.579
May	9M	2013	2013-05-21 05:00:09	13.95	last quarter	Night	2	5.737	RT	26.158	116.954	111.558	107.692
May	9M	2013	2013-05-21 06:00:09	13.95	last quarter	Day	2	5.869	HT	26.109	124.392	110.785	112.972
May	9M	2013	2013-05-21 07:00:09	13.95	last quarter	Day	2	5.685	FT	26.109	136.912	111.527	119.699
May	9M	2013	2013-05-21 08:00:09	13.95	last quarter	Day	2	5.253	FT	26.109	133.345	111.277	119.171
May	9M	2013	2013-05-21 09:00:09	13.95	last quarter	Day	2	4.78	FT	26.182	119.013	111.537	110.306
May	9M	2013	2013-05-21 10:00:09	13.95	last quarter	Day	2	4.085	FT	26.158	116.133	110.852	105.233
May	9M	2013	2013-05-21 11:00:09	13.95	last quarter	Day	2	3.675	FT	26.182	118.283	112.838	107.515
May	9M	2013	2013-05-21 12:00:09	13.95	last quarter	Day	2	3.47	LT	26.231	116.816	111.387	106.103
May	9M	2013	2013-05-21 13:00:10	13.95	last quarter	Day	2	3.79	RT	26.256	120.808	111.92	114.456
May	9M	2013	2013-05-21 14:00:10	13.95	last quarter	Day	2	4.373	RT	26.646	117.941	110.183	107.46
May	9M	2013	2013-05-21 15:00:10	13.95	last quarter	Day	2	4.845	RT	26.744	123.968	109.216	115.392
May	9M	2013	2013-05-21 16:00:10	13.95	last quarter	Day	2	5.311	RT	27.063	122.699	110.426	114.735
May	9M	2013	2013-05-21 17:00:10	13.95	last quarter	Day	2	5.729	RT	26.965	131.382	110.19	131.232
May	9M	2013	2013-05-21 18:00:10	13.95	last quarter	Day	2	6.009	RT	26.818	131.124	111.054	130.985
May	9M	2013	2013-05-21 19:00:10	13.95	last quarter	Day	2	6.092	HT	26.842	133.585	110.626	132.933
May	9M	2013	2013-05-21 20:00:10	13.95	last quarter	Night	2	5.859	FT	26.891	136.589	111.151	134.13
May	9M	2013	2013-05-21 21:00:10	13.95	last quarter	Night	2	5.445	FT	27.087	133.721	111.976	119.45
May	9M	2013	2013-05-21 22:00:10	13.95	last quarter	Night	2	4.9	FT	27.186	125.94	109.712	123.346
May	9M	2013	2013-05-21 23:00:10	13.95	last quarter	Night	2	4.2	FT	27.21	117.32	111.573	107.873
May	9M	2013	2013-05-22 00:00:10	13.97	last quarter	Night	3.6	3.771	FT	27.161	117.483	112.212	107.705
May	9M	2013	2013-05-22 01:00:10	13.97	last quarter	Night	3.6	3.506	LT	27.063	117.569	111.985	109.37
May	9M	2013	2013-05-22 02:00:10	13.97	last quarter	Night	3.6	3.814	RT	27.038	121.809	113.086	111.805
May	9M	2013	2013-05-22 03:00:10	13.97	last quarter	Night	3.6	4.528	RT	26.842	120.87	111.714	112.507
May	9M	2013	2013-05-22 04:00:10	13.97	last quarter	Night	3.6	5.022	RT	26.744	122.461	110.088	112.258
May	9M	2013	2013-05-22 05:00:10	13.97	last quarter	Night	3.6	5.488	RT	26.549	123.223	110.221	113.726
May	9M	2013	2013-05-22 06:00:10	13.97	last quarter	Day	3.6	5.847	RT	26.475	116.5	110.726	109.935
May	9M	2013	2013-05-22 07:00:10	13.97	last quarter	Day	3.6	5.988	HT	26.378	128.234	111.746	115.386
May	9M	2013	2013-05-22 08:00:10	13.97	last quarter	Day	3.6	5.821	FT	26.402	133.627	109.955	119.323
May	9M	2013	2013-05-22 09:00:10	13.97	last quarter	Day	3.6	5.357	FT	26.451	131.925	110.229	118.241
May	9M	2013	2013-05-22 10:00:10	13.97	last quarter	Day	3.6	4.816	FT	26.598	120.487	111.142	112.027
May	9M	2013	2013-05-22 11:00:10	13.97	last quarter	Day	3.6	4.212	FT	26.622	117.333	111.939	107.612
May	9M	2013	2013-05-22 12:00:10	13.97	last quarter	Day	3.6	3.629	FT	26.671	118.362	113.149	107.646
May	9M	2013	2013-05-22 13:00:10	13.97	last quarter	Day	3.6	3.376	LT	26.769	118.316	111.858	108.461
May	9M	2013	2013-05-22 14:00:10	13.97	last quarter	Day	3.6	3.771	RT	26.916	123.001	110.992	112.135
May	9M	2013	2013-05-22 15:00:10	13.97	last quarter	Day	3.6	4.377	RT	27.382	126.546	111.054	114.057
May	9M	2013	2013-05-22 16:00:10	13.97	last quarter	Day	3.6	4.939	RT	27.579	126.768	110.28	113.395
May	9M	2013	2013-05-22 17:00:10	13.97	last quarter	Day	3.6	5.471	RT	27.727	133.181	109.011	130.353
May	9M	2013	2013-05-22 18:00:10	13.97	last quarter	Day	3.6	5.947	RT	27.628	135.379	109.303	135.173
May	9M	2013	2013-05-22 19:00:10	13.97	last quarter	Day	3.6	6.275	RT	27.53	137.654	112.208	137.584
May	9M	2013	2013-05-22 20:00:10	13.97	last quarter	Night	3.6	6.347	HT	27.333	134.375	110.764	133.893
May	9M	2013	2013-05-22 21:00:10	13.97	last quarter	Night	3.6	6.059	FT	27.431	132.427	110.709	120.954
May	9M	2013	2013-05-22 22:00:10	13.97	last quarter	Night	3.6	5.527	FT	27.481	135.786	111.246	116.128
May	9M	2013	2013-05-22 23:00:10	13.97	last quarter	Night	3.6	4.984	FT	27.456	128.517	112.664	122.281
June	9M	2013	2013-06-05 02:00:11	14.18	first quarter	Night	10.4	0.503	RT	28.866	117.931	110.888	109.96
June	9M	2013	2013-06-05 03:00:11	14.18	first quarter	Night	10.4	0.959	RT	28.717	119.225	112.708	108.162
June	9M	2013	2013-06-05 04:00:11	14.18	first quarter	Night	10.4	1.404	RT	28.766	121.101	110.823	106.747
June	9M	2013	2013-06-05 05:00:11	14.18	first quarter	Night	10.4	1.834	RT	28.717	121.923	110.78	109.311
June	9M	2013	2013-06-05 06:00:11	14.18	first quarter	Day	10.4	2.194	RT	28.568	116.406	111.129	105.79
June	9M	2013	2013-06-05 07:00:11	14.18	first quarter	Day	10.4	2.384	HT	28.568	116.957	111.525	106.594
June	9M	2013	2013-06-05 08:00:11	14.18	first quarter	Day	10.4	2.343	FT	28.568	128.608	111.452	117.535
June	9M	2013	2013-06-05 09:00:11	14.18	first quarter	Day	10.4	2.031	FT	28.568	128.464	111.48	114.577
June	9M	2013	2013-06-05 10:00:11	14.18	first quarter	Day	10.4	1.546	FT	28.617	118.981	112.3	107.28
June	9M	2013	2013-06-05 11:00:11	14.18	first quarter	Day	10.4	1.021	FT	28.468	142.546	113.092	136.04
June	9M	2013	2013-06-05 12:00:11	14.18	first quarter	Day	10.4	0.646	FT	28.32	119.856	111.074	110.32
June	9M	2013	2013-06-05 13:00:11	14.18	first quarter	Day	10.4	0.292	LT	28.295	118.069	112.465	109.053
June	9M	2013	2013-06-05 14:00:11	14.18	first quarter	Day	10.4	0.384	RT	28.27	120.523	111.018	111.823
June	9M	2013	2013-06-05 15:00:11	14.18	first quarter	Day	10.4	0.928	RT	28.345	117.939	110.76	106.626
June	9M	2013	2013-06-05 16:00:11	14.18	first quarter	Day	10.4	1.434	RT	28.593	123.281	109.158	111.534
June	9M	2013	2013-06-05 17:00:11	14.18	first quarter	Day	10.4	1.957	RT	28.593	123.883	109.008	111.772
June	9M	2013	2013-06-05 18:00:11	14.18	first quarter	Day	10.4	2.423	RT	28.593	122.499	110.908	118.835
June	9M	2013	2013-06-05 19:00:11	14.18	first quarter	Day	10.4	2.755	RT	28.493	131.942	112.395	131.758
June	9M	2013	2013-06-05 20:00:11	14.18	first quarter	Night	10.4	2.856	HT	28.419	132.824	110.751	132.394
June	9M	2013	2013-06-05 21:00:11	14.18	first quarter	Night	10.4	2.648	FT	28.444	133.527	111.901	118.447
June	9M	2013	2013-06-05 22:00:11	14.18	first quarter	Night	10.4	2.19	FT	28.468	136.114	111.87	122.91
June	9M	2013	2013-06-05 23:00:11	14.18	first quarter	Night	10.4	1.647	FT	28.419	125.813	112.358	113.797
June	9M	2013	2013-06-06 00:00:11	14.18	first quarter	Night	30.5	1.044	FT	28.32	116.153	110.679	104.056
June	9M	2013	2013-06-06 01:00:11	14.18	first quarter	Night	30.5	0.624	FT	28.196	118.159	113.08	107.477
June	9M	2013	2013-06-06 02:00:11	14.18	first quarter	Night	30.5	0.478	LT	28.171	116.932	111.976	105.134
June	9M	2013	2013-06-06 03:00:11	14.18	first quarter	Night	30.5	0.707	RT	28.147	117.538	112.224	105.991
June	9M	2013	2013-06-06 04:00:11	14.18	first quarter	Night	30.5	1.102	RT	28.023	118.814	110.985	106.79
June	9M	2013	2013-06-06 05:00:11	14.18	first quarter	Night	30.5	1.58	RT	28.072	117.597	109.815	105.277
June	9M	2013	2013-06-06 06:00:11	14.18	first quarter	Day	30.5	1.988	RT	28.048	117.185	109.262	107.494
June	9M	2013	2013-06-06 07:00:11	14.18	first quarter	Day	30.5	2.313	RT	28.023	116.955	110.94	106.828
June	9M	2013	2013-06-06 08:00:11	14.18	first quarter	Day	30.5	2.499	HT	28.023	116.677	111.349	104.953
June	9M	2013	2013-06-06 09:00:11	14.18	first quarter	Day	30.5	2.432	FT	27.998	130.096	109.587	118.107
June	9M	2013	2013-06-06 10:00:11	14.18	first quarter	Day	30.5	2.093	FT	27.974	132.705	110.131	118.914
June	9M	2013	2013-06-06 11:00:11	14.18	first quarter	Day	30.5	1.597	FT	27.974	121.783	110.587	111.811
June	9M	2013	2013-06-06 12:00:11	14.18	first quarter	Day	30.5	1.042	FT	27.825	117.248	111.985	107.248
June	9M	2013	2013-06-06 13:00:11	14.18	first quarter	Day	30.5	0.713	FT	27.702	118.409	112.965	111.893
June	9M	2013	2013-06-06 14:00:11	14.18	first quarter	Day	30.5	0.512	LT	27.677	117.194	112.157	105.827
June	9M	2013	2013-06-06 15:00:11	14.18	first quarter	Day	30.5	0.582	RT	27.677	122.926	112.049	109.634
June	9M	2013	2013-06-06 16:00:11	14.18	first quarter	Day	30.5	1.056	RT	27.801	124.952	111.611	110.727
June	9M	2013	2013-06-06 17:00:11	14.18	first quarter	Day	30.5	1.646	RT	27.85	126.24	111.074	113.194
June	9M	2013	2013-06-06 18:00:11	14.18	first quarter	Day	30.5	2.204	RT	27.85	127.835	110.89	113.977
June	9M	2013	2013-06-06 19:00:11	14.18	first quarter	Day	30.5	2.715	RT	27.751	128.875	110.637	128.579
June	9M	2013	2013-06-06 20:00:11	14.18	first quarter	Night	30.5	3.013	HT	27.653	133.777	110.373	133.687
June	9M	2013	2013-06-06 21:00:11	14.18	first quarter	Night	30.5	2.975	FT	27.604	126.848	111.544	120.385
June	9M	2013	2013-06-06 22:00:11	14.18	first quarter	Night	30.5	2.715	FT	27.554	134.087	112.496	121.376
June	9M	2013	2013-06-06 23:00:11	14.18	first quarter	Night	30.5	2.272	FT	27.456	134.445	112.393	125.121
June	9M	2013	2013-06-07 00:00:11	14.2	first quarter	Night	43.2	1.752	FT	27.284	127.892	111.749	115.316
June	9M	2013	2013-06-07 01:00:11	14.2	first quarter	Night	43.2	1.19	FT	27.063	118.189	112.878	106.812
June	9M	2013	2013-06-07 02:00:11	14.2	first quarter	Night	43.2	0.861	LT	26.94	117.98	113.406	106.836
June	9M	2013	2013-06-07 03:00:11	14.2	first quarter	Night	43.2	0.75	RT	26.94	117.147	110.249	106.821
June	9M	2013	2013-06-07 04:00:11	14.2	first quarter	Night	43.2	0.991	RT	26.867	123.14	111.746	109.163
June	9M	2013	2013-06-07 05:00:12	14.2	first quarter	Night	43.2	1.533	RT	26.842	119.176	113.365	107.881
June	9M	2013	2013-06-07 06:00:12	14.2	first quarter	Day	43.2	1.705	RT	26.867	117.479	111.84	107.219
June	9M	2013	2013-06-07 07:00:12	14.2	first quarter	Day	43.2	1.599	RT	26.769	129.823	110.234	113.558
June	9M	2013	2013-06-07 08:00:12	14.2	first quarter	Day	43.2	1.883	RT	26.671	116.344	109.345	105.671
June	9M	2013	2013-06-07 09:00:12	14.2	first quarter	Day	43.2	2.203	HT	26.793	120.27	109.743	110.29
June	9M	2013	2013-06-07 10:00:12	14.2	first quarter	Day	43.2	2.066	FT	26.769	124.388	108.484	114.402
June	9M	2013	2013-06-07 11:00:12	14.2	first quarter	Day	43.2	1.59	FT	26.671	122.455	109.886	111.404
June	9M	2013	2013-06-07 12:00:12	14.2	first quarter	Day	43.2	1.032	FT	26.671	118.142	112.186	108.099
June	9M	2013	2013-06-07 13:00:12	14.2	first quarter	Day	43.2	0.574	FT	26.769	118.631	113.429	110.585
June	9M	2013	2013-06-07 14:00:12	14.2	first quarter	Day	43.2	0.159	LT	26.989	118.241	113.344	107.298
June	9M	2013	2013-06-07 15:00:12	14.2	first quarter	Day	43.2	0.082	RT	26.965	116.643	110.577	105.635
June	9M	2013	2013-06-07 16:00:12	14.2	first quarter	Day	43.2	0.374	RT	27.431	121.112	113.528	111.707
June	9M	2013	2013-06-07 17:00:12	14.2	first quarter	Day	43.2	0.913	RT	27.702	125.844	110.494	112.95
June	9M	2013	2013-06-07 18:00:12	14.2	first quarter	Day	43.2	1.419	RT	27.727	125.646	111.228	112.067
June	9M	2013	2013-06-07 19:00:12	14.2	first quarter	Day	43.2	1.966	RT	27.875	131.871	110.651	130.409
June	9M	2013	2013-06-07 20:00:12	14.2	first quarter	Night	43.2	2.401	RT	27.751	134.874	111.336	134.794
June	9M	2013	2013-06-07 21:00:12	14.2	first quarter	Night	43.2	2.645	HT	27.751	128.621	113.003	128.046
June	9M	2013	2013-06-07 22:00:12	14.2	first quarter	Night	43.2	2.553	FT	27.677	132.202	111.992	121.586
June	9M	2013	2013-06-07 23:00:12	14.2	first quarter	Night	43.2	2.194	FT	27.653	138.639	112.26	121.274
June	9M	2013	2013-06-08 00:00:12	14.22	first quarter	Night	15.2	1.677	FT	27.653	128.036	112.156	119.522
June	9M	2013	2013-06-08 01:00:12	14.22	first quarter	Night	15.2	1.085	FT	27.628	116.838	110.989	105.853
June	9M	2013	2013-06-08 02:00:12	14.22	first quarter	Night	15.2	0.611	FT	27.604	116.369	110.912	106.107
June	9M	2013	2013-06-08 03:00:12	14.22	first quarter	Night	15.2	0.277	FT	27.554	118.765	112.547	112.226
June	9M	2013	2013-06-08 04:00:12	14.22	first quarter	Night	15.2	0.25	LT	27.554	118.821	113.303	106.271
June	9M	2013	2013-06-08 05:00:12	14.22	first quarter	Night	15.2	0.684	RT	27.284	118.391	111.321	106.434
June	9M	2013	2013-06-08 06:00:12	14.22	first quarter	Day	15.2	1.105	RT	27.21	118.443	111.992	110.456
June	9M	2013	2013-06-08 07:00:12	14.22	first quarter	Day	15.2	1.548	RT	27.186	117.959	111.545	107.274
June	9M	2013	2013-06-08 08:00:12	14.22	first quarter	Day	15.2	1.911	RT	27.186	115.139	109.709	103.827
June	9M	2013	2013-06-08 09:00:12	14.22	first quarter	Day	15.2	2.147	RT	27.136	116.386	110.865	105.541
June	9M	2013	2013-06-08 10:00:12	14.22	first quarter	Day	15.2	2.188	HT	27.186	120.504	111.767	108.935
June	9M	2013	2013-06-08 11:00:12	14.22	first quarter	Day	15.2	1.933	FT	27.481	129.375	111.748	118.407
June	9M	2013	2013-06-08 12:00:12	14.22	first quarter	Day	15.2	1.422	FT	27.604	119.875	111.85	112.613
June	9M	2013	2013-06-08 13:00:12	14.22	first quarter	Day	15.2	0.902	FT	27.825	118.19	113.101	107.401
June	9M	2013	2013-06-08 14:00:12	14.22	first quarter	Day	15.2	0.446	FT	28.221	119.401	113.439	109.621
June	9M	2013	2013-06-08 15:00:12	14.22	first quarter	Day	15.2	0.097	LT	28.369	117.755	112.48	106.324
June	9M	2013	2013-06-08 16:00:12	14.22	first quarter	Day	15.2	0.2	RT	28.444	118.956	111.836	106.444
June	9M	2013	2013-06-08 17:00:12	14.22	first quarter	Day	15.2	0.718	RT	28.965	119.603	111.871	108.13
June	9M	2013	2013-06-08 18:00:12	14.22	first quarter	Day	15.2	1.194	RT	28.593	125.194	109.982	121.433
June	9M	2013	2013-06-08 19:00:12	14.22	first quarter	Day	15.2	1.692	RT	28.568	132.601	110.04	131.785
June	9M	2013	2013-06-08 20:00:12	14.22	first quarter	Night	15.2	1.962	RT	28.518	136.416	111.839	136.267
June	9M	2013	2013-06-08 21:00:12	14.22	first quarter	Night	15.2	2.289	RT	28.32	129.215	111.756	128.96
June	9M	2013	2013-06-08 22:00:12	14.22	first quarter	Night	15.2	2.396	HT	28.196	120.354	109.847	112.8
June	9M	2013	2013-06-08 23:00:12	14.22	first quarter	Night	15.2	2.218	FT	28.245	127.817	111.963	112.612
June	9M	2013	2013-06-09 00:00:12	14.22	first quarter	Night	0.5	1.757	FT	28.32	130.403	111.757	107.521
June	9M	2013	2013-06-09 01:00:12	14.22	first quarter	Night	0.5	1.155	FT	28.394	118.774	111.229	105.361
June	9M	2013	2013-06-09 02:00:12	14.22	first quarter	Night	0.5	0.626	FT	28.468	115.209	110.013	103.221
June	9M	2013	2013-06-09 03:00:12	14.22	first quarter	Night	0.5	0.133	FT	28.419	117.386	112.619	105.063
June	9M	2013	2013-06-09 04:00:12	14.22	first quarter	Night	0.5	0.077	LT	28.419	116.41	111.019	105.292
June	9M	2013	2013-06-09 05:00:12	14.22	first quarter	Night	0.5	0.275	RT	28.419	118.909	113.224	106.668
June	9M	2013	2013-06-09 06:00:12	14.22	first quarter	Day	0.5	0.791	RT	28.221	116.35	110.677	106.038
June	9M	2013	2013-06-09 07:00:12	14.22	first quarter	Day	0.5	1.138	RT	28.171	119.36	110.601	108.498
June	9M	2013	2013-06-09 08:00:12	14.22	first quarter	Day	0.5	1.562	RT	28.097	116.009	110.379	105.918
June	9M	2013	2013-06-09 09:00:12	14.22	first quarter	Day	0.5	1.89	RT	28.023	114.743	109.577	105.639
June	9M	2013	2013-06-09 10:00:12	14.22	first quarter	Day	0.5	2.019	HT	28.023	116.603	110.698	105.3
June	9M	2013	2013-06-09 11:00:12	14.22	first quarter	Day	0.5	1.931	FT	28.147	121.878	111.087	106.009
June	9M	2013	2013-06-09 12:00:12	14.22	first quarter	Day	0.5	1.596	FT	28.394	121.922	110.84	107.152
June	9M	2013	2013-06-09 13:00:12	14.22	first quarter	Day	0.5	1.065	FT	28.593	116.133	110.586	106.421
June	9M	2013	2013-06-09 14:00:12	14.22	first quarter	Day	0.5	0.663	FT	28.841	117.238	111.892	107.388
June	9M	2013	2013-06-09 15:00:12	14.22	first quarter	Day	0.5	0.237	FT	29.215	118.308	112.703	109.602
June	9M	2013	2013-06-09 16:00:12	14.22	first quarter	Day	0.5	0.076	LT	29.14	119.035	113.6	108.684
June	9M	2013	2013-06-09 17:00:12	14.22	first quarter	Day	0.5	0.267	RT	29.34	119.433	111.06	107.112
June	9M	2013	2013-06-09 18:00:12	14.22	first quarter	Day	0.5	0.815	RT	29.64	117.931	109.927	106.048
June	9M	2013	2013-06-09 19:00:12	14.22	first quarter	Day	0.5	1.239	RT	29.315	129.727	111.975	129.307
June	9M	2013	2013-06-09 20:00:12	14.22	first quarter	Night	0.5	1.76	RT	29.315	133.71	111.897	133.465
June	9M	2013	2013-06-09 21:00:12	14.22	first quarter	Night	0.5	2.182	RT	28.99	133.302	109.361	133.2
June	9M	2013	2013-06-09 22:00:12	14.22	first quarter	Night	0.5	2.422	HT	28.717	123.614	111.182	122.691
June	9M	2013	2013-06-09 23:00:12	14.22	first quarter	Night	0.5	2.378	FT	28.667	125.381	111.276	115.634
June	9M	2013	2013-06-10 00:00:12	14.23	first quarter	Night	0	2.052	FT	28.816	127.921	112.055	109.404
June	9M	2013	2013-06-10 01:00:12	14.23	first quarter	Night	0	1.571	FT	28.916	122.923	111.069	108.483
June	9M	2013	2013-06-10 02:00:12	14.23	first quarter	Night	0	0.981	FT	28.965	116.363	111.101	103.846
June	9M	2013	2013-06-10 03:00:12	14.23	first quarter	Night	0	0.475	FT	28.916	116.85	111.357	106.218
June	9M	2013	2013-06-10 04:00:12	14.23	first quarter	Night	0	0.205	LT	28.866	117.221	111.656	106.361
June	9M	2013	2013-06-10 05:00:12	14.23	first quarter	Night	0	0.207	RT	28.891	127.945	111.228	115.288
June	9M	2013	2013-06-10 06:00:12	14.23	first quarter	Day	0	0.657	RT	28.568	116.097	111.006	104.628
June	9M	2013	2013-06-10 07:00:12	14.23	first quarter	Day	0	1.014	RT	28.394	116.466	110.796	107.076
June	9M	2013	2013-06-10 08:00:12	14.23	first quarter	Day	0	1.368	RT	28.518	118.27	110.446	106.65
June	9M	2013	2013-06-10 09:00:12	14.23	first quarter	Day	0	1.71	RT	28.493	116.724	110.93	105.819
June	9M	2013	2013-06-10 10:00:12	14.23	first quarter	Day	0	1.987	RT	28.345	117.293	112.124	107.236
June	9M	2013	2013-06-10 11:00:12	14.23	first quarter	Day	0	2.071	HT	28.32	118.768	110.545	107.947
June	9M	2013	2013-06-10 12:00:12	14.23	first quarter	Day	0	1.883	FT	28.593	123.881	111.342	109.154
June	9M	2013	2013-06-10 13:00:12	14.23	first quarter	Day	0	1.438	FT	28.916	118.581	111.356	106.845
June	9M	2013	2013-06-10 14:00:12	14.23	first quarter	Day	0	0.966	FT	29.14	117.626	112.167	106.258
June	9M	2013	2013-06-10 15:00:12	14.23	first quarter	Day	0	0.506	FT	29.49	117.977	112.417	109.33
June	9M	2013	2013-06-10 16:00:12	14.23	first quarter	Day	0	0.154	FT	29.765	134.123	114.013	129.682
June	9M	2013	2013-06-10 17:00:12	14.23	first quarter	Day	0	0.077	LT	29.54	119.444	112.697	110.431
June	9M	2013	2013-06-10 18:00:12	14.23	first quarter	Day	0	0.437	RT	29.84	119.897	111.976	106.336
June	9M	2013	2013-06-10 19:00:12	14.23	first quarter	Day	0	0.994	RT	29.59	118.345	110.638	113.317
June	9M	2013	2013-06-10 20:00:12	14.23	first quarter	Night	0	1.555	RT	29.265	129.453	110.917	129.148
June	9M	2013	2013-06-10 21:00:12	14.23	first quarter	Night	0	1.941	RT	28.99	132.93	110.695	132.788
June	9M	2013	2013-06-10 22:00:12	14.23	first quarter	Night	0	2.233	RT	28.916	129.558	110.465	129.367
June	9M	2013	2013-06-10 23:00:12	14.23	first quarter	Night	0	2.402	HT	28.717	118.489	110.281	111.52
June	9M	2013	2013-06-11 00:00:12	14.23	full moon	Night	25.9	2.258	FT	28.791	125.783	109.94	107.518
June	9M	2013	2013-06-11 01:00:12	14.23	full moon	Night	25.9	1.843	FT	28.766	130.174	112.326	115.681
June	9M	2013	2013-06-11 02:00:12	14.23	full moon	Night	25.9	1.248	FT	28.816	118.139	112.066	104.721
June	9M	2013	2013-06-11 03:00:12	14.23	full moon	Night	25.9	0.708	FT	28.766	116.51	111.496	104.083
June	9M	2013	2013-06-11 04:00:12	14.23	full moon	Night	25.9	0.234	FT	28.667	117.466	111.519	107.299
June	9M	2013	2013-06-11 05:00:12	14.23	full moon	Night	25.9	0.069	LT	28.667	118.06	112.505	107.634
June	9M	2013	2013-06-11 06:00:12	14.23	full moon	Day	25.9	0.27	RT	28.642	117.709	112.782	106.348
June	9M	2013	2013-06-11 07:00:12	14.23	full moon	Day	25.9	0.71	RT	28.196	116.568	111.523	105.697
June	9M	2013	2013-06-11 08:00:12	14.23	full moon	Day	25.9	1.011	RT	28.345	118.169	112.546	109.351
June	9M	2013	2013-06-11 09:00:12	14.23	full moon	Day	25.9	1.371	RT	28.369	114.954	109.305	107.972
June	9M	2013	2013-06-11 10:00:12	14.23	full moon	Day	25.9	1.652	RT	28.419	117.994	112.038	113.032
June	9M	2013	2013-06-11 11:00:12	14.23	full moon	Day	25.9	1.834	RT	28.419	118.543	112.551	109.772
June	9M	2013	2013-06-11 12:00:12	14.23	full moon	Day	25.9	1.873	HT	28.444	120.284	110.63	109.698
June	9M	2013	2013-06-11 13:00:12	14.23	full moon	Day	25.9	1.622	FT	28.766	124.009	111.817	110.235
June	9M	2013	2013-06-11 14:00:12	14.23	full moon	Day	25.9	1.093	FT	29.414	117.212	111.622	107.648
June	9M	2013	2013-06-11 15:00:12	14.23	full moon	Day	25.9	0.73	FT	29.715	118.348	112.868	108.157
June	9M	2013	2013-06-11 16:00:12	14.23	full moon	Day	25.9	0.357	FT	30.268	117.474	112.352	107.399
June	9M	2013	2013-06-11 17:00:12	14.23	full moon	Day	25.9	0.076	LT	30.167	118.715	113.181	107.99
June	9M	2013	2013-06-11 18:00:12	14.23	full moon	Day	25.9	0.117	RT	30.369	118.325	112.998	107.591
June	9M	2013	2013-06-11 19:00:12	14.23	full moon	Day	25.9	0.639	RT	30.545	120.989	111.274	118.294
June	9M	2013	2013-06-11 20:00:12	14.23	full moon	Night	25.9	1.043	RT	30.117	129.303	111.651	128.792
June	9M	2013	2013-06-11 21:00:12	14.23	full moon	Night	25.9	1.551	RT	29.916	131.638	110.837	131.364
June	9M	2013	2013-06-11 22:00:12	14.23	full moon	Night	25.9	1.953	RT	29.79	131.191	109.417	131.079
June	9M	2013	2013-06-11 23:00:12	14.23	full moon	Night	25.9	2.192	RT	29.54	118.244	111.931	113.213
June	9M	2013	2013-06-12 00:00:12	14.23	full moon	Night	0	2.261	HT	29.365	122.183	111.632	111.01
June	9M	2013	2013-06-12 01:00:12	14.23	full moon	Night	0	2.051	FT	29.515	129.897	112.908	117.012
June	9M	2013	2013-06-12 02:00:12	14.23	full moon	Night	0	1.602	FT	29.59	123.297	111.983	107.457
June	9M	2013	2013-06-12 03:00:12	14.23	full moon	Night	0	1.01	FT	29.715	117.077	111.528	105.363
June	9M	2013	2013-06-12 04:00:12	14.23	full moon	Night	0	0.504	FT	29.665	116.995	111.302	105.99
June	9M	2013	2013-06-12 05:00:12	14.23	full moon	Night	0	0.115	FT	29.615	119.242	113.687	109.764
June	9M	2013	2013-06-12 06:00:12	14.23	full moon	Day	0	0.074	LT	29.615	119.42	113.694	108.21
June	9M	2013	2013-06-12 07:00:12	14.23	full moon	Day	0	0.285	RT	29.515	117.412	110.398	111.775
June	9M	2013	2013-06-12 08:00:12	14.23	full moon	Day	0	0.787	RT	29.14	117.474	111.296	107.592
June	9M	2013	2013-06-12 09:00:12	14.23	full moon	Day	0	1.148	RT	29.315	116.257	110.814	105.599
June	9M	2013	2013-06-12 10:00:12	14.23	full moon	Day	0	1.538	RT	29.29	117.347	111.703	106.012
June	9M	2013	2013-06-12 11:00:12	14.23	full moon	Day	0	1.831	RT	29.265	116.33	111.42	105.559
June	9M	2013	2013-06-12 12:00:12	14.23	full moon	Day	0	1.99	HT	29.315	118.025	112.461	107.055
June	9M	2013	2013-06-12 13:00:12	14.23	full moon	Day	0	1.943	FT	29.365	124.425	111.677	115.444
June	9M	2013	2013-06-12 14:00:12	14.23	full moon	Day	0	1.576	FT	30.243	125.406	110.57	118.095
June	9M	2013	2013-06-12 15:00:12	14.23	full moon	Day	0	1.028	FT	30.9	117.272	111.434	107.548
June	9M	2013	2013-06-12 16:00:12	14.23	full moon	Day	0	0.582	FT	31.103	117.776	112.876	107.17
June	9M	2013	2013-06-12 17:00:12	14.23	full moon	Day	0	0.232	FT	31.561	118.35	112.833	108.972
June	9M	2013	2013-06-12 18:00:12	14.23	full moon	Day	0	0.07	LT	31.23	118.115	112.24	107.129
June	9M	2013	2013-06-12 19:00:12	14.23	full moon	Day	0	0.39	RT	31.765	118.582	110.872	108.878
June	9M	2013	2013-06-12 20:00:12	14.23	full moon	Night	0	0.912	RT	31.357	128.315	112.013	127.82
June	9M	2013	2013-06-12 21:00:12	14.23	full moon	Night	0	1.306	RT	31.001	129.025	110.436	128.653
June	9M	2013	2013-06-12 22:00:12	14.23	full moon	Night	0	1.761	RT	30.95	129.85	110.791	129.549
June	9M	2013	2013-06-12 23:00:12	14.23	full moon	Night	0	2.124	RT	30.646	123.196	109.508	122.56
June	9M	2013	2013-06-13 00:00:12	14.25	full moon	Night	0	2.329	HT	30.369	116.41	110.331	110.802
June	9M	2013	2013-06-13 01:00:12	14.25	full moon	Night	0	2.275	FT	30.318	124.811	111.033	107.664
June	9M	2013	2013-06-13 02:00:12	14.25	full moon	Night	0	1.959	FT	30.469	128.377	111.505	110.113
June	9M	2013	2013-06-13 03:00:12	14.25	full moon	Night	0	1.452	FT	30.621	123.343	111.969	107.968
June	9M	2013	2013-06-13 04:00:12	14.25	full moon	Night	0	0.907	FT	30.798	116.696	111.043	104.407
June	9M	2013	2013-06-13 05:00:12	14.25	full moon	Night	0	0.392	FT	30.748	116.607	112.008	106.185
June	9M	2013	2013-06-13 06:00:12	14.25	full moon	Day	0	0.138	LT	30.748	118.695	113.266	108.613
June	9M	2013	2013-06-13 07:00:12	14.25	full moon	Day	0	0.244	RT	30.773	118.543	112.939	106.575
June	9M	2013	2013-06-13 08:00:12	14.25	full moon	Day	0	0.642	RT	30.394	117.352	111.893	108.451
June	9M	2013	2013-06-13 09:00:12	14.25	full moon	Day	0	1.008	RT	30.394	117.545	112.087	106.074
June	9M	2013	2013-06-13 10:00:12	14.25	full moon	Day	0	1.415	RT	30.52	117.053	110.254	111.112
June	9M	2013	2013-06-13 11:00:12	14.25	full moon	Day	0	1.736	RT	30.419	115.969	110.82	105.867
June	9M	2013	2013-06-13 12:00:12	14.25	full moon	Day	0	1.947	RT	30.369	116.403	111.454	106.125
June	9M	2013	2013-06-13 13:00:12	14.25	full moon	Day	0	1.998	HT	30.444	117.427	112.323	104.827
June	9M	2013	2013-06-13 14:00:12	14.25	full moon	Day	0	1.821	FT	30.874	122.158	110.916	115.313
June	9M	2013	2013-06-13 15:00:12	14.25	full moon	Day	0	1.431	FT	31.433	117.509	111.338	106.77
June	9M	2013	2013-06-13 16:00:12	14.25	full moon	Day	0	0.991	FT	31.791	118.268	112.105	108.341
June	9M	2013	2013-06-13 17:00:12	14.25	full moon	Day	0	0.628	FT	32.15	117.372	112.211	108.061
June	9M	2013	2013-06-13 18:00:12	14.25	full moon	Day	0	0.284	FT	32.355	116.575	111.292	106.592
June	9M	2013	2013-06-13 19:00:12	14.25	full moon	Day	0	0.272	LT	32.278	117.92	112.06	109.236
June	9M	2013	2013-06-13 20:00:12	14.25	full moon	Night	0	0.574	RT	32.355	123.043	110.618	121.998
June	9M	2013	2013-06-13 21:00:12	14.25	full moon	Night	0	0.979	RT	31.791	126.775	111.261	126.196
June	9M	2013	2013-06-13 23:00:12	14.25	full moon	Night	0	1.792	RT	31.382	129.368	109.635	129.13
June	9M	2013	2013-06-14 00:00:12	14.25	full moon	Night	0	2.115	RT	31.052	122.674	110.867	121.739
June	9M	2013	2013-06-14 01:00:12	14.25	full moon	Night	0	2.252	HT	30.874	122.23	111.19	116.36
June	9M	2013	2013-06-14 02:00:12	14.25	full moon	Night	0	2.072	FT	30.9	127.6	111.699	110.891
June	9M	2013	2013-06-14 03:00:12	14.25	full moon	Night	0	1.652	FT	31.001	125.145	111.705	118.501
June	9M	2013	2013-06-14 04:00:12	14.25	full moon	Night	0	1.082	FT	31.103	115.652	110.355	103.434
June	9M	2013	2013-06-14 05:00:12	14.25	full moon	Night	0	0.643	FT	31.052	116.45	111.368	106.141
June	9M	2013	2013-06-14 06:00:12	14.25	full moon	Day	0	0.2	FT	30.849	118.822	113.796	108.09
June	9M	2013	2013-06-14 07:00:12	14.25	full moon	Day	0	0.077	LT	30.773	118.229	113.086	107.361
June	9M	2013	2013-06-14 08:00:12	14.25	full moon	Day	0	0.179	RT	30.824	119.562	112.945	106.893
June	9M	2013	2013-06-14 09:00:12	14.25	full moon	Day	0	0.749	RT	30.52	117.2	112.2	105.875
June	9M	2013	2013-06-14 10:00:12	14.25	full moon	Day	0	1.025	RT	30.621	117.882	110.412	107.867
June	9M	2013	2013-06-14 11:00:12	14.25	full moon	Day	0	1.438	RT	30.722	119.771	111.282	106.931
June	9M	2013	2013-06-14 12:00:12	14.25	full moon	Day	0	1.834	RT	30.545	114.62	109.626	103.164
June	9M	2013	2013-06-14 13:00:12	14.25	full moon	Day	0	2.08	RT	30.596	117.565	111.811	106.687
June	9M	2013	2013-06-14 14:00:12	14.25	full moon	Day	0	2.139	HT	30.672	118.877	111.832	106.015
June	9M	2013	2013-06-14 15:00:12	14.25	full moon	Day	0	1.909	FT	30.976	122.905	110.898	108.682
June	9M	2013	2013-06-14 16:00:12	14.25	full moon	Day	0	1.466	FT	31.331	118.469	111.552	105.889
June	9M	2013	2013-06-14 17:00:12	14.25	full moon	Day	0	1.004	FT	31.689	116.708	111.377	106.215
June	9M	2013	2013-06-14 18:00:12	14.25	full moon	Day	0	0.658	FT	31.97	119.155	112.036	115.592
June	9M	2013	2013-06-14 19:00:12	14.25	full moon	Day	0	0.361	LT	32.15	120.983	113.269	117.563
June	9M	2013	2013-06-14 20:00:12	14.25	full moon	Night	0	0.435	RT	32.098	123.644	112.529	122.328
June	9M	2013	2013-06-14 21:00:12	14.25	full moon	Night	0	0.834	RT	31.637	129.624	110.369	129.4
June	9M	2013	2013-06-14 22:00:12	14.25	full moon	Night	0	1.232	RT	31.331	128.458	110.942	128.034
June	9M	2013	2013-06-14 23:00:12	14.25	full moon	Night	0	1.651	RT	31.179	125.76	110.276	124.82
June	9M	2013	2013-06-15 00:00:12	14.25	full moon	Night	0	2.065	RT	31.001	123.901	110.91	122.883
June	9M	2013	2013-06-15 01:00:12	14.25	full moon	Night	0	2.355	RT	30.824	118.16	112.072	112.012
June	9M	2013	2013-06-15 02:00:12	14.25	full moon	Night	0	2.394	HT	30.773	121.739	112.051	104.755
June	9M	2013	2013-06-15 03:00:12	14.25	full moon	Night	0	2.144	FT	30.672	126.79	112.378	111.975
June	9M	2013	2013-06-15 04:00:12	14.25	full moon	Night	0	1.696	FT	30.672	125.763	112.081	111.482
June	9M	2013	2013-06-15 05:00:12	14.25	full moon	Night	0	1.19	FT	30.52	117.087	110.97	104.753
June	9M	2013	2013-06-15 06:00:12	14.25	full moon	Day	0	0.785	FT	30.343	118.983	113.736	107.652
June	9M	2013	2013-06-15 07:00:12	14.25	full moon	Day	0	0.434	FT	30.142	116.993	111.905	106.484
June	9M	2013	2013-06-15 08:00:12	14.25	full moon	Day	0	0.389	LT	30.142	116.998	110.332	105.796
June	9M	2013	2013-06-15 09:00:12	14.25	full moon	Day	0	0.794	RT	30.041	117.18	111.899	105.035
June	9M	2013	2013-06-15 10:00:12	14.25	full moon	Day	0	1.095	RT	30.192	118.044	111.825	109.012
June	9M	2013	2013-06-15 11:00:12	14.25	full moon	Day	0	1.435	RT	30.243	117.983	110.057	104.938
June	9M	2013	2013-06-15 12:00:12	14.25	full moon	Day	0	1.799	RT	30.419	116.626	110.236	106.968
June	9M	2013	2013-06-15 13:00:13	14.25	full moon	Day	0	2.069	RT	30.369	115.696	110.607	105.164
June	9M	2013	2013-06-15 14:00:13	14.25	full moon	Day	0	2.21	HT	30.394	116.704	111.869	104.885
June	9M	2013	2013-06-15 15:00:13	14.25	full moon	Day	0	2.198	FT	30.419	118.398	110.917	109.838
June	9M	2013	2013-06-15 16:00:13	14.25	full moon	Day	0	1.975	FT	30.925	122.755	111.123	110.123
June	9M	2013	2013-06-15 17:00:13	14.25	full moon	Day	0	1.603	FT	31.204	120.939	110.865	108.277
June	9M	2013	2013-06-15 18:00:13	14.25	full moon	Day	0	1.092	FT	31.357	122.248	112.145	120.575
June	9M	2013	2013-06-15 19:00:13	14.25	full moon	Day	0	0.775	FT	31.612	125.425	111.921	124.737
June	9M	2013	2013-06-15 20:00:13	14.25	full moon	Night	0	0.504	LT	31.714	125.128	111.807	124.408
June	9M	2013	2013-06-15 21:00:13	14.25	full moon	Night	0	0.593	RT	31.689	130.376	110.646	130.213
June	9M	2013	2013-06-15 22:00:13	14.25	full moon	Night	0	0.92	RT	31.103	131.949	111.904	131.782
June	9M	2013	2013-06-15 23:00:13	14.25	full moon	Night	0	1.281	RT	30.925	123.561	109.928	122.753
June	9M	2013	2013-06-16 00:00:13	14.27	full moon	Night	0	1.724	RT	30.824	123.55	110.75	121.317
June	9M	2013	2013-06-16 01:00:13	14.27	full moon	Night	0	2.099	RT	30.52	117.755	110.344	113.313
June	9M	2013	2013-06-16 02:00:13	14.27	full moon	Night	0	2.341	HT	30.469	117.139	111.71	105.153
June	9M	2013	2013-06-16 03:00:13	14.27	full moon	Night	0	2.366	FT	30.444	122.133	112.44	106.021
June	9M	2013	2013-06-16 04:00:13	14.27	full moon	Night	0	2.115	FT	30.293	128.636	111.726	118.257
June	9M	2013	2013-06-16 05:00:13	14.27	full moon	Night	0	1.669	FT	30.268	126.472	111.521	111.564
June	9M	2013	2013-06-16 06:00:13	14.27	full moon	Day	0	1.142	FT	30.041	117.847	111.053	105.793
June	9M	2013	2013-06-16 07:00:13	14.27	full moon	Day	0	0.651	FT	29.815	117.737	112.393	106.905
June	9M	2013	2013-06-16 08:00:13	14.27	full moon	Day	0	0.293	FT	29.615	123.295	117.058	115.76
June	9M	2013	2013-06-16 09:00:13	14.27	full moon	Day	0	0.286	LT	29.615	118.786	113.383	107.653
June	9M	2013	2013-06-16 10:00:13	14.27	full moon	Day	0	0.657	RT	29.715	117.704	112.266	105.662
June	9M	2013	2013-06-16 11:00:13	14.27	full moon	Day	0	0.994	RT	29.815	116.719	111.218	106.007
June	9M	2013	2013-06-16 12:00:13	14.27	full moon	Day	0	1.393	RT	30.041	117.206	110.06	106.322
June	9M	2013	2013-06-16 13:00:13	14.27	full moon	Day	0	1.786	RT	30.369	116.434	110.257	104.923
June	9M	2013	2013-06-16 14:00:13	14.27	full moon	Day	0	2.076	RT	30.293	115.236	110.001	103.919
June	9M	2013	2013-06-16 15:00:13	14.27	full moon	Day	0	2.232	HT	30.394	115.853	110.269	106.218
June	9M	2013	2013-06-16 16:00:13	14.27	full moon	Day	0	2.175	FT	30.419	124.002	110.879	110.939
June	9M	2013	2013-06-16 17:00:13	14.27	full moon	Day	0	1.857	FT	30.748	128.143	115.375	124.357
June	9M	2013	2013-06-16 18:00:13	14.27	full moon	Day	0	1.411	FT	30.773	127.504	111.011	126.91
June	9M	2013	2013-06-16 19:00:13	14.27	full moon	Day	0	0.969	FT	30.874	128.187	112.973	127.697
June	9M	2013	2013-06-16 20:00:13	14.27	full moon	Night	0	0.618	FT	31.052	131.564	113.483	131.322
June	9M	2013	2013-06-16 21:00:13	14.27	full moon	Night	0	0.412	LT	31.001	127.913	112.328	127.484
June	9M	2013	2013-06-16 22:00:13	14.27	full moon	Night	0	0.6	RT	30.976	125.606	111.423	124.985
June	9M	2013	2013-06-16 23:00:13	14.27	full moon	Night	0	0.963	RT	30.318	119.927	112.342	113.612
June	9M	2013	2013-06-17 00:00:13	14.27	last quarter	Night	0	1.287	RT	30.243	118.309	111.696	104.635
June	9M	2013	2013-06-17 01:00:13	14.27	last quarter	Night	0	1.68	RT	30.343	116.867	109.729	101.898
June	9M	2013	2013-06-17 02:00:13	14.27	last quarter	Night	0	2.024	RT	30.243	116.185	110.974	105.97
June	9M	2013	2013-06-17 03:00:13	14.27	last quarter	Night	0	2.242	HT	30.167	116.315	110.411	107.78
June	9M	2013	2013-06-17 04:00:13	14.27	last quarter	Night	0	2.213	FT	30.117	124.777	111.966	108.555
June	9M	2013	2013-06-17 05:00:13	14.27	last quarter	Night	0	1.913	FT	30.041	127.914	110.485	108.455
June	9M	2013	2013-06-17 06:00:13	14.27	last quarter	Day	0	1.427	FT	29.916	123.361	111.405	110.525
June	9M	2013	2013-06-17 07:00:13	14.27	last quarter	Day	0	0.935	FT	29.565	119.904	112.164	115.656
June	9M	2013	2013-06-17 08:00:13	14.27	last quarter	Day	0	0.452	FT	29.389	118.866	113.592	107.834
June	9M	2013	2013-06-17 09:00:13	14.27	last quarter	Day	0	0.221	LT	29.315	116.991	111.776	106.484
June	9M	2013	2013-06-17 10:00:13	14.27	last quarter	Day	0	0.353	RT	29.34	117.641	112.802	105.551
June	9M	2013	2013-06-17 11:00:13	14.27	last quarter	Day	0	0.73	RT	29.615	116.96	110.98	105.895
June	9M	2013	2013-06-17 12:00:13	14.27	last quarter	Day	0	1.019	RT	29.916	117.926	112.056	106.432
June	9M	2013	2013-06-17 13:00:13	14.27	last quarter	Day	0	1.41	RT	30.016	117.706	111.045	105.738
June	9M	2013	2013-06-17 14:00:13	14.27	last quarter	Day	0	1.802	RT	30.217	118.693	111.119	103.639
June	9M	2013	2013-06-17 15:00:13	14.27	last quarter	Day	0	2.139	RT	30.243	115.579	110.657	104.773
June	9M	2013	2013-06-17 16:00:13	14.27	last quarter	Day	0	2.359	HT	30.167	119.814	111.827	117.072
June	9M	2013	2013-06-17 17:00:13	14.27	last quarter	Day	0	2.339	FT	30.167	130.135	109.714	128.94
June	9M	2013	2013-06-17 18:00:13	14.27	last quarter	Day	0	2.032	FT	30.444	132.067	111.999	130.496
June	9M	2013	2013-06-17 19:00:13	14.27	last quarter	Day	0	1.576	FT	30.495	127.901	110.109	125.936
June	9M	2013	2013-06-17 20:00:13	14.27	last quarter	Night	0	1.022	FT	30.571	123.619	112.032	114.287
June	9M	2013	2013-06-17 21:00:13	14.27	last quarter	Night	0	0.611	FT	30.571	119.543	113.232	113.559
June	9M	2013	2013-06-17 22:00:13	14.27	last quarter	Night	0	0.336	LT	30.52	116.795	111.129	107.853
June	9M	2013	2013-06-17 23:00:13	14.27	last quarter	Night	0	0.417	RT	30.52	118.396	112.981	105.735
June	9M	2013	2013-06-18 00:00:13	14.27	last quarter	Night	2.8	0.847	RT	30.217	117.346	111.373	105.24
June	9M	2013	2013-06-18 01:00:13	14.27	last quarter	Night	2.8	1.243	RT	30.217	117.305	111.086	103.197
June	9M	2013	2013-06-18 02:00:13	14.27	last quarter	Night	2.8	1.685	RT	30.117	117.751	110.876	103.114
June	9M	2013	2013-06-18 03:00:13	14.27	last quarter	Night	2.8	2.066	RT	30.016	116.173	110.711	101.957
June	9M	2013	2013-06-18 04:00:13	14.27	last quarter	Night	2.8	2.295	HT	29.941	117.996	111.974	105.319
June	9M	2013	2013-06-18 05:00:13	14.27	last quarter	Night	2.8	2.215	FT	29.89	126.805	110.717	113.214
June	9M	2013	2013-06-18 06:00:13	14.27	last quarter	Day	2.8	1.872	FT	29.815	129.054	109.948	115.945
June	9M	2013	2013-06-18 07:00:13	14.27	last quarter	Day	2.8	1.333	FT	29.765	120.863	111.024	111.125
June	9M	2013	2013-06-18 08:00:13	14.27	last quarter	Day	2.8	0.846	FT	29.54	118.073	113.072	106.315
June	9M	2013	2013-06-18 09:00:13	14.27	last quarter	Day	2.8	0.369	FT	29.389	119.173	112.536	113.346
June	9M	2013	2013-06-18 10:00:13	14.27	last quarter	Day	2.8	0.077	LT	29.414	119.377	114.087	108.847
June	9M	2013	2013-06-18 11:00:13	14.27	last quarter	Day	2.8	0.101	RT	29.389	119.758	111.67	107.159
June	9M	2013	2013-06-18 12:00:13	14.27	last quarter	Day	2.8	0.646	RT	30.066	117.121	111.659	106.933
June	9M	2013	2013-06-18 13:00:13	14.27	last quarter	Day	2.8	0.996	RT	30.142	117.106	111.752	105.809
June	9M	2013	2013-06-18 14:00:13	14.27	last quarter	Day	2.8	1.378	RT	30.444	117.523	110.849	105.16
June	9M	2013	2013-06-18 15:00:13	14.27	last quarter	Day	2.8	1.819	RT	30.419	116.992	108.479	105.489
June	9M	2013	2013-06-18 16:00:13	14.27	last quarter	Day	2.8	2.179	RT	30.469	115.304	109.894	107.996
June	9M	2013	2013-06-18 17:00:13	14.27	last quarter	Day	2.8	2.366	HT	30.343	128.77	110.271	128.545
June	9M	2013	2013-06-18 18:00:13	14.27	last quarter	Day	2.8	2.295	FT	30.343	134.9	112.61	134.456
June	9M	2013	2013-06-18 19:00:13	14.27	last quarter	Day	2.8	1.963	FT	30.571	132.268	110.263	130.715
June	9M	2013	2013-06-18 20:00:13	14.27	last quarter	Night	2.8	1.459	FT	30.672	126.991	112.2	124.689
June	9M	2013	2013-06-18 21:00:13	14.27	last quarter	Night	2.8	0.932	FT	30.798	118.064	111.464	108.43
June	9M	2013	2013-06-18 22:00:13	14.27	last quarter	Night	2.8	0.478	FT	30.824	117.505	112.389	106.89
June	9M	2013	2013-06-18 23:00:13	14.27	last quarter	Night	2.8	0.179	FT	30.773	119.295	113.74	108.703
June	9M	2013	2013-06-19 00:00:13	14.27	last quarter	Night	0.5	0.155	LT	30.748	118.415	112.489	104.879
June	9M	2013	2013-06-19 01:00:13	14.27	last quarter	Night	0.5	0.675	RT	30.293	118.514	112.21	107.785
June	9M	2013	2013-06-19 02:00:13	14.27	last quarter	Night	0.5	1.083	RT	30.318	116.295	110.616	102.278
June	9M	2013	2013-06-19 03:00:13	14.27	last quarter	Night	0.5	1.498	RT	30.192	117.628	111.367	102.036
June	9M	2013	2013-06-19 04:00:13	14.27	last quarter	Night	0.5	1.883	RT	30.016	115.818	110.899	103.104
June	9M	2013	2013-06-19 05:00:13	14.27	last quarter	Night	0.5	2.096	HT	29.89	117.158	111.809	105.824
June	9M	2013	2013-06-19 06:00:13	14.27	last quarter	Day	0.5	2.051	FT	29.84	121.953	109.173	107
June	9M	2013	2013-06-19 07:00:13	14.27	last quarter	Day	0.5	1.745	FT	29.84	125.653	111.471	109.348
June	9M	2013	2013-06-19 08:00:13	14.27	last quarter	Day	0.5	1.2	FT	29.84	120.639	112.004	107.397
June	9M	2013	2013-06-19 09:00:13	14.27	last quarter	Day	0.5	0.711	FT	29.64	117.647	112.26	106.236
June	9M	2013	2013-06-19 10:00:13	14.27	last quarter	Day	0.5	0.156	FT	29.565	119.674	114.18	110.479
June	9M	2013	2013-06-19 11:00:13	14.27	last quarter	Day	0.5	0.061	LT	29.565	119.349	113.887	108.054
June	9M	2013	2013-06-19 12:00:13	14.27	last quarter	Day	0.5	0.08	RT	29.59	118.497	112.161	106.952
June	9M	2013	2013-06-19 13:00:13	14.27	last quarter	Day	0.5	0.435	RT	30.469	119.443	111.432	105.58
June	9M	2013	2013-06-19 14:00:13	14.27	last quarter	Day	0.5	0.975	RT	30.192	120.995	110.651	113.223
June	9M	2013	2013-06-19 15:00:13	14.27	last quarter	Day	0.5	1.433	RT	30.268	119.325	110.709	106.846
June	9M	2013	2013-06-19 16:00:13	14.27	last quarter	Day	0.5	1.907	RT	30.268	121.222	108.859	119.048
June	9M	2013	2013-06-19 17:00:13	14.27	last quarter	Day	0.5	2.298	RT	30.293	118.229	109.32	114.954
June	9M	2013	2013-06-19 18:00:13	14.27	last quarter	Day	0.5	2.532	HT	30.192	133.122	107.928	133.035
June	9M	2013	2013-06-19 19:00:13	14.27	last quarter	Day	0.5	2.451	FT	30.217	134.727	110.203	134.533
June	9M	2013	2013-06-19 20:00:13	14.27	last quarter	Night	0.5	2.12	FT	30.066	126.736	112.467	125.246
June	9M	2013	2013-06-19 21:00:13	14.27	last quarter	Night	0.5	1.583	FT	30.066	122.068	111.837	114.063
June	9M	2013	2013-06-19 22:00:13	14.27	last quarter	Night	0.5	0.976	FT	30.091	119.25	112.037	109.575
June	9M	2013	2013-06-19 23:00:13	14.27	last quarter	Night	0.5	0.371	FT	30.016	117.459	111.363	108.744
June	9M	2013	2013-06-20 00:00:13	14.27	last quarter	Night	26.7	0.07	LT	29.916	118.732	112.4	108.403
June	9M	2013	2013-06-20 01:00:13	14.27	last quarter	Night	26.7	0.085	RT	29.865	117.907	111.455	107.56
June	9M	2013	2013-06-20 02:00:13	14.27	last quarter	Night	26.7	0.644	RT	29.615	118.89	112.236	111.052
June	9M	2013	2013-06-20 03:00:13	14.27	last quarter	Night	26.7	1.19	RT	29.69	117.595	111.083	107.897
June	9M	2013	2013-06-20 04:00:13	14.27	last quarter	Night	26.7	1.766	RT	29.49	117.041	109.833	106.624
June	9M	2013	2013-06-20 05:00:13	14.27	last quarter	Night	26.7	2.195	RT	29.439	118.464	110.92	108.505
June	9M	2013	2013-06-20 06:00:13	14.27	last quarter	Day	26.7	2.426	HT	29.414	116.246	109.311	107.38
June	9M	2013	2013-06-20 07:00:13	14.27	last quarter	Day	26.7	2.354	FT	29.315	118.062	109.022	105.35
June	9M	2013	2013-06-20 08:00:13	14.27	last quarter	Day	26.7	1.989	FT	29.34	119.552	109.547	106.667
June	9M	2013	2013-06-20 09:00:13	14.27	last quarter	Day	26.7	1.446	FT	29.265	126.214	117.976	120.514
June	9M	2013	2013-06-20 10:00:13	14.27	last quarter	Day	26.7	0.908	FT	29.065	119.355	112.958	111.267
June	9M	2013	2013-06-20 11:00:13	14.27	last quarter	Day	26.7	0.424	FT	29.015	119.383	112.612	110.988
June	9M	2013	2013-06-20 12:00:13	14.27	last quarter	Day	26.7	0.095	LT	29.065	120.505	113.609	111.868
June	9M	2013	2013-06-20 13:00:13	14.27	last quarter	Day	26.7	0.158	RT	29.09	116.913	110.703	109.988
June	9M	2013	2013-06-20 14:00:13	14.27	last quarter	Day	26.7	0.7	RT	29.439	115.464	109.242	106.193
June	9M	2013	2013-06-20 15:00:13	14.27	last quarter	Day	26.7	0.134	RT	29.439	116.571	109.319	106.484
June	9M	2013	2013-06-20 18:00:13	14.27	last quarter	Day	26.7	5.036	RT	29.54	132.188	110.082	132.04
June	9M	2013	2013-06-20 19:00:13	14.27	last quarter	Day	26.7	5.274	HT	29.464	135.532	107.693	135.47
June	9M	2013	2013-06-20 20:00:13	14.27	last quarter	Night	26.7	5.205	FT	29.49	126.448	109.977	125.793
June	9M	2013	2013-06-20 21:00:13	14.27	last quarter	Night	26.7	4.86	FT	29.49	123.394	112.212	119.243
June	9M	2013	2013-06-20 22:00:13	14.27	last quarter	Night	26.7	4.338	FT	29.565	122.025	111.975	107.767
June	9M	2013	2013-06-20 23:00:13	14.27	last quarter	Night	26.7	3.79	FT	29.515	119.058	111.426	109.141
June	9M	2013	2013-06-21 00:00:13	14.27	last quarter	Night	0	3.198	FT	29.414	116.532	110.595	106.877
June	9M	2013	2013-06-21 01:00:13	14.27	last quarter	Night	0	2.621	FT	29.315	118.608	111.971	111.546
June	9M	2013	2013-06-21 02:00:13	14.27	last quarter	Night	0	2.473	LT	29.24	120.556	111.972	113.555
June	9M	2013	2013-06-21 03:00:13	14.27	last quarter	Night	0	2.965	RT	29.065	118.594	112.143	110.388
June	9M	2013	2013-06-21 04:00:13	14.27	last quarter	Night	0	3.65	RT	29.04	115.961	109.69	106.719
June	9M	2013	2013-06-21 05:00:13	14.27	last quarter	Night	0	4.207	RT	28.866	117.168	110.536	107.873
June	9M	2013	2013-06-21 06:00:13	14.27	last quarter	Day	0	4.633	RT	28.791	115.017	109.063	106.091
June	9M	2013	2013-06-21 07:00:13	14.27	last quarter	Day	0	4.926	RT	28.717	119.619	112.734	109.021
June	9M	2013	2013-06-21 08:00:13	14.27	last quarter	Day	0	4.957	HT	28.667	117.299	109.377	106.788
June	9M	2013	2013-06-21 09:00:13	14.27	last quarter	Day	0	4.665	FT	28.642	119.57	109.111	107.11
June	9M	2013	2013-06-21 10:00:13	14.27	last quarter	Day	0	4.147	FT	28.692	119.936	110.215	108.14
June	9M	2013	2013-06-21 11:00:13	14.27	last quarter	Day	0	3.547	FT	28.717	117.759	111.489	107.44
June	9M	2013	2013-06-21 12:00:13	14.27	last quarter	Day	0	2.907	FT	28.816	120.687	113.913	112.708
June	9M	2013	2013-06-21 13:00:13	14.27	last quarter	Day	0	2.397	FT	29.04	121.304	114.237	113.401
June	9M	2013	2013-06-21 14:00:13	14.27	last quarter	Day	0	2.267	LT	29.215	118.904	112.01	111.334
June	9M	2013	2013-06-21 15:00:13	14.27	last quarter	Day	0	2.746	RT	29.665	125.638	116.69	119.549
June	9M	2013	2013-06-21 16:00:13	14.27	last quarter	Day	0	3.492	RT	29.565	117.038	110.37	108.094
June	9M	2013	2013-06-21 17:00:13	14.27	last quarter	Day	0	4.089	RT	29.84	117.819	110.908	108.419
June	9M	2013	2013-06-21 18:00:13	14.27	last quarter	Day	0	4.662	RT	29.59	131.572	109.045	131.415
June	9M	2013	2013-06-21 19:00:13	14.27	last quarter	Day	0	5.197	RT	29.315	133.862	109.198	133.765
June	9M	2013	2013-06-21 20:00:13	14.27	last quarter	Night	0	5.522	HT	29.04	135.562	110.074	135.476
June	9M	2013	2013-06-21 21:00:13	14.27	last quarter	Night	0	5.427	FT	29.09	126.449	111.317	124.39
June	9M	2013	2013-06-21 22:00:13	14.27	last quarter	Night	0	4.957	FT	29.165	124.825	109.923	107.436
June	9M	2013	2013-06-21 23:00:13	14.27	last quarter	Night	0	4.363	FT	29.265	125.761	110.525	109.054
June	9M	2013	2013-06-22 00:00:13	14.27	last quarter	Night	0	3.735	FT	29.365	119.49	110.67	108.064
June	9M	2013	2013-06-22 01:00:13	14.27	last quarter	Night	0	3.019	FT	29.365	118.725	112.115	109.685
June	9M	2013	2013-06-22 02:00:13	14.27	last quarter	Night	0	2.385	FT	29.365	120.304	113.857	113.432
June	9M	2013	2013-06-22 03:00:13	14.27	last quarter	Night	0	2.274	LT	29.315	120.008	112.843	111.385
June	9M	2013	2013-06-22 04:00:13	14.27	last quarter	Night	0	2.95	RT	29.215	118.694	111.396	111.154
June	9M	2013	2013-06-22 05:00:13	14.27	last quarter	Night	0	3.633	RT	29.115	115.992	109.277	107.558
June	9M	2013	2013-06-22 06:00:13	14.27	last quarter	Day	0	4.186	RT	28.941	118.282	111.173	109.645
June	9M	2013	2013-06-22 07:00:13	14.27	last quarter	Day	0	4.636	RT	28.866	114.371	107.998	105.974
June	9M	2013	2013-06-22 08:00:13	14.27	last quarter	Day	0	4.955	RT	28.766	117.494	110.917	107.86
June	9M	2013	2013-06-22 09:00:13	14.27	last quarter	Day	0	4.991	HT	28.692	120.638	108.432	105.704
June	9M	2013	2013-06-22 10:00:13	14.27	last quarter	Day	0	4.617	FT	28.791	123.373	109.969	109.319
June	9M	2013	2013-06-22 11:00:13	14.27	last quarter	Day	0	4.032	FT	28.866	120.143	109.894	107.495
June	9M	2013	2013-06-22 12:00:13	14.27	last quarter	Day	0	3.354	FT	28.965	117.998	111.209	110.043
June	9M	2013	2013-06-22 13:00:13	14.27	last quarter	Day	0	2.656	FT	29.115	119.199	112.735	111.092
June	9M	2013	2013-06-22 14:00:13	14.27	last quarter	Day	0	2.147	FT	29.365	119.263	113.209	109.731
June	9M	2013	2013-06-22 15:00:13	14.27	last quarter	Day	0	2.047	LT	29.49	118.921	112.493	110.557
June	9M	2013	2013-06-22 16:00:13	14.27	last quarter	Day	0	2.659	RT	29.615	117.802	110.381	109.798
June	9M	2013	2013-06-22 17:00:13	14.27	last quarter	Day	0	3.412	RT	29.389	115.991	108.871	108.052
June	9M	2013	2013-06-22 18:00:13	14.27	last quarter	Day	0	4.063	RT	29.414	125.656	108.037	125.37
June	9M	2013	2013-06-22 19:00:13	14.27	last quarter	Day	0	4.671	RT	29.24	142.272	109.94	142.237
June	9M	2013	2013-06-22 20:00:13	14.27	last quarter	Night	0	5.159	RT	29.065	138.21	114.68	138.12
June	9M	2013	2013-06-22 21:00:13	14.27	last quarter	Night	0	5.411	HT	28.916	131.906	110.928	131.733
June	9M	2013	2013-06-22 22:00:13	14.27	last quarter	Night	0	5.274	FT	28.941	120.176	108.965	106.297
June	9M	2013	2013-06-22 23:00:13	14.27	last quarter	Night	0	4.788	FT	28.941	125.925	109.769	105.397
June	9M	2013	2013-06-23 00:00:13	14.27	last quarter	Night	0	4.199	FT	28.99	124.144	111.816	108.321
June	9M	2013	2013-06-23 01:00:13	14.27	last quarter	Night	0	3.532	FT	29.065	118.245	110.507	109.057
June	9M	2013	2013-06-23 02:00:13	14.27	last quarter	Night	0	2.77	FT	29.04	119.725	112.778	112.379
June	9M	2013	2013-06-23 03:00:13	14.27	last quarter	Night	0	2.172	FT	29.015	122.227	114.71	116.064
June	9M	2013	2013-06-23 04:00:13	14.27	last quarter	Night	0	2.049	LT	28.99	118.625	111.749	108.753
June	9M	2013	2013-06-23 05:00:13	14.27	last quarter	Night	0	2.773	RT	28.891	116.064	109.855	105.786
June	9M	2013	2013-06-23 06:00:13	14.27	last quarter	Day	0	3.553	RT	28.791	115.376	108.201	107.498
June	9M	2013	2013-06-23 07:00:13	14.27	last quarter	Day	0	4.135	RT	28.667	115.166	108.865	105.557
June	9M	2013	2013-06-23 08:00:13	14.27	last quarter	Day	0	4.631	RT	28.642	114.553	108.096	105.037
June	9M	2013	2013-06-23 09:00:13	14.27	last quarter	Day	0	4.977	RT	28.568	117.077	110.847	107.319
June	9M	2013	2013-06-23 10:00:13	14.27	last quarter	Day	0	4.997	HT	28.568	121.996	113.507	111.588
June	9M	2013	2013-06-23 11:00:13	14.27	last quarter	Day	0	4.576	FT	28.742	123.144	111.026	109.527
June	9M	2013	2013-06-23 12:00:13	14.27	last quarter	Day	0	3.983	FT	29.015	119.133	108.847	107.814
June	9M	2013	2013-06-23 13:00:13	14.27	last quarter	Day	0	3.306	FT	29.439	120.463	113.677	112.275
June	9M	2013	2013-06-23 14:00:13	14.27	last quarter	Day	0	2.586	FT	29.916	121.31	114.745	111.683
June	9M	2013	2013-06-23 15:00:13	14.27	last quarter	Day	0	2.053	FT	30.293	121.597	114.255	115.057
June	9M	2013	2013-06-23 16:00:13	14.27	last quarter	Day	0	1.941	LT	30.343	121.389	113.29	113.402
June	9M	2013	2013-06-23 17:00:13	14.27	last quarter	Day	0	2.607	RT	30.545	120.932	112.576	112.726
June	9M	2013	2013-06-23 18:00:13	14.27	last quarter	Day	0	3.413	RT	30.217	114.755	108.427	104.213
June	9M	2013	2013-06-23 19:00:13	14.27	last quarter	Day	0	4.1	RT	30.318	132.847	108.826	132.726
June	9M	2013	2013-06-23 20:00:13	14.27	last quarter	Night	0	4.715	RT	29.966	135.512	111.09	135.413
June	9M	2013	2013-06-23 21:00:14	14.27	last quarter	Night	0	5.218	RT	29.69	140.214	109.574	140.167
June	9M	2013	2013-06-23 22:00:14	14.27	last quarter	Night	0	5.459	HT	29.49	121.416	109.92	119.982
June	9M	2013	2013-06-23 23:00:14	14.27	last quarter	Night	0	5.289	FT	29.49	121.768	110.379	109.404
June	9M	2013	2013-06-24 00:00:14	14.27	last quarter	Night	3.8	4.768	FT	29.515	122.77	109.182	106.517
June	9M	2013	2013-06-24 01:00:14	14.27	last quarter	Night	3.8	4.134	FT	29.665	123.496	111.403	111.408
June	9M	2013	2013-06-24 02:00:14	14.27	last quarter	Night	3.8	3.418	FT	29.765	117.389	110.405	107.99
June	9M	2013	2013-06-24 03:00:14	14.27	last quarter	Night	3.8	2.638	FT	29.715	117.797	110.965	110.867
June	9M	2013	2013-06-24 04:00:14	14.27	last quarter	Night	3.8	2.063	FT	29.69	120.299	112.846	113.397
June	9M	2013	2013-06-24 05:00:14	14.27	last quarter	Night	3.8	2.039	LT	29.64	116.551	109.82	107.758
June	9M	2013	2013-06-24 06:00:14	14.27	last quarter	Day	3.8	2.791	RT	29.515	118.205	111.155	110.013
June	9M	2013	2013-06-24 07:00:14	14.27	last quarter	Day	3.8	3.514	RT	29.439	113.617	107.116	104.587
June	9M	2013	2013-06-24 08:00:14	14.27	last quarter	Day	3.8	4.102	RT	29.315	116.162	109.443	107.163
June	9M	2013	2013-06-24 09:00:14	14.27	last quarter	Day	3.8	4.605	RT	29.315	117.333	109.814	108.243
June	9M	2013	2013-06-24 10:00:14	14.27	last quarter	Day	3.8	4.949	HT	29.24	117.658	111.547	108.376
June	9M	2013	2013-06-24 11:00:14	14.27	last quarter	Day	3.8	4.949	HT	29.14	119.619	110.468	107.379
June	9M	2013	2013-06-24 12:00:14	14.27	last quarter	Day	3.8	4.535	FT	29.414	122.008	108.112	104.387
June	9M	2013	2013-06-24 13:00:14	14.27	last quarter	Day	3.8	3.94	FT	29.54	120.591	110.299	108.881
June	9M	2013	2013-06-24 14:00:14	14.27	last quarter	Day	3.8	3.209	FT	29.765	118.072	111.371	108.659
June	9M	2013	2013-06-24 15:00:14	14.27	last quarter	Day	3.8	2.491	FT	29.966	120.069	113.56	111.616
June	9M	2013	2013-06-24 16:00:14	14.27	last quarter	Day	3.8	1.994	FT	30.117	119.969	112.612	112.966
June	9M	2013	2013-06-24 17:00:14	14.27	last quarter	Day	3.8	1.94	LT	30.117	118.113	111.294	110.035
June	9M	2013	2013-06-24 18:00:14	14.27	last quarter	Day	3.8	2.66	RT	30.066	116.927	109.631	110.685
June	9M	2013	2013-06-24 19:00:14	14.27	last quarter	Day	3.8	3.428	RT	29.966	123.03	107.907	122.516
June	9M	2013	2013-06-24 20:00:14	14.27	last quarter	Night	3.8	4.13	RT	29.84	134.511	111.085	134.378
June	9M	2013	2013-06-24 21:00:14	14.27	last quarter	Night	3.8	4.748	RT	29.715	135.058	109.788	134.971
June	9M	2013	2013-06-24 22:00:14	14.27	last quarter	Night	3.8	5.22	RT	29.715	124.097	109.312	123.463
June	9M	2013	2013-06-24 23:00:14	14.27	last quarter	Night	3.8	5.411	HT	29.765	116.356	109.082	107.065
June	9M	2013	2013-06-25 00:00:14	14.27	last quarter	Night	16.5	5.184	FT	29.665	121.287	111.174	109.5
June	9M	2013	2013-06-25 01:00:14	14.27	last quarter	Night	16.5	4.625	FT	29.565	124.683	110.958	108.986
June	9M	2013	2013-06-25 02:00:14	14.27	last quarter	Night	16.5	4.009	FT	29.439	123.716	110.194	110.359
June	9M	2013	2013-06-25 03:00:14	14.27	last quarter	Night	16.5	3.285	FT	29.365	117.985	110.702	108.648
June	9M	2013	2013-06-25 04:00:14	14.27	last quarter	Night	16.5	2.536	FT	29.29	116.555	110.587	107.694
June	9M	2013	2013-06-25 05:00:14	14.27	last quarter	Night	16.5	2.016	FT	29.215	118.978	112.399	110.625
June	9M	2013	2013-06-25 06:00:14	14.27	last quarter	Day	16.5	2.106	LT	29.165	118.322	111.134	109.845
June	9M	2013	2013-06-25 07:00:14	14.27	last quarter	Day	16.5	2.892	RT	29.065	115.395	109.094	105.487
June	9M	2013	2013-06-25 08:00:14	14.27	last quarter	Day	16.5	3.589	RT	29.09	116.146	109.289	107.273
June	9M	2013	2013-06-25 09:00:14	14.27	last quarter	Day	16.5	4.151	RT	29.065	116.691	109.509	105.193
June	9M	2013	2013-06-25 10:00:14	14.27	last quarter	Day	16.5	4.634	RT	29.215	116.846	108.91	109.17
June	9M	2013	2013-06-25 11:00:14	14.27	last quarter	Day	16.5	4.967	HT	29.315	116.288	109.642	107.683
June	9M	2013	2013-06-25 12:00:14	14.27	last quarter	Day	16.5	4.922	FT	29.365	119.217	110.337	107.825
June	9M	2013	2013-06-25 13:00:14	14.27	last quarter	Day	16.5	4.503	FT	29.515	121.626	110.89	106.692
June	9M	2013	2013-06-25 14:00:14	14.27	last quarter	Day	16.5	3.915	FT	29.615	121.605	112.237	110.657
June	9M	2013	2013-06-25 15:00:14	14.27	last quarter	Day	16.5	3.22	FT	29.89	118.577	111.542	110.172
June	9M	2013	2013-06-25 16:00:14	14.27	last quarter	Day	16.5	2.503	FT	30.217	118.914	112.78	111.249
June	9M	2013	2013-06-25 17:00:14	14.27	last quarter	Day	16.5	2.011	FT	30.545	121.976	114.626	115.084
June	9M	2013	2013-06-25 18:00:14	14.27	last quarter	Day	16.5	1.986	LT	30.621	118.739	112.159	110.881
June	9M	2013	2013-06-25 19:00:14	14.27	last quarter	Day	16.5	2.727	RT	30.621	127.907	109.06	127.63
June	9M	2013	2013-06-25 20:00:14	14.27	last quarter	Night	16.5	3.484	RT	30.243	136.994	114.021	136.849
June	9M	2013	2013-06-25 21:00:14	14.27	last quarter	Night	16.5	4.129	RT	30.117	136.016	108.953	135.947
June	9M	2013	2013-06-25 22:00:14	14.27	last quarter	Night	16.5	4.7	RT	29.865	134.459	108.576	134.376
June	9M	2013	2013-06-25 23:00:14	14.27	last quarter	Night	16.5	5.127	RT	29.74	126.291	109.668	125.871
June	9M	2013	2013-06-26 00:00:14	14.25	new moon	Night	3	5.324	HT	29.615	119.254	109.792	108.055
June	9M	2013	2013-06-26 01:00:14	14.25	new moon	Night	3	5.069	FT	29.59	121.284	109.71	106.343
June	9M	2013	2013-06-26 02:00:14	14.25	new moon	Night	3	4.532	FT	29.565	123.547	109.807	106.21
June	9M	2013	2013-06-26 03:00:14	14.25	new moon	Night	3	3.906	FT	29.515	121.009	111.174	109.366
June	9M	2013	2013-06-26 04:00:14	14.25	new moon	Night	3	3.178	FT	29.439	117.47	110.383	109.733
June	9M	2013	2013-06-26 05:00:14	14.25	new moon	Night	3	2.435	FT	29.34	117.809	111.039	108.028
June	9M	2013	2013-06-26 06:00:14	14.25	new moon	Day	3	1.963	LT	29.265	119.467	113.05	111.539
June	9M	2013	2013-06-26 07:00:14	14.25	new moon	Day	3	2.128	RT	29.19	116.357	109.948	106.314
June	9M	2013	2013-06-26 08:00:14	14.25	new moon	Day	3	2.954	RT	29.065	116.607	109.848	108.459
June	9M	2013	2013-06-26 09:00:14	14.25	new moon	Day	3	3.658	RT	29.14	118.067	109.365	108.6
June	9M	2013	2013-06-26 10:00:14	14.25	new moon	Day	3	4.244	RT	29.115	114.03	108.013	103.724
June	9M	2013	2013-06-26 11:00:14	14.25	new moon	Day	3	4.696	RT	29.265	115.162	108.594	104.947
June	9M	2013	2013-06-26 12:00:14	14.25	new moon	Day	3	4.954	HT	29.34	115.407	109.104	106.53
June	9M	2013	2013-06-26 13:00:14	14.25	new moon	Day	3	4.878	FT	29.515	118.387	108.63	106.534
June	9M	2013	2013-06-26 14:00:14	14.25	new moon	Day	3	4.448	FT	29.815	118.966	109.263	106.793
June	9M	2013	2013-06-26 15:00:14	14.25	new moon	Day	3	3.871	FT	30.167	119.156	110.282	110.806
June	9M	2013	2013-06-26 16:00:14	14.25	new moon	Day	3	3.193	FT	30.646	119.34	111.579	111.459
June	9M	2013	2013-06-26 17:00:14	14.25	new moon	Day	3	2.552	FT	31.077	120.11	113.241	112.544
June	9M	2013	2013-06-26 18:00:14	14.25	new moon	Day	3	2.1	FT	31.179	118.918	112.274	112.784
June	9M	2013	2013-06-26 19:00:14	14.25	new moon	Day	3	2.198	LT	31.255	127.194	111.699	126.639
June	9M	2013	2013-06-26 20:00:14	14.25	new moon	Night	3	2.971	RT	30.9	131.486	111.685	131.242
June	9M	2013	2013-06-26 21:00:14	14.25	new moon	Night	3	3.652	RT	30.672	135.957	112.231	135.834
June	9M	2013	2013-06-26 22:00:14	14.25	new moon	Night	3	4.243	RT	30.469	132.768	109.154	132.65
June	9M	2013	2013-06-26 23:00:14	14.25	new moon	Night	3	4.702	RT	30.217	130.386	108.835	130.232
June	9M	2013	2013-06-27 00:00:14	14.25	new moon	Night	0	5.045	RT	30.016	118.293	109.866	114.799
June	9M	2013	2013-06-27 01:00:14	14.25	new moon	Night	0	5.16	HT	29.89	119.799	111.357	106.47
June	9M	2013	2013-06-27 02:00:14	14.25	new moon	Night	0	4.861	FT	29.89	119.518	111.231	108.179
June	9M	2013	2013-06-27 03:00:14	14.25	new moon	Night	0	4.353	FT	29.941	121.863	110.317	107.799
June	9M	2013	2013-06-27 04:00:14	14.25	new moon	Night	0	3.74	FT	29.916	118.567	110.133	106.155
June	9M	2013	2013-06-27 05:00:14	14.25	new moon	Night	0	2.981	FT	29.84	116.997	110.622	107.511
June	9M	2013	2013-06-27 06:00:14	14.25	new moon	Day	0	2.317	FT	29.74	121	114.514	112.668
June	9M	2013	2013-06-27 07:00:14	14.25	new moon	Day	0	1.936	LT	29.64	118.438	111.943	109.535
June	9M	2013	2013-06-27 08:00:14	14.25	new moon	Day	0	2.258	RT	29.59	116.387	110.26	108.332
June	9M	2013	2013-06-27 09:00:14	14.25	new moon	Day	0	3.05	RT	29.49	117.59	110.623	108.971
June	9M	2013	2013-06-27 10:00:14	14.25	new moon	Day	0	3.692	RT	29.59	116.489	109.225	107.8
June	9M	2013	2013-06-27 11:00:14	14.25	new moon	Day	0	4.228	RT	29.59	114.293	108.236	104.093
June	9M	2013	2013-06-27 12:00:14	14.25	new moon	Day	0	4.671	RT	29.765	115.577	109.008	107.103
June	9M	2013	2013-06-27 13:00:14	14.25	new moon	Day	0	4.935	HT	29.765	118.238	111.45	108.345
June	9M	2013	2013-06-27 14:00:14	14.25	new moon	Day	0	4.848	FT	30.016	117.644	108.682	106.086
June	9M	2013	2013-06-27 15:00:14	14.25	new moon	Day	0	4.407	FT	30.293	121.042	109.329	105.962
June	9M	2013	2013-06-27 16:00:14	14.25	new moon	Day	0	3.829	FT	30.773	118.797	110.798	109.519
June	9M	2013	2013-06-27 17:00:14	14.25	new moon	Day	0	3.166	FT	31.281	118.139	110.757	110.636
June	9M	2013	2013-06-27 18:00:14	14.25	new moon	Day	0	2.553	FT	31.561	119.689	111.091	116.381
June	9M	2013	2013-06-27 19:00:14	14.25	new moon	Day	0	2.227	LT	31.535	125.292	113.773	124.004
June	9M	2013	2013-06-27 20:00:14	14.25	new moon	Night	0	2.325	RT	31.535	133.61	112.535	133.428
June	9M	2013	2013-06-27 21:00:14	14.25	new moon	Night	0	2.943	RT	31.026	134.948	111.809	134.814
June	9M	2013	2013-06-27 22:00:14	14.25	new moon	Night	0	3.621	RT	30.95	132.729	109.134	132.616
June	9M	2013	2013-06-27 23:00:14	14.25	new moon	Night	0	4.188	RT	30.621	132.173	112.321	131.934
June	9M	2013	2013-06-28 00:00:14	14.25	new moon	Night	0	4.615	RT	30.419	122.028	111.041	120.485
June	9M	2013	2013-06-28 01:00:14	14.25	new moon	Night	0	4.921	RT	30.217	118.267	111.519	110.584
June	9M	2013	2013-06-28 02:00:14	14.25	new moon	Night	0	4.962	HT	30.117	118.82	110.937	106.503
June	9M	2013	2013-06-28 03:00:14	14.25	new moon	Night	0	4.609	FT	30.066	120.404	111.07	108.272
June	9M	2013	2013-06-28 04:00:14	14.25	new moon	Night	0	4.082	FT	30.117	120.474	110.801	108.348
June	9M	2013	2013-06-28 05:00:14	14.25	new moon	Night	0	3.482	FT	30.066	116.191	108.66	108.169
June	9M	2013	2013-06-28 06:00:14	14.25	new moon	Day	0	2.785	FT	29.865	116.869	110.496	107.688
June	9M	2013	2013-06-28 07:00:14	14.25	new moon	Day	0	2.207	FT	29.715	119.207	112.886	110.173
June	9M	2013	2013-06-28 08:00:14	14.25	new moon	Day	0	1.934	LT	29.64	117.766	111.422	110.039
June	9M	2013	2013-06-28 09:00:14	14.25	new moon	Day	0	2.434	RT	29.59	117.194	110.076	108.167
June	9M	2013	2013-06-28 10:00:14	14.25	new moon	Day	0	3.083	RT	29.615	115.509	108.149	106.329
June	9M	2013	2013-06-28 11:00:14	14.25	new moon	Day	0	3.693	RT	29.815	115.403	108.658	105.954
June	9M	2013	2013-06-28 12:00:14	14.25	new moon	Day	0	4.198	RT	29.84	128.343	120.787	121.517
June	9M	2013	2013-06-28 13:00:14	14.25	new moon	Day	0	4.59	RT	29.941	117.11	110.212	107.584
June	9M	2013	2013-06-28 14:00:14	14.25	new moon	Day	0	4.796	HT	29.966	115.932	109.605	105.595
June	9M	2013	2013-06-28 15:00:14	14.25	new moon	Day	0	4.679	FT	30.117	118.037	108.976	105.748
June	9M	2013	2013-06-28 16:00:14	14.25	new moon	Day	0	4.258	FT	30.469	119.932	109.425	114.811
June	9M	2013	2013-06-28 17:00:14	14.25	new moon	Day	0	3.724	FT	30.976	124.809	112.486	123.769
June	9M	2013	2013-06-28 18:00:14	14.25	new moon	Day	0	3.148	FT	31.331	125.769	111.543	125.048
June	9M	2013	2013-06-28 19:00:14	14.25	new moon	Day	0	2.57	FT	31.586	130.071	111.374	129.519
June	9M	2013	2013-06-28 20:00:14	14.25	new moon	Night	0	2.022	LT	31.637	127.224	111.527	126.71
June	9M	2013	2013-06-28 21:00:14	14.25	new moon	Night	0	2.343	RT	31.535	133.114	110.571	132.982
June	9M	2013	2013-06-28 22:00:14	14.25	new moon	Night	0	2.974	RT	31.052	133.066	110.69	132.946
June	9M	2013	2013-06-28 23:00:14	14.25	new moon	Night	0	3.464	RT	30.798	130.416	109.68	130.222
June	9M	2013	2013-06-29 00:00:14	14.23	new moon	Night	4.1	4.027	RT	30.419	119.235	111.447	114.397
June	9M	2013	2013-06-29 01:00:14	14.23	new moon	Night	4.1	4.462	RT	30.217	115.955	109.574	108.01
June	9M	2013	2013-06-29 02:00:14	14.23	new moon	Night	4.1	4.7	RT	30.091	118.385	110.167	110.863
June	9M	2013	2013-06-29 03:00:14	14.23	new moon	Night	4.1	4.717	HT	30.016	116.914	109.772	105.062
June	9M	2013	2013-06-29 04:00:14	14.23	new moon	Night	4.1	4.412	FT	29.966	120.074	110.61	107.798
June	9M	2013	2013-06-29 05:00:14	14.23	new moon	Night	4.1	3.883	FT	29.941	119.186	111.14	110.585
June	9M	2013	2013-06-29 06:00:14	14.23	new moon	Day	4.1	3.244	FT	29.916	118.193	110.535	110.234
June	9M	2013	2013-06-29 07:00:14	14.23	new moon	Day	4.1	2.615	FT	29.69	117.351	110.775	109.29
June	9M	2013	2013-06-29 08:00:14	14.23	new moon	Day	4.1	2.157	FT	29.615	119.79	112.686	112.635
June	9M	2013	2013-06-29 09:00:14	14.23	new moon	Day	4.1	1.953	LT	29.615	118.628	111.212	110.843
June	9M	2013	2013-06-29 10:00:14	14.23	new moon	Day	4.1	2.528	RT	29.615	115.318	109.188	105.539
June	9M	2013	2013-06-29 11:00:14	14.23	new moon	Day	4.1	3.211	RT	29.74	114.918	108.155	106.581
June	9M	2013	2013-06-29 12:00:14	14.23	new moon	Day	4.1	3.771	RT	29.941	117.759	109.869	113.343
June	9M	2013	2013-06-29 13:00:14	14.23	new moon	Day	4.1	4.278	RT	29.89	115.409	108.005	105.828
June	9M	2013	2013-06-29 14:00:14	14.23	new moon	Day	4.1	4.612	RT	29.966	115.139	109.14	104.751
June	9M	2013	2013-06-29 15:00:14	14.23	new moon	Day	4.1	4.711	HT	29.916	116.836	109.435	109.055
June	9M	2013	2013-06-29 16:00:14	14.23	new moon	Day	4.1	4.508	FT	30.091	121.314	108.283	119.395
June	9M	2013	2013-06-29 17:00:14	14.23	new moon	Day	4.1	4.07	FT	30.243	127.925	107.682	127.629
June	9M	2013	2013-06-29 18:00:14	14.23	new moon	Day	4.1	3.534	FT	30.545	129.394	109.784	129.147
June	9M	2013	2013-06-29 19:00:14	14.23	new moon	Day	4.1	2.935	FT	30.722	128.323	109.564	128.01
June	9M	2013	2013-06-29 20:00:14	14.23	new moon	Night	4.1	2.539	FT	30.824	130.127	112.779	129.757
June	9M	2013	2013-06-29 21:00:14	14.23	new moon	Night	4.1	2.41	LT	30.849	131.837	110.392	131.667
June	9M	2013	2013-06-29 22:00:14	14.23	new moon	Night	4.1	2.713	RT	30.748	128.529	110.679	128.216
June	9M	2013	2013-06-29 23:00:14	14.23	new moon	Night	4.1	3.12	RT	30.293	127.374	110.816	126.914
June	9M	2013	2013-06-30 00:00:14	14.23	new moon	Night	3.8	3.672	RT	30.318	119.622	110.082	117.667
June	9M	2013	2013-06-30 01:00:14	14.23	new moon	Night	3.8	4.1	RT	30.142	118.69	110.386	110.562
June	9M	2013	2013-06-30 02:00:14	14.23	new moon	Night	3.8	4.422	RT	30.016	119.175	111.05	111.8
June	9M	2013	2013-06-30 03:00:14	14.23	new moon	Night	3.8	4.658	HT	29.89	117.116	110.818	108.827
June	9M	2013	2013-06-30 04:00:14	14.23	new moon	Night	3.8	4.597	FT	29.84	119.034	110.926	107.348
June	9M	2013	2013-06-30 05:00:14	14.23	new moon	Night	3.8	4.23	FT	29.815	119.436	109.217	106.686
June	9M	2013	2013-06-30 06:00:14	14.23	new moon	Day	3.8	3.705	FT	29.89	117.683	111.212	107.434
June	9M	2013	2013-06-30 07:00:14	14.23	new moon	Day	3.8	3.089	FT	29.74	116.162	109.29	108.373
June	9M	2013	2013-06-30 08:00:14	14.23	new moon	Day	3.8	2.54	FT	29.615	118.734	112.115	111.462
June	9M	2013	2013-06-30 09:00:14	14.23	new moon	Day	3.8	2.214	LT	29.59	127.715	112.567	126.686
June	9M	2013	2013-06-30 10:00:14	14.23	new moon	Day	3.8	2.216	RT	29.565	119.453	111.974	111.53
June	9M	2013	2013-06-30 11:00:14	14.23	new moon	Day	3.8	2.776	RT	29.765	117.771	111.422	109.134
June	9M	2013	2013-06-30 12:00:14	14.23	new moon	Day	3.8	3.365	RT	29.916	115.805	109.605	106.598
June	9M	2013	2013-06-30 13:00:14	14.23	new moon	Day	3.8	3.857	RT	30.066	116.818	110.68	108.243
June	9M	2013	2013-06-30 14:00:14	14.23	new moon	Day	3.8	4.307	RT	30.041	116.282	109.607	106.441
June	9M	2013	2013-06-30 15:00:14	14.23	new moon	Day	3.8	4.645	RT	30.091	114.197	108.655	105.676
June	9M	2013	2013-06-30 16:00:14	14.23	new moon	Day	3.8	4.828	HT	29.89	119.535	109.028	117.09
June	9M	2013	2013-06-30 17:00:14	14.23	new moon	Day	3.8	4.642	FT	29.966	130.619	108.893	130.376
June	9M	2013	2013-06-30 18:00:14	14.23	new moon	Day	3.8	4.217	FT	30.117	130.567	110.1	130.225
June	9M	2013	2013-06-30 19:00:14	14.23	new moon	Day	3.8	3.696	FT	30.268	131.411	110.312	131.227
June	9M	2013	2013-06-30 20:00:14	14.23	new moon	Night	3.8	3.109	FT	30.394	130.573	112.99	130.186
June	9M	2013	2013-06-30 21:00:14	14.23	new moon	Night	3.8	2.564	FT	30.419	122.324	110.991	120.643
June	9M	2013	2013-06-30 22:00:14	14.23	new moon	Night	3.8	2.518	LT	30.394	122.387	110.196	121.345
June	9M	2013	2013-06-30 23:00:14	14.23	new moon	Night	3.8	2.834	RT	30.217	117.872	110.862	111.751
July	9M	2013	2013-07-01 00:00:14	14.23	new moon	Night	0	3.308	RT	29.941	115.959	109.318	106.835
July	9M	2013	2013-07-01 01:00:14	14.23	new moon	Night	0	3.765	RT	29.865	115.722	109.075	106.065
July	9M	2013	2013-07-01 02:00:14	14.23	new moon	Night	0	4.109	RT	29.715	117.882	111.353	109.319
July	9M	2013	2013-07-01 03:00:14	14.23	new moon	Night	0	4.431	RT	29.59	117.63	110.268	110.643
July	9M	2013	2013-07-01 04:00:14	14.23	new moon	Night	0	4.579	HT	29.439	119.451	111.684	110.84
July	9M	2013	2013-07-01 05:00:14	14.23	new moon	Night	0	4.46	FT	29.414	118.261	110.72	110.932
July	9M	2013	2013-07-01 06:00:14	14.23	new moon	Day	0	4.15	FT	29.464	117.675	110.063	107.485
July	9M	2013	2013-07-01 07:00:14	14.23	new moon	Day	0	3.656	FT	29.414	116.989	110.339	107.399
July	9M	2013	2013-07-01 08:00:14	14.23	new moon	Day	0	3.09	FT	29.265	117.404	111.065	108.403
July	9M	2013	2013-07-01 09:00:14	14.23	new moon	Day	0	2.568	FT	29.165	117.583	111.074	110.611
July	9M	2013	2013-07-01 10:00:14	14.23	new moon	Day	0	2.24	FT	29.115	117.237	111.103	109.77
July	9M	2013	2013-07-01 11:00:14	14.23	new moon	Day	0	2.267	LT	29.09	117.603	111.08	108.935
July	9M	2013	2013-07-01 12:00:14	14.23	new moon	Day	0	2.877	RT	29.34	115.897	109.054	107.739
July	9M	2013	2013-07-01 13:00:14	14.23	new moon	Day	0	3.4	RT	29.439	116.885	109.828	106.663
July	9M	2013	2013-07-01 14:00:14	14.23	new moon	Day	0	3.881	RT	29.615	116.398	109.219	107.644
July	9M	2013	2013-07-01 15:00:14	14.23	new moon	Day	0	4.345	RT	29.49	115.608	110.448	104.02
July	9M	2013	2013-07-01 16:00:14	14.23	new moon	Day	0	4.666	RT	29.389	117.304	110.046	109.842
July	9M	2013	2013-07-01 18:00:14	14.23	new moon	Day	0	4.598	FT	29.215	132.047	108.384	131.846
July	9M	2013	2013-07-01 19:00:14	14.23	new moon	Day	0	4.189	FT	29.24	130.011	111.018	129.426
July	9M	2013	2013-07-01 20:00:14	14.23	new moon	Night	0	3.608	FT	29.265	123.584	110.373	122.629
July	9M	2013	2013-07-01 21:00:14	14.23	new moon	Night	0	2.971	FT	29.165	118.055	110.998	112.388
July	9M	2013	2013-07-01 22:00:14	14.23	new moon	Night	0	2.614	FT	29.065	116.598	109.666	109.361
July	9M	2013	2013-07-01 23:00:14	14.23	new moon	Night	0	2.601	FT	29.065	115.969	109.64	106.904
July	9M	2013	2013-07-02 00:00:14	14.22	first quarter	Night	0	2.596	LT	29.04	116.151	109.853	106.774
July	9M	2013	2013-07-02 01:00:14	14.22	first quarter	Night	0	3.175	RT	28.816	117.731	110.891	108.724
July	9M	2013	2013-07-02 02:00:14	14.22	first quarter	Night	0	3.744	RT	28.841	115.472	109.039	106.385
July	9M	2013	2013-07-02 03:00:14	14.22	first quarter	Night	0	4.073	RT	28.841	114.736	108.626	104.965
July	9M	2013	2013-07-02 04:00:14	14.22	first quarter	Night	0	4.348	RT	28.692	120.105	112.352	112.453
July	9M	2013	2013-07-02 05:00:15	14.22	first quarter	Night	0	4.47	HT	28.617	117.219	110.45	107.677
July	9M	2013	2013-07-02 06:00:15	14.22	first quarter	Day	0	4.333	FT	28.617	115.943	107.359	106.099
July	9M	2013	2013-07-02 07:00:15	14.22	first quarter	Day	0	3.924	FT	28.667	116.697	108.424	107.167
July	9M	2013	2013-07-02 08:00:15	14.22	first quarter	Day	0	3.387	FT	28.518	119.263	112.613	109.55
July	9M	2013	2013-07-02 09:00:15	14.22	first quarter	Day	0	2.901	FT	28.369	118.412	112.38	108.988
July	9M	2013	2013-07-02 10:00:15	14.22	first quarter	Day	0	2.508	FT	28.295	119.227	111.964	111.111
July	9M	2013	2013-07-02 11:00:15	14.22	first quarter	Day	0	2.256	LT	28.27	116.357	110.28	107.31
July	9M	2013	2013-07-02 12:00:15	14.22	first quarter	Day	0	2.54	RT	28.32	116.16	109.705	107.549
July	9M	2013	2013-07-02 13:00:15	14.22	first quarter	Day	0	3.053	RT	28.369	115.95	109.51	106.062
July	9M	2013	2013-07-02 14:00:15	14.22	first quarter	Day	0	3.538	RT	28.394	114.519	107.504	105.956
July	9M	2013	2013-07-02 15:00:15	14.22	first quarter	Day	0	3.982	RT	28.468	114.028	107.738	105.524
July	9M	2013	2013-07-02 16:00:15	14.22	first quarter	Day	0	4.374	RT	28.468	115.508	108.712	105.55
July	9M	2013	2013-07-02 17:00:15	14.22	first quarter	Day	0	4.686	RT	28.419	123.825	110.526	122.918
July	9M	2013	2013-07-02 18:00:15	14.22	first quarter	Day	0	4.731	HT	28.419	132.494	110.156	132.297
July	9M	2013	2013-07-02 19:00:15	14.22	first quarter	Day	0	4.436	FT	28.468	133.122	109.286	132.962
July	9M	2013	2013-07-02 20:00:15	14.22	first quarter	Night	0	3.963	FT	28.493	124.398	110.96	123.441
July	9M	2013	2013-07-02 21:00:15	14.22	first quarter	Night	0	3.46	FT	28.444	117.522	110.682	108.934
July	9M	2013	2013-07-02 22:00:15	14.22	first quarter	Night	0	2.967	FT	28.369	115.854	109.34	106.728
July	9M	2013	2013-07-02 23:00:15	14.22	first quarter	Night	0	2.539	FT	28.295	117.402	110.642	108.873
July	9M	2013	2013-07-03 00:00:15	14.22	first quarter	Night	0	2.472	LT	28.245	116.797	110.363	106.806
July	9M	2013	2013-07-03 01:00:15	14.22	first quarter	Night	0	2.817	RT	28.221	117.039	109.881	108.399
July	9M	2013	2013-07-03 02:00:15	14.22	first quarter	Night	0	3.3	RT	28.171	114.678	108.618	105.783
July	9M	2013	2013-07-03 03:00:15	14.22	first quarter	Night	0	3.701	RT	28.171	114.805	108.305	106.21
July	9M	2013	2013-07-03 04:00:15	14.22	first quarter	Night	0	4.053	RT	28.147	115.907	109.555	105.326
July	9M	2013	2013-07-03 05:00:15	14.22	first quarter	Night	0	4.381	RT	28.072	119.997	112.694	111.84
July	9M	2013	2013-07-03 06:00:15	14.22	first quarter	Day	0	4.498	HT	28.072	118.801	111.209	110.334
July	9M	2013	2013-07-03 07:00:15	14.22	first quarter	Day	0	4.327	FT	28.048	117.056	107.961	104.669
July	9M	2013	2013-07-03 08:00:15	14.22	first quarter	Day	0	3.907	FT	28.048	117.11	109.718	108.241
July	9M	2013	2013-07-03 09:00:15	14.22	first quarter	Day	0	3.44	FT	27.974	116.637	110.001	107.878
July	9M	2013	2013-07-03 10:00:15	14.22	first quarter	Day	0	3.003	FT	27.974	118.977	111.876	110.951
July	9M	2013	2013-07-03 11:00:15	14.22	first quarter	Day	0	2.614	FT	28.023	118.615	111.793	109.558
July	9M	2013	2013-07-03 12:00:15	14.22	first quarter	Day	0	2.537	FT	28.097	117.133	110.208	109.562
July	9M	2013	2013-07-03 13:00:15	14.22	first quarter	Day	0	2.749	LT	28.196	116.426	110.57	107.326
July	9M	2013	2013-07-03 14:00:15	14.22	first quarter	Day	0	3.148	RT	28.766	114.842	108.04	105.672
July	9M	2013	2013-07-03 15:00:15	14.22	first quarter	Day	0	3.685	RT	29.015	116.799	110.186	107.093
July	9M	2013	2013-07-03 16:00:15	14.22	first quarter	Day	0	4.16	RT	29.04	116.512	110.045	107.449
July	9M	2013	2013-07-03 17:00:15	14.22	first quarter	Day	0	4.528	RT	29.19	124.538	108.132	124.127
July	9M	2013	2013-07-03 18:00:15	14.22	first quarter	Day	0	4.75	RT	29.015	133.854	109.929	133.746
July	9M	2013	2013-07-03 19:00:15	14.22	first quarter	Day	0	4.748	HT	29.015	133.134	109.574	132.991
July	9M	2013	2013-07-03 20:00:15	14.22	first quarter	Night	0	4.429	FT	29.115	127.139	110.861	126.426
July	9M	2013	2013-07-03 21:00:15	14.22	first quarter	Night	0	3.947	FT	29.215	119.299	112.226	109.473
July	9M	2013	2013-07-03 22:00:15	14.22	first quarter	Night	0	3.441	FT	29.165	116.845	110.311	107.944
July	9M	2013	2013-07-03 23:00:15	14.22	first quarter	Night	0	2.962	FT	29.14	119.911	112.054	111.972
July	9M	2013	2013-07-04 00:00:15	14.2	first quarter	Night	0	2.722	FT	29.115	119.553	112.278	111.906
July	9M	2013	2013-07-04 01:00:15	14.2	first quarter	Night	0	2.666	LT	29.09	116.455	110.033	106.94
July	9M	2013	2013-07-04 02:00:15	14.2	first quarter	Night	0	2.912	RT	29.015	117.632	110.509	108.825
July	9M	2013	2013-07-04 03:00:15	14.2	first quarter	Night	0	3.403	RT	28.891	117.305	110.171	107.462
July	9M	2013	2013-07-04 04:00:15	14.2	first quarter	Night	0	3.82	RT	28.841	116.743	110.231	108.975
July	9M	2013	2013-07-04 05:00:15	14.2	first quarter	Night	0	4.155	RT	28.816	116.815	110.681	107.668
July	9M	2013	2013-07-04 06:00:15	14.2	first quarter	Day	0	4.423	RT	28.692	117.472	110.927	108.755
July	9M	2013	2013-07-04 07:00:15	14.2	first quarter	Day	0	4.503	HT	28.642	115.08	108.044	104.487
July	9M	2013	2013-07-04 08:00:15	14.2	first quarter	Day	0	4.313	FT	28.642	120.505	109.568	116.612
July	9M	2013	2013-07-04 09:00:15	14.2	first quarter	Day	0	3.887	FT	28.692	116.778	110.015	106.056
July	9M	2013	2013-07-04 10:00:15	14.2	first quarter	Day	0	3.39	FT	28.642	119.036	111.185	111.209
July	9M	2013	2013-07-04 11:00:15	14.2	first quarter	Day	0	2.938	FT	28.667	119.007	111.771	110.991
July	9M	2013	2013-07-04 12:00:15	14.2	first quarter	Day	0	2.587	FT	28.766	118.11	111.101	109.911
July	9M	2013	2013-07-04 13:00:15	14.2	first quarter	Day	0	2.505	LT	28.766	118.372	111.636	109.079
July	9M	2013	2013-07-04 14:00:15	14.2	first quarter	Day	0	2.812	RT	29.04	122.294	112.581	119.595
July	9M	2013	2013-07-04 15:00:15	14.2	first quarter	Day	0	3.337	RT	29.439	119.346	113.705	113.679
July	9M	2013	2013-07-04 16:00:15	14.2	first quarter	Day	0	3.838	RT	29.565	125.18	114.611	121.283
July	9M	2013	2013-07-04 17:00:15	14.2	first quarter	Day	0	4.271	RT	29.665	114.872	108.793	108.223
July	9M	2013	2013-07-04 18:00:15	14.2	first quarter	Day	0	4.635	RT	29.414	134.774	108.843	134.703
July	9M	2013	2013-07-04 19:00:15	14.2	first quarter	Day	0	4.861	RT	29.315	134.493	108.874	134.408
July	9M	2013	2013-07-04 20:00:15	14.2	first quarter	Night	0	4.81	HT	29.265	133.728	108.766	133.577
July	9M	2013	2013-07-04 21:00:15	14.2	first quarter	Night	0	4.441	FT	29.29	121.272	110.206	111.049
July	9M	2013	2013-07-04 22:00:15	14.2	first quarter	Night	0	3.949	FT	29.414	117.792	110.236	105.69
July	9M	2013	2013-07-04 23:00:15	14.2	first quarter	Night	0	3.384	FT	29.365	116.996	110.753	106.474
July	9M	2013	2013-07-05 00:00:15	14.18	first quarter	Night	0	2.894	FT	29.315	116.762	110.215	108.515
July	9M	2013	2013-07-05 01:00:15	14.18	first quarter	Night	0	2.663	FT	29.265	117.832	111.335	109.775
July	9M	2013	2013-07-05 02:00:15	14.18	first quarter	Night	0	2.609	LT	29.24	116.637	110.349	108.237
July	9M	2013	2013-07-05 03:00:15	14.18	first quarter	Night	0	3.039	RT	29.14	118.482	111.566	110.375
July	9M	2013	2013-07-05 04:00:15	14.18	first quarter	Night	0	3.54	RT	29.09	116.713	110.8	106.985
July	9M	2013	2013-07-05 05:00:15	14.18	first quarter	Night	0	3.905	RT	29.065	115.743	109.616	105.151
July	9M	2013	2013-07-05 06:00:15	14.18	first quarter	Day	0	4.24	RT	28.965	117.799	110.747	110.451
July	9M	2013	2013-07-05 07:00:15	14.18	first quarter	Day	0	4.469	RT	28.891	116.962	110.575	107.835
July	9M	2013	2013-07-05 08:00:15	14.18	first quarter	Day	0	4.506	HT	28.866	116.721	108.991	107.599
July	9M	2013	2013-07-05 09:00:15	14.18	first quarter	Day	0	4.249	FT	28.941	117.217	108.598	106.377
July	9M	2013	2013-07-05 10:00:15	14.18	first quarter	Day	0	3.78	FT	29.04	117.894	110.872	109.085
July	9M	2013	2013-07-05 11:00:15	14.18	first quarter	Day	0	3.25	FT	29.065	119.215	111.59	110.372
July	9M	2013	2013-07-05 12:00:15	14.18	first quarter	Day	0	2.814	FT	29.215	119.503	113.173	110.976
July	9M	2013	2013-07-05 13:00:15	14.18	first quarter	Day	0	2.531	FT	29.315	118.979	112.784	110.459
July	9M	2013	2013-07-05 14:00:15	14.18	first quarter	Day	0	2.458	LT	29.414	117.171	110.194	111.464
July	9M	2013	2013-07-05 15:00:15	14.18	first quarter	Day	0	2.931	RT	30.066	115.79	109.4	105.971
July	9M	2013	2013-07-05 16:00:15	14.18	first quarter	Day	0	3.477	RT	30.066	119.307	111.007	110.769
July	9M	2013	2013-07-05 17:00:15	14.18	first quarter	Day	0	3.97	RT	30.016	119.381	110.614	113.851
July	9M	2013	2013-07-05 18:00:15	14.18	first quarter	Day	0	4.456	RT	30.117	120.047	109.562	118.233
July	9M	2013	2013-07-05 19:00:15	14.18	first quarter	Day	0	4.827	RT	29.69	134.825	110.34	134.722
July	9M	2013	2013-07-05 20:00:15	14.18	first quarter	Night	0	4.985	HT	29.615	134.066	110.316	133.883
July	9M	2013	2013-07-05 21:00:15	14.18	first quarter	Night	0	4.791	FT	29.615	127.601	111.447	126.668
July	9M	2013	2013-07-05 22:00:15	14.18	first quarter	Night	0	4.355	FT	29.715	121.528	111.327	108.663
July	9M	2013	2013-07-05 23:00:15	14.18	first quarter	Night	0	3.829	FT	29.815	117.901	110.347	107.482
July	9M	2013	2013-07-06 00:00:15	14.18	first quarter	Night	5.1	3.278	FT	29.765	116.513	110.442	106.617
July	9M	2013	2013-07-06 01:00:15	14.18	first quarter	Night	5.1	2.783	FT	29.715	120.796	113.238	114.501
July	9M	2013	2013-07-06 02:00:15	14.18	first quarter	Night	5.1	2.565	FT	29.64	118.72	114.076	108.581
July	9M	2013	2013-07-06 03:00:15	14.18	first quarter	Night	5.1	2.692	LT	29.64	117.839	111.479	109.109
July	9M	2013	2013-07-06 04:00:15	14.18	first quarter	Night	5.1	3.171	RT	29.515	115.427	109.327	106.703
July	9M	2013	2013-07-06 05:00:15	14.18	first quarter	Night	5.1	3.628	RT	29.464	116.362	109.898	107.633
July	9M	2013	2013-07-06 06:00:15	14.18	first quarter	Day	5.1	4.042	RT	29.439	118.006	110.434	109.377
July	9M	2013	2013-07-06 07:00:15	14.18	first quarter	Day	5.1	4.339	RT	29.29	120.575	113.299	111.985
July	9M	2013	2013-07-06 08:00:15	14.18	first quarter	Day	5.1	4.513	RT	29.19	135.688	110.472	119.347
July	9M	2013	2013-07-06 09:00:15	14.18	first quarter	Day	5.1	4.515	HT	29.19	117.491	110.659	107.047
July	9M	2013	2013-07-06 10:00:15	14.18	first quarter	Day	5.1	4.218	FT	29.365	117.587	108.988	105.336
July	9M	2013	2013-07-06 11:00:15	14.18	first quarter	Day	5.1	3.722	FT	29.54	119.556	112.316	111.537
July	9M	2013	2013-07-06 12:00:15	14.18	first quarter	Day	5.1	3.216	FT	29.715	120.062	113.177	112.659
July	9M	2013	2013-07-06 13:00:15	14.18	first quarter	Day	5.1	2.77	FT	29.966	119.404	112.018	111.733
July	9M	2013	2013-07-06 14:00:15	14.18	first quarter	Day	5.1	2.465	FT	30.142	117.812	111.533	108.541
July	9M	2013	2013-07-06 15:00:15	14.18	first quarter	Day	5.1	2.6	LT	30.192	116.684	110.438	106.962
July	9M	2013	2013-07-06 16:00:15	14.18	first quarter	Day	5.1	3.127	RT	30.672	115.056	109.341	104.962
July	9M	2013	2013-07-06 17:00:15	14.18	first quarter	Day	5.1	3.618	RT	30.545	116.135	109.475	107.504
July	9M	2013	2013-07-06 18:00:15	14.18	first quarter	Day	5.1	4.123	RT	30.469	116.748	110.965	107.469
July	9M	2013	2013-07-06 19:00:15	14.18	first quarter	Day	5.1	4.569	RT	30.343	133.956	111.56	133.822
July	9M	2013	2013-07-06 20:00:15	14.18	first quarter	Night	5.1	4.872	RT	30.041	135.89	112.319	135.787
July	9M	2013	2013-07-06 21:00:15	14.18	first quarter	Night	5.1	4.942	HT	29.941	130.933	111.765	130.66
July	9M	2013	2013-07-06 22:00:15	14.18	first quarter	Night	5.1	4.714	FT	29.941	120.43	111.378	110.012
July	9M	2013	2013-07-06 23:00:15	14.18	first quarter	Night	5.1	4.23	FT	30.016	121.098	111.338	109.01
July	9M	2013	2013-07-07 00:00:15	14.17	first quarter	Night	0	3.699	FT	30.066	119.602	112.914	111.209
July	9M	2013	2013-07-07 01:00:15	14.17	first quarter	Night	0	3.153	FT	30.041	117.679	111.098	107.685
July	9M	2013	2013-07-07 02:00:15	14.17	first quarter	Night	0	2.698	FT	29.991	118.282	111.329	111.1
July	9M	2013	2013-07-07 03:00:15	14.17	first quarter	Night	0	2.492	LT	29.916	116.186	110.251	107.086
July	9M	2013	2013-07-07 04:00:15	14.17	first quarter	Night	0	2.732	LT	29.916	119.54	112.195	111.842
July	9M	2013	2013-07-07 05:00:15	14.17	first quarter	Night	0	3.282	RT	29.715	118.452	110.801	110.452
July	9M	2013	2013-07-07 06:00:15	14.17	first quarter	Day	0	3.74	RT	29.69	117.834	111.253	107.615
July	9M	2013	2013-07-07 07:00:15	14.17	first quarter	Day	0	4.12	RT	29.565	116.794	110.606	107.697
July	9M	2013	2013-07-07 08:00:15	14.17	first quarter	Day	0	4.413	RT	29.464	118.604	110.877	111.44
July	9M	2013	2013-07-07 09:00:15	14.17	first quarter	Day	0	4.535	HT	29.439	119.795	113.021	111.369
July	9M	2013	2013-07-07 10:00:15	14.17	first quarter	Day	0	4.421	FT	29.54	118.755	107.957	111.735
July	9M	2013	2013-07-07 11:00:15	14.17	first quarter	Day	0	4.043	FT	29.79	122.838	113.484	118.575
July	9M	2013	2013-07-07 12:00:15	14.17	first quarter	Day	0	3.532	FT	30.016	122.378	112.667	118.21
July	9M	2013	2013-07-07 13:00:15	14.17	first quarter	Day	0	3.044	FT	30.318	118.322	112.414	109.266
July	9M	2013	2013-07-07 14:00:15	14.17	first quarter	Day	0	2.649	FT	30.571	119.449	112.794	111.227
July	9M	2013	2013-07-07 15:00:15	14.17	first quarter	Day	0	2.373	LT	30.798	119.561	111.936	113.458
July	9M	2013	2013-07-07 16:00:15	14.17	first quarter	Day	0	2.629	LT	30.874	117.518	111.028	109.132
July	9M	2013	2013-07-07 17:00:15	14.17	first quarter	Day	0	3.162	RT	31.331	117.399	110.755	108.61
July	9M	2013	2013-07-07 18:00:15	14.17	first quarter	Day	0	3.738	RT	30.976	116.026	110.221	106.455
July	9M	2013	2013-07-07 19:00:15	14.17	first quarter	Day	0	4.253	RT	30.9	130.493	109.944	130.289
July	9M	2013	2013-07-07 20:00:15	14.17	first quarter	Night	0	4.671	RT	30.545	134.396	111.491	134.262
July	9M	2013	2013-07-07 21:00:15	14.17	first quarter	Night	0	4.938	RT	30.268	137.729	110.696	137.658
July	9M	2013	2013-07-07 22:00:15	14.17	first quarter	Night	0	4.93	HT	30.167	121.898	112.104	117.765
July	9M	2013	2013-07-07 23:00:15	14.17	first quarter	Night	0	4.573	FT	30.243	120.953	109.822	107.831
July	9M	2013	2013-07-08 00:00:15	14.15	first quarter	Night	0	4.06	FT	30.394	120.181	111.43	108.131
July	9M	2013	2013-07-08 01:00:15	14.15	first quarter	Night	0	3.485	FT	30.52	117.788	110.538	109.804
July	9M	2013	2013-07-08 02:00:15	14.15	first quarter	Night	0	2.895	FT	30.495	116.934	110.361	108.926
July	9M	2013	2013-07-08 03:00:15	14.15	first quarter	Night	0	2.538	FT	30.444	116.949	110.719	107.684
July	9M	2013	2013-07-08 04:00:15	14.15	first quarter	Night	0	2.521	LT	30.369	116.992	110.261	108.647
July	9M	2013	2013-07-08 05:00:15	14.15	first quarter	Night	0	2.879	RT	30.243	118.464	112.054	109.055
July	9M	2013	2013-07-08 06:00:15	14.15	first quarter	Day	0	3.384	RT	30.142	119.597	112.583	110.009
July	9M	2013	2013-07-08 07:00:15	14.15	first quarter	Day	0	3.798	RT	30.066	128.427	112.691	115.82
July	9M	2013	2013-07-08 08:00:15	14.15	first quarter	Day	0	4.183	RT	29.89	115.783	109.837	105.842
July	9M	2013	2013-07-08 09:00:15	14.15	first quarter	Day	0	4.451	RT	29.79	118.539	111.708	110.3
July	9M	2013	2013-07-08 10:00:15	14.15	first quarter	Day	0	4.538	HT	29.815	116.835	110.283	106.563
July	9M	2013	2013-07-08 11:00:15	14.15	first quarter	Day	0	4.343	FT	30.041	118.46	109.128	106.287
July	9M	2013	2013-07-08 12:00:15	14.15	first quarter	Day	0	3.885	FT	30.268	118.943	111.079	111.187
July	9M	2013	2013-07-08 13:00:15	14.15	first quarter	Day	0	3.318	FT	30.469	118.641	111.929	109.533
July	9M	2013	2013-07-08 14:00:15	14.15	first quarter	Day	0	2.803	FT	30.773	119.711	112.697	111.401
July	9M	2013	2013-07-08 15:00:15	14.15	first quarter	Day	0	2.42	FT	31.052	120.056	113.03	112.795
July	9M	2013	2013-07-08 16:00:15	14.15	first quarter	Day	0	2.338	LT	31.128	118.72	111.678	109.26
July	9M	2013	2013-07-08 17:00:15	14.15	first quarter	Day	0	2.747	RT	31.357	117.252	110.659	109.078
July	9M	2013	2013-07-08 18:00:15	14.15	first quarter	Day	0	3.314	RT	31.23	116.964	110.887	108.392
July	9M	2013	2013-07-08 19:00:15	14.15	first quarter	Day	0	3.856	RT	31.103	132.732	109.557	132.631
July	9M	2013	2013-07-08 20:00:15	14.15	first quarter	Night	0	4.355	RT	31.077	136.905	111.499	136.826
July	9M	2013	2013-07-08 21:00:15	14.15	first quarter	Night	0	4.747	RT	30.748	135.159	110.676	135.042
July	9M	2013	2013-07-08 22:00:15	14.15	first quarter	Night	0	4.951	HT	30.571	134.487	109.659	134.388
July	9M	2013	2013-07-08 23:00:15	14.15	first quarter	Night	0	4.823	FT	30.545	121.705	111.595	116.48
July	9M	2013	2013-07-09 00:00:15	14.15	first quarter	Night	0	4.401	FT	30.596	124.109	111.129	109.015
July	9M	2013	2013-07-09 01:00:15	14.15	first quarter	Night	0	3.831	FT	30.646	119.642	112.305	110.508
July	9M	2013	2013-07-09 02:00:15	14.15	first quarter	Night	0	3.183	FT	30.596	117.26	110.427	109.879
July	9M	2013	2013-07-09 03:00:15	14.15	first quarter	Night	0	2.617	FT	30.495	118.216	111.459	111.25
July	9M	2013	2013-07-09 04:00:15	14.15	first quarter	Night	0	2.346	LT	30.419	117.599	111.867	109.352
July	9M	2013	2013-07-09 05:00:15	14.15	first quarter	Night	0	2.525	RT	30.369	118.75	112.043	110.408
July	9M	2013	2013-07-09 06:00:15	14.15	first quarter	Day	0	3.036	RT	30.192	118.914	112.249	111.549
July	9M	2013	2013-07-09 07:00:15	14.15	first quarter	Day	0	3.565	RT	30.192	116.055	109.682	107.851
July	9M	2013	2013-07-09 08:00:15	14.15	first quarter	Day	0	3.992	RT	30.117	117.699	111.449	108.465
July	9M	2013	2013-07-09 09:00:15	14.15	first quarter	Day	0	4.345	RT	30.016	116.898	111.294	106.357
July	9M	2013	2013-07-09 10:00:15	14.15	first quarter	Day	0	4.545	HT	30.066	118.933	110.897	110.17
July	9M	2013	2013-07-09 11:00:15	14.15	first quarter	Day	0	4.519	FT	30.217	119.8	111.061	110.907
July	9M	2013	2013-07-09 12:00:15	14.15	first quarter	Day	0	4.201	FT	30.419	118.83	110.215	107.081
July	9M	2013	2013-07-09 13:00:15	14.15	first quarter	Day	0	3.677	FT	30.748	118.313	111.537	110.035
July	9M	2013	2013-07-09 14:00:15	14.15	first quarter	Day	0	3.089	FT	31.179	119.756	113.431	110.756
July	9M	2013	2013-07-09 15:00:15	14.15	first quarter	Day	0	2.648	FT	31.484	119.369	112.655	110.917
July	9M	2013	2013-07-09 16:00:15	14.15	first quarter	Day	0	2.368	LT	31.663	120.679	113.961	112.77
July	9M	2013	2013-07-09 17:00:15	14.15	first quarter	Day	0	2.435	RT	31.689	118.6	111.668	111.117
July	9M	2013	2013-07-09 18:00:15	14.15	first quarter	Day	0	3.053	RT	31.944	119.564	112.757	111.71
July	9M	2013	2013-07-09 19:00:15	14.15	first quarter	Day	0	3.631	RT	31.637	125.056	110.714	124.397
July	9M	2013	2013-07-09 20:00:15	14.15	first quarter	Night	0	4.131	RT	31.586	133.862	112.421	133.671
July	9M	2013	2013-07-09 21:00:15	14.15	first quarter	Night	0	4.57	RT	31.357	136.455	109.284	136.385
July	9M	2013	2013-07-09 22:00:15	14.15	first quarter	Night	0	4.862	RT	31.052	133.473	110.954	133.331
July	9M	2013	2013-07-09 23:00:15	14.15	first quarter	Night	0	4.888	HT	30.95	133.535	110.333	133.395
July	9M	2013	2013-07-10 00:00:15	14.13	full moon	Night	0	4.593	FT	30.95	121.564	111.877	115.489
July	9M	2013	2013-07-10 01:00:15	14.13	full moon	Night	0	4.116	FT	31.052	121.397	112.385	109.961
July	9M	2013	2013-07-10 02:00:15	14.13	full moon	Night	0	3.535	FT	31.026	118.331	112.291	109.83
July	9M	2013	2013-07-10 03:00:15	14.13	full moon	Night	0	2.915	FT	30.925	119.269	112.102	110.997
July	9M	2013	2013-07-10 04:00:15	14.13	full moon	Night	0	2.536	FT	30.824	122.361	114.505	115.299
July	9M	2013	2013-07-10 05:00:15	14.13	full moon	Night	0	2.427	LT	30.722	118.433	112.62	108.754
July	9M	2013	2013-07-10 06:00:15	14.13	full moon	Day	0	2.778	RT	30.646	119.946	112.178	109.793
July	9M	2013	2013-07-10 07:00:15	14.13	full moon	Day	0	3.285	RT	30.52	124.606	115.985	121.332
July	9M	2013	2013-07-10 08:00:15	14.13	full moon	Day	0	3.756	RT	30.545	116.725	109.966	107.988
July	9M	2013	2013-07-10 09:00:15	14.13	full moon	Day	0	4.163	RT	30.495	117.285	110.706	107.895
July	9M	2013	2013-07-10 10:00:15	14.13	full moon	Day	0	4.459	RT	30.419	119.249	112.132	111.172
July	9M	2013	2013-07-10 11:00:15	14.13	full moon	Day	0	4.607	HT	30.469	117.276	111.493	106.546
July	9M	2013	2013-07-10 12:00:15	14.13	full moon	Day	0	4.521	FT	30.773	119.028	111.436	110.067
July	9M	2013	2013-07-10 13:00:16	14.13	full moon	Day	0	4.141	FT	30.925	118.833	110.329	107.09
July	9M	2013	2013-07-10 14:00:16	14.13	full moon	Day	0	3.582	FT	31.357	117.32	111.274	106.184
July	9M	2013	2013-07-10 15:00:16	14.13	full moon	Day	0	2.99	FT	31.714	121.349	111.531	109.745
July	9M	2013	2013-07-10 16:00:16	14.13	full moon	Day	0	2.557	FT	31.996	120.194	113.381	111.229
July	9M	2013	2013-07-10 17:00:16	14.13	full moon	Day	0	2.383	LT	32.124	117.366	111.292	108.263
July	9M	2013	2013-07-10 18:00:16	14.13	full moon	Day	0	2.698	RT	32.15	118.88	112.731	108.549
July	9M	2013	2013-07-10 19:00:16	14.13	full moon	Day	0	3.305	RT	31.996	122.689	110.861	121.449
July	9M	2013	2013-07-10 20:00:16	14.13	full moon	Night	0	3.852	RT	31.765	133.459	112.905	133.299
July	9M	2013	2013-07-10 21:00:16	14.13	full moon	Night	0	4.333	RT	31.689	137.108	112.538	137.007
July	9M	2013	2013-07-10 22:00:16	14.13	full moon	Night	0	4.714	RT	31.408	140.963	110.685	140.898
July	9M	2013	2013-07-10 23:00:16	14.13	full moon	Night	0	4.908	HT	31.281	132.351	109.401	132.242
July	9M	2013	2013-07-11 00:00:16	14.12	full moon	Night	0	4.797	FT	31.204	124.953	111.915	123.466
July	9M	2013	2013-07-11 01:00:16	14.12	full moon	Night	0	4.428	FT	31.255	119.802	112.048	108.68
July	9M	2013	2013-07-11 02:00:16	14.12	full moon	Night	0	3.949	FT	31.255	118.789	111.498	106.92
July	9M	2013	2013-07-11 03:00:16	14.12	full moon	Night	0	3.362	FT	31.128	119.157	112.619	110.096
July	9M	2013	2013-07-11 04:00:16	14.12	full moon	Night	0	2.815	FT	30.95	116.464	109.994	108.441
July	9M	2013	2013-07-11 05:00:16	14.12	full moon	Night	0	2.482	FT	30.849	117.705	111.275	108.802
July	9M	2013	2013-07-11 06:00:16	14.12	full moon	Day	0	2.462	LT	30.773	119.827	112.759	111.318
July	9M	2013	2013-07-11 07:00:16	14.12	full moon	Day	0	2.923	RT	30.571	116.657	110.366	107.3
July	9M	2013	2013-07-11 08:00:16	14.12	full moon	Day	0	3.438	RT	30.596	117.12	109.967	110.856
July	9M	2013	2013-07-11 09:00:16	14.12	full moon	Day	0	3.896	RT	30.697	118.416	111.889	109.929
July	9M	2013	2013-07-11 10:00:16	14.12	full moon	Day	0	4.277	RT	30.596	117.79	110.573	110.815
July	9M	2013	2013-07-11 11:00:16	14.12	full moon	Day	0	4.499	RT	30.697	116.661	110.235	107.298
July	9M	2013	2013-07-11 12:00:16	14.12	full moon	Day	0	4.534	HT	30.722	117.846	111.25	109.374
July	9M	2013	2013-07-11 13:00:16	14.12	full moon	Day	0	4.32	FT	30.925	119.327	112.675	109.737
July	9M	2013	2013-07-11 14:00:16	14.12	full moon	Day	0	3.882	FT	31.153	117.546	110.341	107.618
July	9M	2013	2013-07-11 15:00:16	14.12	full moon	Day	0	3.347	FT	31.281	119.743	113.279	109.926
July	9M	2013	2013-07-11 16:00:16	14.12	full moon	Day	0	2.865	FT	31.484	118.162	111.672	109.061
July	9M	2013	2013-07-11 17:00:16	14.12	full moon	Day	0	2.491	FT	31.637	120.345	113.815	113.38
July	9M	2013	2013-07-11 18:00:16	14.12	full moon	Day	0	2.446	LT	31.663	118.964	112.269	111.062
July	9M	2013	2013-07-11 19:00:16	14.12	full moon	Day	0	2.874	RT	31.637	121.309	112.28	118.893
July	9M	2013	2013-07-11 20:00:16	14.12	full moon	Night	0	3.441	RT	31.23	132.672	111.594	132.517
July	9M	2013	2013-07-11 21:00:16	14.12	full moon	Night	0	3.948	RT	31.077	136.394	111.635	136.266
July	9M	2013	2013-07-11 22:00:16	14.12	full moon	Night	0	4.418	RT	30.874	136.765	109.185	136.69
July	9M	2013	2013-07-11 23:00:16	14.12	full moon	Night	0	4.768	RT	30.646	133.676	111.584	133.542
July	9M	2013	2013-07-12 00:00:16	14.1	full moon	Night	2.5	4.894	HT	30.495	128.452	108.575	128.242
July	9M	2013	2013-07-12 01:00:16	14.1	full moon	Night	2.5	4.679	FT	30.469	123.061	111.947	109.377
July	9M	2013	2013-07-12 02:00:16	14.1	full moon	Night	2.5	4.165	FT	30.52	122.178	110.379	108.585
July	9M	2013	2013-07-12 03:00:16	14.1	full moon	Night	2.5	3.533	FT	30.52	116.979	110.812	107.99
July	9M	2013	2013-07-12 04:00:16	14.1	full moon	Night	2.5	2.952	FT	30.394	114.901	109.81	105.104
July	9M	2013	2013-07-12 05:00:16	14.1	full moon	Night	2.5	2.569	FT	30.318	117.604	110.204	110.043
July	9M	2013	2013-07-12 06:00:16	14.1	full moon	Day	2.5	2.322	LT	30.268	119.177	112.779	109.805
July	9M	2013	2013-07-12 07:00:16	14.1	full moon	Day	2.5	2.551	RT	30.192	116.059	110.165	106.761
July	9M	2013	2013-07-12 08:00:16	14.1	full moon	Day	2.5	3.15	RT	30.016	118.199	111.214	108.789
July	9M	2013	2013-07-12 09:00:16	14.1	full moon	Day	2.5	3.627	RT	30.091	116.95	110.728	107.076
July	9M	2013	2013-07-12 10:00:16	14.1	full moon	Day	2.5	4.04	RT	30.041	118.625	111.853	107.473
July	9M	2013	2013-07-12 11:00:16	14.1	full moon	Day	2.5	4.362	RT	29.865	117.883	112.175	107.417
July	9M	2013	2013-07-12 12:00:16	14.1	full moon	Day	2.5	4.561	HT	29.865	114.929	109.045	105.021
July	9M	2013	2013-07-12 13:00:16	14.1	full moon	Day	2.5	4.561	HT	29.89	116.095	109.594	104.284
July	9M	2013	2013-07-12 14:00:16	14.1	full moon	Day	2.5	4.286	FT	29.991	119.305	110.951	107.108
July	9M	2013	2013-07-12 15:00:16	14.1	full moon	Day	2.5	3.781	FT	30.091	117.527	110.941	107.665
July	9M	2013	2013-07-12 16:00:16	14.1	full moon	Day	2.5	3.254	FT	30.041	117.267	112.189	106.903
July	9M	2013	2013-07-12 17:00:16	14.1	full moon	Day	2.5	2.827	FT	29.991	119.944	112.613	112.127
July	9M	2013	2013-07-12 18:00:16	14.1	full moon	Day	2.5	2.56	LT	29.941	116.666	110.162	108.11
July	9M	2013	2013-07-12 19:00:16	14.1	full moon	Day	2.5	2.614	RT	29.941	119.138	112.666	113.535
July	9M	2013	2013-07-12 20:00:16	14.1	full moon	Night	2.5	3.103	RT	29.865	128.321	111.51	127.961
July	9M	2013	2013-07-12 21:00:16	14.1	full moon	Night	2.5	3.673	RT	29.84	135.716	111.103	135.611
July	9M	2013	2013-07-12 22:00:16	14.1	full moon	Night	2.5	4.138	RT	29.74	135.051	110.332	134.947
July	9M	2013	2013-07-12 23:00:16	14.1	full moon	Night	2.5	4.555	RT	29.615	134.909	110.002	134.816
July	9M	2013	2013-07-13 00:00:16	14.08	full moon	Night	3.8	4.853	RT	29.565	127.695	113.155	127.121
July	9M	2013	2013-07-13 01:00:16	14.08	full moon	Night	3.8	4.94	HT	29.515	118.265	111.29	108.531
July	9M	2013	2013-07-13 02:00:16	14.08	full moon	Night	3.8	4.685	FT	29.515	119.05	111.406	108.498
July	9M	2013	2013-07-13 03:00:16	14.08	full moon	Night	3.8	4.176	FT	29.315	117.922	110.45	106.133
July	9M	2013	2013-07-13 04:00:16	14.08	full moon	Night	3.8	3.585	FT	29.14	115.099	108.938	104.186
July	9M	2013	2013-07-13 05:00:16	14.08	full moon	Night	3.8	2.988	FT	28.965	116.935	111.381	106.87
July	9M	2013	2013-07-13 06:00:16	14.08	full moon	Day	3.8	2.622	FT	28.841	120.452	113.213	112.788
July	9M	2013	2013-07-13 07:00:16	14.08	full moon	Day	3.8	2.534	LT	28.791	117.196	110.359	109.628
July	9M	2013	2013-07-13 08:00:16	14.08	full moon	Day	3.8	2.968	RT	28.766	115.831	110.027	106.314
July	9M	2013	2013-07-13 09:00:16	14.08	full moon	Day	3.8	3.493	RT	28.891	115.73	109.29	106.182
July	9M	2013	2013-07-13 10:00:16	14.08	full moon	Day	3.8	3.894	RT	29.015	116.338	110.64	106.264
July	9M	2013	2013-07-13 11:00:16	14.08	full moon	Day	3.8	4.273	RT	29.04	115.262	109.72	105.035
July	9M	2013	2013-07-13 12:00:16	14.08	full moon	Day	3.8	4.587	RT	29.065	118.482	111.697	108.796
July	9M	2013	2013-07-13 13:00:16	14.08	full moon	Day	3.8	4.76	HT	29.215	115.112	109.128	105.083
July	9M	2013	2013-07-13 14:00:16	14.08	full moon	Day	3.8	4.666	FT	29.365	119.33	110.858	108.706
July	9M	2013	2013-07-13 15:00:16	14.08	full moon	Day	3.8	4.317	FT	29.515	119.722	110.913	108.057
July	9M	2013	2013-07-13 16:00:16	14.08	full moon	Day	3.8	3.838	FT	29.815	119.36	110.351	114.573
July	9M	2013	2013-07-13 17:00:16	14.08	full moon	Day	3.8	3.266	FT	30.041	118.179	111.873	109.107
July	9M	2013	2013-07-13 18:00:16	14.08	full moon	Day	3.8	2.803	FT	30.091	121.589	114.191	114.065
July	9M	2013	2013-07-13 19:00:16	14.08	full moon	Day	3.8	2.653	LT	30.091	126.619	112.151	125.78
July	9M	2013	2013-07-13 20:00:16	14.08	full moon	Night	3.8	2.916	RT	30.016	132.278	113.171	132.076
July	9M	2013	2013-07-13 21:00:16	14.08	full moon	Night	3.8	3.36	RT	29.991	134.318	111.199	134.199
July	9M	2013	2013-07-13 22:00:16	14.08	full moon	Night	3.8	3.821	RT	29.84	135.581	110.336	135.473
July	9M	2013	2013-07-13 23:00:16	14.08	full moon	Night	3.8	4.226	RT	29.79	132.696	110.19	132.578
July	9M	2013	2013-07-14 00:00:16	14.07	full moon	Night	3.8	4.596	RT	29.715	127.519	110.638	127.236
July	9M	2013	2013-07-14 01:00:16	14.07	full moon	Night	3.8	4.836	RT	29.615	118.483	111.245	111.931
July	9M	2013	2013-07-14 02:00:16	14.07	full moon	Night	3.8	4.857	HT	29.565	116.512	109.972	105.202
July	9M	2013	2013-07-14 03:00:16	14.07	full moon	Night	3.8	4.594	FT	29.515	122.07	112.923	112.548
July	9M	2013	2013-07-14 04:00:16	14.07	full moon	Night	3.8	4.117	FT	29.365	119.14	110.15	105.875
July	9M	2013	2013-07-14 05:00:16	14.07	full moon	Night	3.8	3.516	FT	29.29	117.255	109.215	114.016
July	9M	2013	2013-07-14 06:00:16	14.07	full moon	Day	3.8	2.908	FT	29.09	118.017	111.843	108.51
July	9M	2013	2013-07-14 07:00:16	14.07	full moon	Day	3.8	2.566	LT	28.941	117.819	112.232	107.792
July	9M	2013	2013-07-14 08:00:16	14.07	full moon	Day	3.8	2.619	RT	28.965	117.426	112.023	106.899
July	9M	2013	2013-07-14 09:00:16	14.07	full moon	Day	3.8	3.165	RT	28.866	116.419	109.447	105.977
July	9M	2013	2013-07-14 10:00:16	14.07	full moon	Day	3.8	3.662	RT	28.941	115.896	110.097	106.153
July	9M	2013	2013-07-14 11:00:16	14.07	full moon	Day	3.8	4.022	RT	29.065	116.063	110.886	106.385
July	9M	2013	2013-07-14 12:00:16	14.07	full moon	Day	3.8	4.425	RT	28.99	114.689	109.1	104.482
July	9M	2013	2013-07-14 13:00:16	14.07	full moon	Day	3.8	4.637	RT	29.14	116.378	110.341	106.376
July	9M	2013	2013-07-14 14:00:16	14.07	full moon	Day	3.8	4.73	HT	29.165	116.492	110.568	105.668
July	9M	2013	2013-07-14 15:00:16	14.07	full moon	Day	3.8	4.577	FT	29.29	117.9	111.017	105.567
July	9M	2013	2013-07-14 16:00:16	14.07	full moon	Day	3.8	4.207	FT	29.315	117.124	108.995	109.69
July	9M	2013	2013-07-14 17:00:16	14.07	full moon	Day	3.8	3.739	FT	29.439	117.722	110.268	111.681
July	9M	2013	2013-07-14 18:00:16	14.07	full moon	Day	3.8	3.153	FT	29.615	127.13	113.414	126.362
July	9M	2013	2013-07-14 19:00:16	14.07	full moon	Day	3.8	2.738	FT	29.665	129.512	111.531	129.196
July	9M	2013	2013-07-14 20:00:16	14.07	full moon	Night	3.8	2.563	LT	29.665	138.205	113.598	138.121
July	9M	2013	2013-07-14 21:00:16	14.07	full moon	Night	3.8	2.857	RT	29.615	134.999	111.511	134.864
July	9M	2013	2013-07-14 22:00:16	14.07	full moon	Night	3.8	3.417	RT	29.439	134.9	110.092	134.805
July	9M	2013	2013-07-14 23:00:16	14.07	full moon	Night	3.8	3.85	RT	29.365	134.238	110.07	134.137
July	9M	2013	2013-07-15 00:00:16	14.05	full moon	Night	31.8	4.27	RT	29.265	127.163	110.731	126.725
July	9M	2013	2013-07-15 01:00:16	14.05	full moon	Night	31.8	4.639	RT	29.24	122.77	113.519	121.303
July	9M	2013	2013-07-15 02:00:16	14.05	full moon	Night	31.8	4.87	HT	29.215	117.609	111.25	107.258
July	9M	2013	2013-07-15 03:00:16	14.05	full moon	Night	31.8	4.768	FT	29.165	121.275	111.977	106.452
July	9M	2013	2013-07-15 04:00:16	14.05	full moon	Night	31.8	4.39	FT	29.09	120.554	110.908	105.767
July	9M	2013	2013-07-15 05:00:16	14.05	full moon	Night	31.8	3.908	FT	28.99	116.732	110.423	105.328
July	9M	2013	2013-07-15 06:00:16	14.05	full moon	Day	31.8	3.393	FT	28.791	116.979	110.87	107.632
July	9M	2013	2013-07-15 07:00:16	14.05	full moon	Day	31.8	2.901	FT	28.667	117.542	111.609	108.525
July	9M	2013	2013-07-15 08:00:16	14.05	full moon	Day	31.8	2.657	LT	28.593	118.972	112.13	110.021
July	9M	2013	2013-07-15 09:00:16	14.05	full moon	Day	31.8	2.806	RT	28.617	118.967	111.592	112.827
July	9M	2013	2013-07-15 10:00:16	14.05	full moon	Day	31.8	3.266	RT	28.717	116.936	110.763	106.175
July	9M	2013	2013-07-15 11:00:16	14.05	full moon	Day	31.8	3.705	RT	28.916	117.401	110.926	107.777
July	9M	2013	2013-07-15 12:00:16	14.05	full moon	Day	31.8	4.143	RT	29.115	117.175	110.21	107.666
July	9M	2013	2013-07-15 13:00:16	14.05	full moon	Day	31.8	4.534	RT	29.215	114.533	108.797	103.857
July	9M	2013	2013-07-15 14:00:16	14.05	full moon	Day	31.8	4.818	RT	29.389	117.606	111.668	108.429
July	9M	2013	2013-07-15 15:00:16	14.05	full moon	Day	31.8	4.921	HT	29.464	117.14	110.082	104.939
July	9M	2013	2013-07-15 16:00:16	14.05	full moon	Day	31.8	4.695	FT	29.715	124.117	111.11	122.476
July	9M	2013	2013-07-15 17:00:16	14.05	full moon	Day	31.8	4.277	FT	29.916	130.007	110.4	129.59
July	9M	2013	2013-07-15 18:00:16	14.05	full moon	Day	31.8	3.809	FT	30.243	129.249	110.364	128.943
July	9M	2013	2013-07-15 19:00:16	14.05	full moon	Day	31.8	3.31	FT	30.369	131.074	111.82	130.839
July	9M	2013	2013-07-15 20:00:16	14.05	full moon	Night	31.8	2.84	FT	30.444	134.834	113.592	134.691
July	9M	2013	2013-07-15 21:00:16	14.05	full moon	Night	31.8	2.733	LT	30.444	135.413	112.033	132.413
July	9M	2013	2013-07-15 22:00:16	14.05	full moon	Night	31.8	2.972	RT	30.369	132.125	110.884	131.982
July	9M	2013	2013-07-15 23:00:16	14.05	full moon	Night	31.8	3.477	RT	29.966	129.951	110.283	129.791
July	9M	2013	2013-07-16 00:00:16	14.03	full moon	Night	0	3.927	RT	29.991	122.632	110.437	121.678
July	9M	2013	2013-07-16 05:00:16	14.03	full moon	Night	0	4.287	FT	29.54	121.26	111.236	108.757
July	9M	2013	2013-07-16 06:00:16	14.03	full moon	Day	0	3.763	FT	29.54	117.696	111.56	107.099
July	9M	2013	2013-07-16 07:00:16	14.03	full moon	Day	0	3.22	FT	29.389	120.627	113.758	111.378
July	9M	2013	2013-07-16 08:00:16	14.03	full moon	Day	0	2.751	FT	29.29	131.691	112.692	116.029
July	9M	2013	2013-07-16 09:00:16	14.03	full moon	Day	0	2.551	LT	29.24	119.771	112.804	111.736
July	9M	2013	2013-07-16 10:00:16	14.03	full moon	Day	0	2.771	RT	29.315	116.743	110.781	106.28
July	9M	2013	2013-07-16 11:00:16	14.03	full moon	Day	0	3.228	RT	29.59	117.191	110.392	108.671
July	9M	2013	2013-07-16 12:00:16	14.03	full moon	Day	0	3.718	RT	29.665	115.316	109.364	103.86
July	9M	2013	2013-07-16 13:00:16	14.03	full moon	Day	0	4.173	RT	29.84	114.048	108.199	105.224
July	9M	2013	2013-07-16 14:00:16	14.03	full moon	Day	0	4.547	RT	29.966	115.748	109.963	104.907
July	9M	2013	2013-07-16 15:00:16	14.03	full moon	Day	0	4.835	RT	30.041	118.286	112.112	108.711
July	9M	2013	2013-07-16 16:00:16	14.03	full moon	Day	0	4.932	HT	30.041	117.267	109.509	110.728
July	9M	2013	2013-07-16 17:00:16	14.03	full moon	Day	0	4.719	FT	30.444	131.569	109.569	131.331
July	9M	2013	2013-07-16 18:00:16	14.03	full moon	Day	0	4.294	FT	30.722	132.132	111.497	131.784
July	9M	2013	2013-07-16 19:00:16	14.03	full moon	Day	0	3.795	FT	31.128	131.619	111.296	131.408
July	9M	2013	2013-07-16 20:00:16	14.03	full moon	Night	0	3.251	FT	31.459	134.446	114.455	132.143
July	9M	2013	2013-07-16 21:00:16	14.03	full moon	Night	0	2.808	FT	31.535	129.79	112.727	129.446
July	9M	2013	2013-07-16 22:00:16	14.03	full moon	Night	0	2.657	LT	31.459	127.565	113.138	126.971
July	9M	2013	2013-07-16 23:00:16	14.03	full moon	Night	0	2.918	RT	31.408	123.894	111.801	122.85
July	9M	2013	2013-07-17 00:00:16	14.02	last quarter	Night	0	3.457	RT	30.925	117.697	110.875	112.809
July	9M	2013	2013-07-17 01:00:16	14.02	last quarter	Night	0	3.905	RT	30.874	118.407	110.753	110.449
July	9M	2013	2013-07-17 02:00:16	14.02	last quarter	Night	0	4.296	RT	30.545	118.113	111.459	109.303
July	9M	2013	2013-07-17 03:00:16	14.02	last quarter	Night	0	4.611	RT	30.444	116.299	110.545	107.585
July	9M	2013	2013-07-17 04:00:16	14.02	last quarter	Night	0	4.762	HT	30.318	118.674	112.087	108.802
July	9M	2013	2013-07-17 05:00:16	14.02	last quarter	Night	0	4.6	FT	30.318	129.854	112.075	115.598
July	9M	2013	2013-07-17 06:00:16	14.02	last quarter	Day	0	4.173	FT	30.293	121.225	111.311	107.817
July	9M	2013	2013-07-17 07:00:16	14.02	last quarter	Day	0	3.595	FT	30.318	117.687	111.627	108.25
July	9M	2013	2013-07-17 08:00:16	14.02	last quarter	Day	0	3.027	FT	30.142	118.413	112.621	107.507
July	9M	2013	2013-07-17 09:00:16	14.02	last quarter	Day	0	2.619	FT	30.117	118.519	112.827	109.203
July	9M	2013	2013-07-17 10:00:16	14.02	last quarter	Day	0	2.46	LT	30.066	118.391	112.427	108.271
July	9M	2013	2013-07-17 11:00:16	14.02	last quarter	Day	0	2.723	RT	30.167	118.604	112.893	108.92
July	9M	2013	2013-07-17 12:00:16	14.02	last quarter	Day	0	3.196	RT	30.672	115.865	109.972	104.406
July	9M	2013	2013-07-17 13:00:16	14.02	last quarter	Day	0	3.676	RT	30.798	114.724	108.857	104.01
July	9M	2013	2013-07-17 14:00:16	14.02	last quarter	Day	0	4.114	RT	30.976	115.58	109.418	106.477
July	9M	2013	2013-07-17 15:00:16	14.02	last quarter	Day	0	4.547	RT	30.849	114.814	109.253	104.278
July	9M	2013	2013-07-17 16:00:16	14.02	last quarter	Day	0	4.867	RT	30.824	119.403	113.722	108.776
July	9M	2013	2013-07-17 17:00:16	14.02	last quarter	Day	0	4.987	HT	30.798	128.389	110.14	128.098
July	9M	2013	2013-07-17 18:00:16	14.02	last quarter	Day	0	4.799	FT	31.026	133.916	112.646	133.698
July	9M	2013	2013-07-17 19:00:16	14.02	last quarter	Day	0	4.362	FT	31.331	132.432	112.116	131.898
July	9M	2013	2013-07-17 20:00:16	14.02	last quarter	Night	0	3.818	FT	31.714	130.488	112.877	130.133
July	9M	2013	2013-07-17 21:00:16	14.02	last quarter	Night	0	3.209	FT	31.893	120.732	111.597	118.175
July	9M	2013	2013-07-17 22:00:16	14.02	last quarter	Night	0	2.702	FT	31.842	118.717	111.648	113.807
July	9M	2013	2013-07-17 23:00:16	14.02	last quarter	Night	0	2.476	LT	31.714	120.442	113.514	112.774
July	9M	2013	2013-07-18 00:00:16	14	last quarter	Night	0	2.779	RT	31.663	116.882	110.769	107.508
July	9M	2013	2013-07-18 01:00:16	14	last quarter	Night	0	3.356	RT	31.357	116.23	110.202	106.756
July	9M	2013	2013-07-18 02:00:16	14	last quarter	Night	0	3.862	RT	31.153	117.889	111.544	107.629
July	9M	2013	2013-07-18 03:00:16	14	last quarter	Night	0	4.291	RT	30.874	114.967	109.114	104.186
July	9M	2013	2013-07-18 04:00:16	14	last quarter	Night	0	4.648	RT	30.697	114.959	109.066	105.701
July	9M	2013	2013-07-18 05:00:16	14	last quarter	Night	0	4.81	HT	30.596	118.486	112.046	109.274
July	9M	2013	2013-07-18 06:00:16	14	last quarter	Day	0	4.631	FT	30.571	122.105	110.276	104.927
July	9M	2013	2013-07-18 07:00:16	14	last quarter	Day	0	4.18	FT	30.52	123.31	112.2	110.675
July	9M	2013	2013-07-18 08:00:16	14	last quarter	Day	0	3.615	FT	30.52	117.752	111.404	108.716
July	9M	2013	2013-07-18 09:00:16	14	last quarter	Day	0	3.036	FT	30.293	120.748	113.77	113.394
July	9M	2013	2013-07-18 10:00:16	14	last quarter	Day	0	2.63	FT	30.268	118.899	112.661	109.797
July	9M	2013	2013-07-18 11:00:16	14	last quarter	Day	0	2.428	LT	30.293	119.053	112.642	109.76
July	9M	2013	2013-07-18 12:00:16	14	last quarter	Day	0	2.714	RT	30.343	118.408	111.957	109.534
July	9M	2013	2013-07-18 13:00:16	14	last quarter	Day	0	3.25	RT	30.925	118.76	112.076	108.318
July	9M	2013	2013-07-18 14:00:16	14	last quarter	Day	0	3.778	RT	31.052	116.132	110.502	106.41
July	9M	2013	2013-07-18 15:00:16	14	last quarter	Day	0	4.253	RT	31.153	115.633	109.902	106.155
July	9M	2013	2013-07-18 16:00:16	14	last quarter	Day	0	4.703	RT	31.23	126.378	110.218	115.546
July	9M	2013	2013-07-18 17:00:16	14	last quarter	Day	0	5.047	RT	31.23	121.923	109.994	120.821
July	9M	2013	2013-07-18 18:00:16	14	last quarter	Day	0	5.174	HT	31.179	134.509	110.256	134.388
July	9M	2013	2013-07-18 19:00:16	14	last quarter	Day	0	4.93	FT	31.255	134.359	112.538	134.127
July	9M	2013	2013-07-18 20:00:16	14	last quarter	Night	0	4.471	FT	31.382	133.954	113.162	133.638
July	9M	2013	2013-07-18 21:00:17	14	last quarter	Night	0	3.938	FT	31.561	130.299	111.677	129.914
July	9M	2013	2013-07-18 22:00:17	14	last quarter	Night	0	3.341	FT	31.561	117.558	111.561	108.731
July	9M	2013	2013-07-18 23:00:17	14	last quarter	Night	0	2.764	FT	31.459	119.087	112.733	110.069
July	9M	2013	2013-07-19 00:00:17	13.98	last quarter	Night	12.7	2.502	LT	31.357	118.114	112.429	108.502
July	9M	2013	2013-07-19 01:00:17	13.98	last quarter	Night	12.7	2.766	RT	31.331	118.948	112.841	109.963
July	9M	2013	2013-07-19 02:00:17	13.98	last quarter	Night	12.7	3.319	RT	31.179	118.462	112.078	109.888
July	9M	2013	2013-07-19 03:00:17	13.98	last quarter	Night	12.7	3.856	RT	31.128	118.17	111.53	108.124
July	9M	2013	2013-07-19 04:00:17	13.98	last quarter	Night	12.7	4.34	RT	30.95	117.296	111.29	106.177
July	9M	2013	2013-07-19 05:00:17	13.98	last quarter	Night	12.7	4.715	RT	30.849	117.35	111.263	108.065
July	9M	2013	2013-07-19 06:00:17	13.98	last quarter	Day	12.7	4.916	HT	30.798	116.222	109.998	108.084
July	9M	2013	2013-07-19 07:00:17	13.98	last quarter	Day	12.7	4.771	FT	30.773	120.584	110.374	106.028
July	9M	2013	2013-07-19 08:00:17	13.98	last quarter	Day	12.7	4.294	FT	30.722	124.341	110.679	108.01
July	9M	2013	2013-07-19 09:00:17	13.98	last quarter	Day	12.7	3.699	FT	30.672	118.573	111.65	107.586
July	9M	2013	2013-07-19 10:00:17	13.98	last quarter	Day	12.7	3.074	FT	30.495	119.279	113.006	110.544
July	9M	2013	2013-07-19 11:00:17	13.98	last quarter	Day	12.7	2.54	FT	30.469	120.654	114.206	111.757
July	9M	2013	2013-07-19 12:00:17	13.98	last quarter	Day	12.7	2.205	LT	30.469	118.189	112.417	108.696
July	9M	2013	2013-07-19 13:00:17	13.98	last quarter	Day	12.7	2.4	RT	30.52	126.397	112.155	115.38
July	9M	2013	2013-07-19 14:00:17	13.98	last quarter	Day	12.7	2.992	RT	31.204	115.197	109.654	105.181
July	9M	2013	2013-07-19 15:00:17	13.98	last quarter	Day	12.7	3.61	RT	31.331	114.822	109.996	103.257
July	9M	2013	2013-07-19 16:00:17	13.98	last quarter	Day	12.7	4.178	RT	31.331	115.322	109.623	103.67
July	9M	2013	2013-07-19 17:00:17	13.98	last quarter	Day	12.7	4.701	RT	31.306	117.242	109.458	113.794
July	9M	2013	2013-07-19 18:00:17	13.98	last quarter	Day	12.7	5.101	RT	31.128	132.517	111.695	132.334
July	9M	2013	2013-07-19 19:00:17	13.98	last quarter	Day	12.7	5.225	HT	31.077	134.931	111.794	134.8
July	9M	2013	2013-07-19 20:00:17	13.98	last quarter	Night	12.7	4.974	FT	31.077	134.249	111.769	133.955
July	9M	2013	2013-07-19 21:00:17	13.98	last quarter	Night	12.7	4.496	FT	31.103	125.985	111.918	123.672
July	9M	2013	2013-07-19 22:00:17	13.98	last quarter	Night	12.7	3.92	FT	31.052	121.265	112.365	109.353
July	9M	2013	2013-07-19 23:00:17	13.98	last quarter	Night	12.7	3.255	FT	30.95	117.537	111.349	106.697
July	9M	2013	2013-07-20 00:00:17	13.97	last quarter	Night	6.4	2.523	FT	30.798	118.629	112.219	111.211
July	9M	2013	2013-07-20 01:00:17	13.97	last quarter	Night	6.4	2.217	LT	30.672	117.97	111.903	109.409
July	9M	2013	2013-07-20 02:00:17	13.97	last quarter	Night	6.4	2.487	RT	30.646	119.999	112.888	112.356
July	9M	2013	2013-07-20 03:00:17	13.97	last quarter	Night	6.4	3.112	RT	30.495	117.994	112.184	108.433
July	9M	2013	2013-07-20 04:00:17	13.97	last quarter	Night	6.4	3.722	RT	30.52	115.762	110.007	107.131
July	9M	2013	2013-07-20 05:00:17	13.97	last quarter	Night	6.4	4.234	RT	30.419	115.134	109.931	104.417
July	9M	2013	2013-07-20 06:00:17	13.97	last quarter	Day	6.4	4.625	RT	30.394	116.708	110.571	106.579
July	9M	2013	2013-07-20 07:00:17	13.97	last quarter	Day	6.4	4.817	HT	30.318	116.849	110.947	106.061
July	9M	2013	2013-07-20 08:00:17	13.97	last quarter	Day	6.4	4.687	FT	30.318	119.719	111.868	106.024
July	9M	2013	2013-07-20 09:00:17	13.97	last quarter	Day	6.4	4.249	FT	30.268	123.477	110.602	107.685
July	9M	2013	2013-07-20 10:00:17	13.97	last quarter	Day	6.4	3.648	FT	30.192	120.98	111.877	108.836
July	9M	2013	2013-07-20 11:00:17	13.97	last quarter	Day	6.4	2.97	FT	29.966	118.34	112.607	108.1
July	9M	2013	2013-07-20 12:00:17	13.97	last quarter	Day	6.4	2.389	FT	29.966	120.234	115.079	108.973
July	9M	2013	2013-07-20 13:00:17	13.97	last quarter	Day	6.4	1.976	FT	30.142	120.708	114.823	110.861
July	9M	2013	2013-07-20 14:00:17	13.97	last quarter	Day	6.4	2.099	LT	30.167	117.502	111.941	108.331
July	9M	2013	2013-07-20 15:00:17	13.97	last quarter	Day	6.4	2.817	RT	30.596	125.036	110.504	120.135
July	9M	2013	2013-07-20 16:00:17	13.97	last quarter	Day	6.4	3.539	RT	30.545	130.933	124.469	124.292
July	9M	2013	2013-07-20 17:00:17	13.97	last quarter	Day	6.4	4.141	RT	30.824	114.883	109.378	103.959
July	9M	2013	2013-07-20 18:00:17	13.97	last quarter	Day	6.4	4.699	RT	30.646	135.105	109.093	135.046
July	9M	2013	2013-07-20 19:00:17	13.97	last quarter	Day	6.4	5.11	RT	30.621	136.188	111.345	136.097
July	9M	2013	2013-07-20 20:00:17	13.97	last quarter	Night	6.4	5.291	HT	30.394	136.509	111.277	136.421
July	9M	2013	2013-07-20 21:00:17	13.97	last quarter	Night	6.4	5.135	FT	30.369	132.991	111.274	132.145
July	9M	2013	2013-07-20 22:00:17	13.97	last quarter	Night	6.4	4.575	FT	30.343	127.735	112.511	109.059
July	9M	2013	2013-07-20 23:00:17	13.97	last quarter	Night	6.4	3.873	FT	30.268	123.027	112.467	109.437
July	9M	2013	2013-07-21 00:00:17	13.95	last quarter	Night	3.8	3.154	FT	30.091	119.614	112.927	110.661
July	9M	2013	2013-07-21 01:00:17	13.95	last quarter	Night	3.8	2.45	FT	29.916	116.604	111.067	107.305
July	9M	2013	2013-07-21 02:00:17	13.95	last quarter	Night	3.8	1.932	LT	29.79	118.347	112.302	110.109
July	9M	2013	2013-07-21 03:00:17	13.95	last quarter	Night	3.8	2.273	RT	29.715	120.416	113.434	113.025
July	9M	2013	2013-07-21 04:00:17	13.95	last quarter	Night	3.8	2.932	RT	29.54	118.11	111.962	109.192
July	9M	2013	2013-07-21 05:00:17	13.95	last quarter	Night	3.8	3.621	RT	29.59	117.137	110.916	108.209
July	9M	2013	2013-07-21 06:00:17	13.95	last quarter	Day	3.8	4.192	RT	29.515	115.945	110.054	107.103
July	9M	2013	2013-07-21 07:00:17	13.95	last quarter	Day	3.8	4.653	RT	29.565	113.968	108.754	102.613
July	9M	2013	2013-07-21 08:00:17	13.95	last quarter	Day	3.8	4.889	HT	29.515	127.849	112.269	127.2
July	9M	2013	2013-07-21 09:00:17	13.95	last quarter	Day	3.8	4.79	FT	29.54	124.791	113.178	106.433
July	9M	2013	2013-07-21 10:00:17	13.95	last quarter	Day	3.8	4.346	FT	29.565	126.259	111.909	107.943
July	9M	2013	2013-07-21 11:00:17	13.95	last quarter	Day	3.8	3.719	FT	29.565	119.167	110.803	107.197
July	9M	2013	2013-07-21 12:00:17	13.95	last quarter	Day	3.8	2.981	FT	29.515	118.36	113.395	108.968
July	9M	2013	2013-07-21 13:00:17	13.95	last quarter	Day	3.8	2.352	FT	29.365	119.382	113.262	110.712
July	9M	2013	2013-07-21 14:00:17	13.95	last quarter	Day	3.8	1.935	FT	29.34	119.444	113.605	110.919
July	9M	2013	2013-07-21 15:00:17	13.95	last quarter	Day	3.8	1.934	LT	29.34	118.146	112.12	109.368
July	9M	2013	2013-07-21 16:00:17	13.95	last quarter	Day	3.8	2.699	RT	29.54	121.747	118.924	110.238
July	9M	2013	2013-07-21 17:00:17	13.95	last quarter	Day	3.8	3.441	RT	29.765	115.958	110.816	104.87
July	9M	2013	2013-07-21 18:00:17	13.95	last quarter	Day	3.8	4.156	RT	29.84	117.408	112.484	109.517
July	9M	2013	2013-07-21 19:00:17	13.95	last quarter	Day	3.8	4.777	RT	29.815	135.155	111.19	135.055
July	9M	2013	2013-07-21 20:00:17	13.95	last quarter	Night	3.8	5.22	RT	29.74	138.496	109.918	138.427
July	9M	2013	2013-07-21 21:00:17	13.95	last quarter	Night	3.8	5.41	HT	29.69	134.401	109.466	134.168
July	9M	2013	2013-07-21 22:00:17	13.95	last quarter	Night	3.8	5.104	FT	29.59	125.192	109.092	105.979
July	9M	2013	2013-07-21 23:00:17	13.95	last quarter	Night	3.8	4.491	FT	29.565	129.967	113.071	110.867
July	9M	2013	2013-07-22 00:00:17	13.93	last quarter	Night	10.2	3.856	FT	29.49	122.741	112.577	111.505
July	9M	2013	2013-07-22 01:00:17	13.93	last quarter	Night	10.2	3.109	FT	29.389	119.006	111.828	111.223
July	9M	2013	2013-07-22 02:00:17	13.93	last quarter	Night	10.2	2.349	FT	29.265	117.836	112.103	110.456
July	9M	2013	2013-07-22 03:00:17	13.93	last quarter	Night	10.2	1.832	LT	29.165	117.607	111.535	112.505
July	9M	2013	2013-07-22 04:00:17	13.93	last quarter	Night	10.2	2.082	RT	29.115	118.126	112.102	110.116
July	9M	2013	2013-07-22 05:00:17	13.93	last quarter	Night	10.2	2.901	RT	28.965	117.422	111.47	108.59
July	9M	2013	2013-07-22 06:00:17	13.93	last quarter	Day	10.2	3.604	RT	28.965	114.774	109.341	104.327
July	9M	2013	2013-07-22 07:00:17	13.93	last quarter	Day	10.2	4.199	RT	28.916	116.372	110.072	106.65
July	9M	2013	2013-07-22 08:00:17	13.93	last quarter	Day	10.2	4.677	RT	28.965	115.04	109.288	104.321
July	9M	2013	2013-07-22 09:00:17	13.93	last quarter	Day	10.2	4.981	HT	28.941	115.277	109.965	104.004
July	9M	2013	2013-07-22 10:00:17	13.93	last quarter	Day	10.2	4.919	FT	28.99	121.222	109.872	111.587
July	9M	2013	2013-07-22 11:00:17	13.93	last quarter	Day	10.2	4.452	FT	29.04	127.554	111.176	109.349
July	9M	2013	2013-07-22 12:00:17	13.93	last quarter	Day	10.2	3.766	FT	29.165	120.224	110.783	105.079
July	9M	2013	2013-07-22 13:00:17	13.93	last quarter	Day	10.2	2.985	FT	29.34	118.561	112.41	110.146
July	9M	2013	2013-07-22 14:00:17	13.93	last quarter	Day	10.2	2.27	FT	29.64	118.622	113.428	109.62
July	9M	2013	2013-07-22 15:00:17	13.93	last quarter	Day	10.2	1.741	LT	29.991	119.562	113.766	111.691
July	9M	2013	2013-07-22 16:00:17	13.93	last quarter	Day	10.2	1.914	RT	30.091	118.157	112.441	108.779
July	9M	2013	2013-07-22 17:00:17	13.93	last quarter	Day	10.2	2.729	RT	30.469	116.663	110.974	106.309
July	9M	2013	2013-07-22 18:00:17	13.93	last quarter	Day	10.2	3.547	RT	30.066	116.14	110.348	106.051
July	9M	2013	2013-07-22 19:00:17	13.93	last quarter	Day	10.2	4.262	RT	29.966	136.375	112.221	136.27
July	9M	2013	2013-07-22 20:00:17	13.93	last quarter	Night	10.2	4.818	RT	29.815	137.749	110.846	137.653
July	9M	2013	2013-07-22 21:00:17	13.93	last quarter	Night	10.2	5.14	RT	29.74	136.263	108.453	136.185
July	9M	2013	2013-07-22 22:00:17	13.93	last quarter	Night	10.2	5.341	HT	29.54	125.686	109.718	124.836
July	9M	2013	2013-07-22 23:00:17	13.93	last quarter	Night	10.2	5.109	FT	29.49	123.915	110.425	104.377
July	9M	2013	2013-07-23 00:00:17	13.9	last quarter	Night	1.3	4.522	FT	29.54	126.876	110.583	105.898
July	9M	2013	2013-07-23 01:00:17	13.9	last quarter	Night	1.3	3.838	FT	29.49	121.087	111.39	103.816
July	9M	2013	2013-07-23 02:00:17	13.9	last quarter	Night	1.3	3.02	FT	29.389	118.267	111.84	108.82
July	9M	2013	2013-07-23 03:00:17	13.9	last quarter	Night	1.3	2.225	FT	29.315	116.231	110.845	106.679
July	9M	2013	2013-07-23 04:00:17	13.9	last quarter	Night	1.3	1.686	LT	29.24	117.165	112.086	108.354
July	9M	2013	2013-07-23 05:00:17	13.9	last quarter	Night	1.3	1.985	RT	29.19	116.244	110.788	106.121
July	9M	2013	2013-07-23 06:00:17	13.9	last quarter	Day	1.3	2.83	RT	28.965	114.389	109.051	104.698
July	9M	2013	2013-07-23 07:00:17	13.9	last quarter	Day	1.3	3.577	RT	28.941	118.888	111.715	112.84
July	9M	2013	2013-07-23 08:00:17	13.9	last quarter	Day	1.3	4.197	RT	28.816	113.134	107.796	103.012
July	9M	2013	2013-07-23 09:00:17	13.9	last quarter	Day	1.3	4.671	RT	28.841	116.937	110.001	111.266
July	9M	2013	2013-07-23 10:00:17	13.9	last quarter	Day	1.3	4.928	HT	28.816	115.829	110.141	104.764
July	9M	2013	2013-07-23 11:00:17	13.9	last quarter	Day	1.3	4.832	FT	28.941	121.845	108.05	104.616
July	9M	2013	2013-07-23 12:00:17	13.9	last quarter	Day	1.3	4.366	FT	29.09	124.052	110.516	107.437
July	9M	2013	2013-07-23 13:00:17	13.9	last quarter	Day	1.3	3.681	FT	29.414	119.331	110.887	107.261
July	9M	2013	2013-07-23 14:00:17	13.9	last quarter	Day	1.3	2.905	FT	29.815	116.714	111.266	106.902
July	9M	2013	2013-07-23 15:00:17	13.9	last quarter	Day	1.3	2.185	FT	30.117	118.643	112.499	110.207
July	9M	2013	2013-07-23 16:00:17	13.9	last quarter	Day	1.3	1.678	LT	30.369	117.885	112.259	109.68
July	9M	2013	2013-07-23 17:00:17	13.9	last quarter	Day	1.3	1.929	RT	30.52	119.207	113.301	111.097
July	9M	2013	2013-07-23 18:00:17	13.9	last quarter	Day	1.3	2.748	RT	30.697	115.169	109.616	107.408
July	9M	2013	2013-07-23 19:00:17	13.9	last quarter	Day	1.3	3.535	RT	30.444	132.693	109.008	132.609
July	9M	2013	2013-07-23 20:00:17	13.9	last quarter	Night	1.3	4.241	RT	30.268	137.481	112.014	137.394
July	9M	2013	2013-07-23 21:00:17	13.9	last quarter	Night	1.3	4.85	RT	30.016	138.159	112.149	138.073
July	9M	2013	2013-07-23 22:00:17	13.9	last quarter	Night	1.3	5.271	RT	29.79	135.751	111.012	135.667
July	9M	2013	2013-07-23 23:00:17	13.9	last quarter	Night	1.3	5.395	HT	29.665	120.979	110.018	114.66
July	9M	2013	2013-07-24 00:00:17	13.88	last quarter	Night	0	5.022	FT	29.64	126.098	111.884	109.89
July	9M	2013	2013-07-26 20:00:17	13.83	new moon	Night	22.9	2.995	RT	30.95	135.886	111.368	135.762
July	9M	2013	2013-07-26 21:00:17	13.83	new moon	Night	22.9	3.611	RT	30.773	138.101	109.597	138.044
July	9M	2013	2013-07-26 22:00:17	13.83	new moon	Night	22.9	4.141	RT	30.621	139.207	110.73	139.15
July	9M	2013	2013-07-26 23:00:17	13.83	new moon	Night	22.9	4.599	RT	30.444	134.213	110.637	134.115
July	9M	2013	2013-07-27 00:00:17	13.82	new moon	Night	0	4.984	RT	30.268	125.942	110.804	125.468
July	9M	2013	2013-07-27 01:00:17	13.82	new moon	Night	0	5.207	HT	30.167	115.874	110.846	105.146
July	9M	2013	2013-07-27 02:00:17	13.82	new moon	Night	0	5.076	FT	30.117	121.808	111.341	105.572
July	9M	2013	2013-07-27 03:00:17	13.82	new moon	Night	0	4.629	FT	30.117	124.286	110.497	106.794
July	9M	2013	2013-07-27 04:00:17	13.82	new moon	Night	0	4.084	FT	30.066	119.631	110.579	106.23
July	9M	2013	2013-07-27 05:00:18	13.82	new moon	Night	0	3.448	FT	29.966	117.946	111.022	108.698
July	9M	2013	2013-07-27 06:00:18	13.82	new moon	Day	0	2.774	FT	29.865	117.722	111.545	109.084
July	9M	2013	2013-07-27 07:00:18	13.82	new moon	Day	0	2.359	LT	29.79	118.051	112.092	108.663
July	9M	2013	2013-07-27 08:00:18	13.82	new moon	Day	0	2.52	RT	29.765	116.309	111.079	106.111
July	9M	2013	2013-07-27 09:00:18	13.82	new moon	Day	0	3.17	RT	29.715	116.361	110.466	107.541
July	9M	2013	2013-07-27 10:00:18	13.82	new moon	Day	0	3.782	RT	29.865	116.121	110.303	106.197
July	9M	2013	2013-07-27 11:00:18	13.82	new moon	Day	0	4.333	RT	29.865	118.199	111.033	109.713
July	9M	2013	2013-07-27 12:00:18	13.82	new moon	Day	0	4.79	RT	30.066	114.124	108.706	103.702
July	9M	2013	2013-07-27 13:00:18	13.82	new moon	Day	0	5.078	HT	30.217	116.564	110.867	107.219
July	9M	2013	2013-07-27 14:00:18	13.82	new moon	Day	0	5.072	FT	30.167	119.459	109.844	107.102
July	9M	2013	2013-07-27 15:00:18	13.82	new moon	Day	0	4.717	FT	30.571	121.273	111.463	106.503
July	9M	2013	2013-07-27 16:00:18	13.82	new moon	Day	0	4.202	FT	30.976	118.456	109.637	104.139
July	9M	2013	2013-07-27 17:00:18	13.82	new moon	Day	0	3.632	FT	31.204	117.817	111.056	110.124
July	9M	2013	2013-07-27 18:00:18	13.82	new moon	Day	0	3.037	FT	31.382	124.328	111.494	123.459
July	9M	2013	2013-07-27 19:00:18	13.82	new moon	Day	0	2.617	LT	31.433	130.798	112.551	124.743
July	9M	2013	2013-07-27 20:00:18	13.82	new moon	Night	0	2.648	RT	31.408	130.68	112.502	130.416
July	9M	2013	2013-07-27 21:00:18	13.82	new moon	Night	0	3.111	RT	31.23	136.927	112.551	136.828
July	9M	2013	2013-07-27 22:00:18	13.82	new moon	Night	0	3.626	RT	31.153	135.138	111.842	135.044
July	9M	2013	2013-07-27 23:00:18	13.82	new moon	Night	0	4.091	RT	30.976	134.784	110.059	134.701
July	9M	2013	2013-07-28 00:00:18	13.8	new moon	Night	2.5	4.51	RT	30.824	131.163	110.345	131.023
July	9M	2013	2013-07-28 01:00:18	13.8	new moon	Night	2.5	4.839	RT	30.672	124.553	110.665	123.887
July	9M	2013	2013-07-28 02:00:18	13.8	new moon	Night	2.5	5.009	HT	30.571	118.032	112.598	106.226
July	9M	2013	2013-07-28 03:00:18	13.8	new moon	Night	2.5	4.861	FT	30.545	120.472	111.934	106.859
July	9M	2013	2013-07-28 04:00:18	13.8	new moon	Night	2.5	4.439	FT	30.545	125.43	112.997	107.286
July	9M	2013	2013-07-28 05:00:18	13.8	new moon	Night	2.5	3.878	FT	30.469	121.108	112.225	106.276
July	9M	2013	2013-07-28 06:00:18	13.8	new moon	Day	2.5	3.206	FT	30.343	116.511	110.601	105.787
July	9M	2013	2013-07-28 07:00:18	13.8	new moon	Day	2.5	2.607	FT	30.167	118.757	111.755	110.21
July	9M	2013	2013-07-28 08:00:18	13.8	new moon	Day	2.5	2.331	LT	30.066	117.578	111.984	108.184
July	9M	2013	2013-07-28 09:00:18	13.8	new moon	Day	2.5	2.715	RT	30.041	116.281	109.98	106.597
July	9M	2013	2013-07-28 14:00:18	13.8	new moon	Day	2.5	4.971	HT	30.318	115.342	108.471	110.881
July	9M	2013	2013-07-28 15:00:18	13.8	new moon	Day	2.5	4.962	FT	30.343	122.74	111.286	112.924
July	9M	2013	2013-07-28 16:00:18	13.8	new moon	Day	2.5	4.609	FT	30.545	127.489	112.743	125.421
July	9M	2013	2013-07-28 17:00:18	13.8	new moon	Day	2.5	4.103	FT	30.697	121.789	111.327	113.924
July	9M	2013	2013-07-28 18:00:18	13.8	new moon	Day	2.5	3.545	FT	30.925	126.067	115.353	123.987
July	9M	2013	2013-07-28 19:00:18	13.8	new moon	Day	2.5	2.996	FT	31.026	129.16	111.899	128.817
July	9M	2013	2013-07-28 20:00:18	13.8	new moon	Night	2.5	2.726	LT	31.026	133.29	112.929	133.123
July	9M	2013	2013-07-28 21:00:18	13.8	new moon	Night	2.5	2.78	RT	31.026	133.459	113.775	133.239
July	9M	2013	2013-07-28 22:00:18	13.8	new moon	Night	2.5	3.21	RT	30.748	132.613	112.053	132.449
July	9M	2013	2013-07-28 23:00:18	13.8	new moon	Night	2.5	3.662	RT	30.748	135.318	111.559	135.216
July	9M	2013	2013-07-29 00:00:18	13.77	new moon	Night	2.5	4.055	RT	30.672	119.866	110.879	117.635
July	9M	2013	2013-07-29 01:00:18	13.77	new moon	Night	2.5	4.43	RT	30.545	117.757	110.216	114.064
July	9M	2013	2013-07-29 02:00:18	13.77	new moon	Night	2.5	4.725	RT	30.444	118.121	112.281	109.044
July	9M	2013	2013-07-29 03:00:18	13.77	new moon	Night	2.5	4.807	HT	30.394	118.155	112.273	105.332
July	9M	2013	2013-07-29 04:00:18	13.77	new moon	Night	2.5	4.588	FT	30.394	123.786	112.525	106.95
July	9M	2013	2013-07-29 05:00:18	13.77	new moon	Night	2.5	4.104	FT	30.293	120.004	111.134	105.803
July	9M	2013	2013-07-29 06:00:18	13.77	new moon	Day	2.5	3.506	FT	30.167	117.826	111.533	106.783
July	9M	2013	2013-07-29 07:00:18	13.77	new moon	Day	2.5	2.893	FT	29.916	115.845	110.399	106.496
July	9M	2013	2013-07-29 08:00:18	13.77	new moon	Day	2.5	2.487	FT	29.79	117.589	111.343	108.981
July	9M	2013	2013-07-29 09:00:18	13.77	new moon	Day	2.5	2.436	LT	29.715	116.501	110.51	107.124
July	9M	2013	2013-07-29 10:00:18	13.77	new moon	Day	2.5	2.792	RT	29.84	116.513	110.698	107.053
July	9M	2013	2013-07-29 11:00:18	13.77	new moon	Day	2.5	3.297	RT	30.117	117.188	111.453	105.474
July	9M	2013	2013-07-29 12:00:18	13.77	new moon	Day	2.5	3.79	RT	30.52	117.152	111.508	106.056
July	9M	2013	2013-07-29 13:00:18	13.77	new moon	Day	2.5	4.261	RT	30.571	116.105	109.17	108.377
July	9M	2013	2013-07-29 14:00:18	13.77	new moon	Day	2.5	4.641	RT	30.722	114.68	109.871	103.771
July	9M	2013	2013-07-29 15:00:18	13.77	new moon	Day	2.5	4.899	HT	30.697	117.477	111.064	110.401
July	9M	2013	2013-07-29 16:00:18	13.77	new moon	Day	2.5	4.85	FT	30.748	121.2	111.19	113.917
July	9M	2013	2013-07-29 17:00:18	13.77	new moon	Day	2.5	4.48	FT	30.9	130.443	113.415	129.866
July	9M	2013	2013-07-29 18:00:18	13.77	new moon	Day	2.5	3.966	FT	31.128	132.481	112.167	132.176
July	9M	2013	2013-07-29 19:00:18	13.77	new moon	Day	2.5	3.374	FT	31.331	134.331	112.411	134.204
July	9M	2013	2013-07-29 20:00:18	13.77	new moon	Night	2.5	2.858	FT	31.331	131.248	113.061	130.976
July	9M	2013	2013-07-29 21:00:18	13.77	new moon	Night	2.5	2.652	LT	31.281	131.777	112.147	131.574
July	9M	2013	2013-07-29 22:00:18	13.77	new moon	Night	2.5	2.791	RT	31.23	131.228	112.209	131.016
July	9M	2013	2013-07-29 23:00:18	13.77	new moon	Night	2.5	3.189	RT	30.849	130.301	110.855	130.111
July	9M	2013	2013-07-30 00:00:18	13.75	new moon	Night	6.4	3.564	RT	30.748	128.424	111.239	128.128
July	9M	2013	2013-07-30 01:00:18	13.75	new moon	Night	6.4	3.86	RT	30.722	119.415	112.681	113.387
July	9M	2013	2013-07-30 02:00:18	13.75	new moon	Night	6.4	4.19	RT	30.646	117.212	111.369	110.943
July	9M	2013	2013-07-30 03:00:18	13.75	new moon	Night	6.4	4.477	RT	30.545	118.309	111.751	110.308
July	9M	2013	2013-07-30 04:00:18	13.75	new moon	Night	6.4	4.573	HT	30.469	118.342	111.174	105.017
July	9M	2013	2013-07-30 05:00:18	13.75	new moon	Night	6.4	4.334	FT	30.419	120.162	113.415	105.464
July	9M	2013	2013-07-30 06:00:18	13.75	new moon	Day	6.4	3.857	FT	30.343	117.934	112.512	106.71
July	9M	2013	2013-07-30 07:00:18	13.75	new moon	Day	6.4	3.283	FT	30.041	118.014	112.144	107.889
July	9M	2013	2013-07-30 08:00:18	13.75	new moon	Day	6.4	2.777	FT	29.941	118.585	112.079	110.989
July	9M	2013	2013-07-30 09:00:18	13.75	new moon	Day	6.4	2.431	FT	29.89	118.885	113.41	109.478
July	9M	2013	2013-07-30 10:00:18	13.75	new moon	Day	6.4	2.372	LT	29.84	126.964	112.094	120.936
July	9M	2013	2013-07-30 11:00:18	13.75	new moon	Day	6.4	2.85	RT	30.369	115.506	110.365	103.597
July	9M	2013	2013-07-30 12:00:18	13.75	new moon	Day	6.4	3.359	RT	30.52	115.693	109.704	105.524
July	9M	2013	2013-07-30 13:00:18	13.75	new moon	Day	6.4	3.849	RT	30.874	115.762	110.736	104.599
July	9M	2013	2013-07-30 14:00:18	13.75	new moon	Day	6.4	4.304	RT	30.9	125.801	110.813	117.517
July	9M	2013	2013-07-30 15:00:18	13.75	new moon	Day	6.4	4.625	RT	30.925	115.607	109.272	105.774
July	9M	2013	2013-07-30 16:00:18	13.75	new moon	Day	6.4	4.827	RT	30.976	115.35	108.929	109.501
July	9M	2013	2013-07-30 17:00:18	13.75	new moon	Day	6.4	4.705	HT	31.052	132.751	111.66	132.488
July	9M	2013	2013-07-30 18:00:18	13.75	new moon	Day	6.4	4.325	FT	31.23	133.629	111.208	133.458
July	9M	2013	2013-07-30 19:00:18	13.75	new moon	Day	6.4	3.851	FT	31.459	132.119	112.767	131.888
July	9M	2013	2013-07-30 20:00:18	13.75	new moon	Night	6.4	3.321	FT	31.663	129.119	114.757	128.526
July	9M	2013	2013-07-30 21:00:18	13.75	new moon	Night	6.4	2.893	FT	31.689	133.031	112.601	132.883
July	9M	2013	2013-07-30 22:00:18	13.75	new moon	Night	6.4	2.741	LT	31.663	126.14	112.748	125.387
July	9M	2013	2013-07-30 23:00:18	13.75	new moon	Night	6.4	2.799	RT	31.637	123.073	113.853	121.274
July	9M	2013	2013-07-31 00:00:18	13.73	new moon	Night	6.4	3.164	RT	31.408	117.84	111.742	110.824
July	9M	2013	2013-07-31 01:00:18	13.73	new moon	Night	6.4	3.607	RT	31.23	126.803	112.509	116.439
July	9M	2013	2013-07-31 02:00:18	13.73	new moon	Night	6.4	3.997	RT	31.153	116.698	110.922	106.483
July	9M	2013	2013-07-31 03:00:18	13.73	new moon	Night	6.4	4.319	RT	31.001	119.374	112.781	112.043
July	9M	2013	2013-07-31 04:00:18	13.73	new moon	Night	6.4	4.527	HT	30.925	115.947	110.564	104.989
July	9M	2013	2013-07-31 05:00:18	13.73	new moon	Night	6.4	4.522	FT	30.9	119.923	112.776	106.448
July	9M	2013	2013-07-31 06:00:18	13.73	new moon	Day	6.4	4.224	FT	30.874	119.236	111.281	108.296
July	9M	2013	2013-07-31 07:00:18	13.73	new moon	Day	6.4	3.74	FT	30.824	117.654	111.502	105.975
July	9M	2013	2013-07-31 08:00:18	13.73	new moon	Day	6.4	3.23	FT	30.672	122.339	113.328	118.902
July	9M	2013	2013-07-31 09:00:18	13.73	new moon	Day	6.4	2.826	FT	30.571	117.219	111.418	107.541
July	9M	2013	2013-07-31 10:00:18	13.73	new moon	Day	6.4	2.548	LT	30.571	117.555	111.221	108.325
July	9M	2013	2013-07-31 11:00:18	13.73	new moon	Day	6.4	2.651	RT	30.52	117.141	111.029	108.031
July	9M	2013	2013-07-31 12:00:18	13.73	new moon	Day	6.4	3.054	RT	30.874	116.01	110.948	105.375
July	9M	2013	2013-07-31 13:00:18	13.73	new moon	Day	6.4	3.537	RT	31.026	116.633	109.777	104.841
July	9M	2013	2013-07-31 14:00:18	13.73	new moon	Day	6.4	4.007	RT	31.077	116.249	110.023	107.593
July	9M	2013	2013-07-31 15:00:18	13.73	new moon	Day	6.4	4.425	RT	31.128	116.197	111.497	103.107
July	9M	2013	2013-07-31 16:00:18	13.73	new moon	Day	6.4	4.761	RT	31.153	118.519	113.76	108.354
July	9M	2013	2013-07-31 17:00:18	13.73	new moon	Day	6.4	4.883	HT	31.026	132.225	110.494	130.248
July	9M	2013	2013-07-31 18:00:18	13.73	new moon	Day	6.4	4.766	FT	31.001	135.594	112.744	135.483
July	9M	2013	2013-07-31 19:00:18	13.73	new moon	Day	6.4	4.42	FT	30.722	134.397	111.321	133.894
July	9M	2013	2013-07-31 20:00:18	13.73	new moon	Night	6.4	3.939	FT	30.697	130.793	113.269	130.428
July	9M	2013	2013-07-31 21:00:18	13.73	new moon	Night	6.4	3.367	FT	30.469	128.2	112.54	127.682
July	9M	2013	2013-07-31 22:00:18	13.73	new moon	Night	6.4	2.933	FT	30.268	118.072	112.307	110.003
July	9M	2013	2013-07-31 23:00:18	13.73	new moon	Night	6.4	2.71	LT	30.167	117.095	111.852	107.962
August	9M	2013	2013-08-01 00:00:18	13.7	new moon	Night	69.9	2.866	RT	30.192	116.435	111.07	106.601
August	9M	2013	2013-08-01 01:00:18	13.7	new moon	Night	69.9	3.273	RT	30.041	117.838	112.362	107.977
August	9M	2013	2013-08-01 02:00:18	13.7	new moon	Night	69.9	3.713	RT	30.117	116.6	110.898	105.317
August	9M	2013	2013-08-01 03:00:18	13.7	new moon	Night	69.9	4.073	RT	30.192	115.869	110.151	104.926
August	9M	2013	2013-08-01 04:00:18	13.7	new moon	Night	69.9	4.395	RT	30.091	114.905	109.317	104.19
August	9M	2013	2013-08-01 05:00:18	13.7	new moon	Night	69.9	4.538	HT	30.041	116.471	111.5	104.096
August	9M	2013	2013-08-01 06:00:18	13.7	new moon	Day	69.9	4.463	FT	30.066	119.002	112.144	107.59
August	9M	2013	2013-08-01 07:00:18	13.7	new moon	Day	69.9	4.175	FT	29.991	118.779	111.439	105.548
August	9M	2013	2013-08-01 08:00:18	13.7	new moon	Day	69.9	3.706	FT	29.765	117.901	111.372	107.497
August	9M	2013	2013-08-01 09:00:18	13.7	new moon	Day	69.9	3.244	FT	29.464	118.719	112.206	108.908
August	9M	2013	2013-08-01 10:00:18	13.7	new moon	Day	69.9	2.779	FT	29.265	116.928	111.088	106.614
August	9M	2013	2013-08-01 11:00:18	13.7	new moon	Day	69.9	2.484	LT	29.215	118.461	112.533	107.363
August	9M	2013	2013-08-01 12:00:18	13.7	new moon	Day	69.9	2.601	RT	29.215	117.948	111.885	109.557
August	9M	2013	2013-08-01 13:00:18	13.7	new moon	Day	69.9	3.051	RT	29.84	115.926	110.027	105.457
August	9M	2013	2013-08-01 14:00:18	13.7	new moon	Day	69.9	3.559	RT	29.865	117.287	111.254	108.805
August	9M	2013	2013-08-01 15:00:18	13.7	new moon	Day	69.9	4.034	RT	30.117	116.725	109.536	108.398
August	9M	2013	2013-08-01 16:00:18	13.7	new moon	Day	69.9	4.451	RT	30.142	118.014	111.746	108.446
August	9M	2013	2013-08-01 17:00:18	13.7	new moon	Day	69.9	4.72	RT	30.217	126.618	110.512	126.239
August	9M	2013	2013-08-01 18:00:18	13.7	new moon	Day	69.9	4.825	HT	30.268	133.431	113.813	133.242
August	9M	2013	2013-08-01 19:00:18	13.7	new moon	Day	69.9	4.646	FT	30.268	136.534	113.072	136.42
August	9M	2013	2013-08-01 20:00:18	13.7	new moon	Night	69.9	4.28	FT	30.243	133.101	116.226	132.646
August	9M	2013	2013-08-01 21:00:18	13.7	new moon	Night	69.9	3.791	FT	30.142	121.209	113.083	116.763
August	9M	2013	2013-08-01 22:00:18	13.7	new moon	Night	69.9	3.292	FT	30.066	117.898	111.544	109.738
August	9M	2013	2013-08-01 23:00:18	13.7	new moon	Night	69.9	2.881	FT	29.966	119.102	113.389	110.371
August	9M	2013	2013-08-02 00:00:18	13.68	first quarter	Night	0	2.738	LT	29.865	118.609	111.824	110.581
August	9M	2013	2013-08-02 01:00:18	13.68	first quarter	Night	0	2.947	RT	29.84	119.522	113.166	109.65
August	9M	2013	2013-08-02 02:00:18	13.68	first quarter	Night	0	3.243	RT	29.69	118.083	112.035	109.826
August	9M	2013	2013-08-02 03:00:18	13.68	first quarter	Night	0	3.65	RT	29.615	118.003	111.649	107.093
August	9M	2013	2013-08-02 04:00:18	13.68	first quarter	Night	0	4.056	RT	29.69	119.823	114.593	107.266
August	9M	2013	2013-08-02 05:00:18	13.68	first quarter	Night	0	4.27	RT	29.64	117.193	111.554	107.093
August	9M	2013	2013-08-02 06:00:18	13.68	first quarter	Day	0	4.353	HT	29.615	118.148	112.475	106.784
August	9M	2013	2013-08-02 07:00:18	13.68	first quarter	Day	0	4.276	FT	29.54	116.63	110.282	106.375
August	9M	2013	2013-08-02 08:00:18	13.68	first quarter	Day	0	4.014	FT	29.515	118.417	111.963	106.797
August	9M	2013	2013-08-02 09:00:18	13.68	first quarter	Day	0	3.619	FT	29.315	118.055	111.443	107.936
August	9M	2013	2013-08-02 10:00:18	13.68	first quarter	Day	0	3.092	FT	29.29	117.886	111.952	107.794
August	9M	2013	2013-08-02 11:00:18	13.68	first quarter	Day	0	2.688	FT	29.24	118.28	111.952	109.155
August	9M	2013	2013-08-02 12:00:18	13.68	first quarter	Day	0	2.539	LT	29.34	118.351	111.98	108.075
August	9M	2013	2013-08-02 13:00:18	13.68	first quarter	Day	0	2.604	RT	29.315	118.427	111.725	110.526
August	9M	2013	2013-08-02 14:00:18	13.68	first quarter	Day	0	3.07	RT	29.991	115.678	109.847	105.777
August	9M	2013	2013-08-02 15:00:18	13.68	first quarter	Day	0	3.574	RT	30.016	117.426	109.608	106.217
August	9M	2013	2013-08-02 16:00:18	13.68	first quarter	Day	0	4.065	RT	30.091	116.772	111.898	103.61
August	9M	2013	2013-08-02 17:00:18	13.68	first quarter	Day	0	4.501	RT	30.343	122.999	111.651	121.702
August	9M	2013	2013-08-02 18:00:18	13.68	first quarter	Day	0	4.805	RT	30.217	133.787	111.849	133.645
August	9M	2013	2013-08-02 19:00:18	13.68	first quarter	Day	0	4.893	HT	30.167	135.494	121.18	134.749
August	9M	2013	2013-08-02 20:00:18	13.68	first quarter	Night	0	4.717	FT	30.192	134.345	116.697	133.97
August	9M	2013	2013-08-02 21:00:18	13.68	first quarter	Night	0	4.297	FT	30.243	121.393	111.619	108.04
August	9M	2013	2013-08-02 22:00:18	13.68	first quarter	Night	0	3.771	FT	30.217	119.863	114.152	107.581
August	9M	2013	2013-08-02 23:00:18	13.68	first quarter	Night	0	3.212	FT	30.167	119.308	114.03	110.362
August	9M	2013	2013-08-03 00:00:18	13.65	first quarter	Night	0	2.834	FT	30.142	118.981	113.183	109.043
August	9M	2013	2013-08-03 01:00:18	13.65	first quarter	Night	0	2.739	LT	30.117	118.949	112.724	108.213
August	9M	2013	2013-08-03 02:00:18	13.65	first quarter	Night	0	2.883	RT	30.117	118.28	113.169	105.984
August	9M	2013	2013-08-03 03:00:18	13.65	first quarter	Night	0	3.317	RT	29.84	118.041	111.909	110.366
August	9M	2013	2013-08-03 04:00:18	13.65	first quarter	Night	0	3.787	RT	29.916	116.79	111.714	105.704
August	9M	2013	2013-08-03 05:00:18	13.65	first quarter	Night	0	4.152	RT	29.89	118.146	112.749	107.416
August	9M	2013	2013-08-03 06:00:18	13.65	first quarter	Day	0	4.42	RT	29.79	116.465	110.853	105.275
August	9M	2013	2013-08-03 07:00:18	13.65	first quarter	Day	0	4.567	HT	29.765	119.497	113.712	107.236
August	9M	2013	2013-08-03 08:00:18	13.65	first quarter	Day	0	4.474	FT	29.715	118.785	109.963	106.57
August	9M	2013	2013-08-03 09:00:18	13.65	first quarter	Day	0	4.121	FT	29.815	119.474	110.114	104.405
August	9M	2013	2013-08-03 10:00:18	13.65	first quarter	Day	0	3.604	FT	29.79	119.201	111.247	107.639
August	9M	2013	2013-08-03 11:00:18	13.65	first quarter	Day	0	3.105	FT	29.84	118.796	112.837	108.709
August	9M	2013	2013-08-03 12:00:18	13.65	first quarter	Day	0	2.756	FT	29.865	120.586	113.81	113.701
August	9M	2013	2013-08-03 13:00:18	13.65	first quarter	Day	0	2.611	LT	30.066	131.776	111.752	125.002
August	9M	2013	2013-08-03 14:00:18	13.65	first quarter	Day	0	2.813	RT	30.117	119.378	112.467	112.294
August	9M	2013	2013-08-03 15:00:18	13.65	first quarter	Day	0	3.301	RT	30.773	117.672	112.23	105.975
August	9M	2013	2013-08-03 16:00:18	13.65	first quarter	Day	0	3.796	RT	30.824	133.1	116.301	121.433
August	9M	2013	2013-08-03 17:00:18	13.65	first quarter	Day	0	4.282	RT	30.976	117.868	112.84	104.105
August	9M	2013	2013-08-03 18:00:18	13.65	first quarter	Day	0	4.691	RT	30.874	134.658	111.135	134.512
August	9M	2013	2013-08-03 19:00:18	13.65	first quarter	Day	0	4.965	RT	30.697	136.211	112.578	136.111
August	9M	2013	2013-08-03 20:00:18	13.65	first quarter	Night	0	4.975	HT	30.697	138.642	114.318	138.513
August	9M	2013	2013-08-03 21:00:18	13.65	first quarter	Night	0	4.674	FT	30.722	119.637	113.164	111.033
August	9M	2013	2013-08-03 22:00:18	13.65	first quarter	Night	0	4.218	FT	30.849	123.11	113.401	107.63
August	9M	2013	2013-08-03 23:00:18	13.65	first quarter	Night	0	3.65	FT	30.976	118.331	112.28	107.035
August	9M	2013	2013-08-04 00:00:18	13.63	first quarter	Night	0	3.099	FT	31.001	117.996	111.974	108.758
August	9M	2013	2013-08-04 01:00:18	13.63	first quarter	Night	0	2.76	FT	30.976	119.119	113.302	108.888
August	9M	2013	2013-08-04 02:00:18	13.63	first quarter	Night	0	2.693	LT	30.925	120.541	114.246	109.577
August	9M	2013	2013-08-04 03:00:18	13.63	first quarter	Night	0	3.076	RT	30.722	118.936	112.776	111.25
August	9M	2013	2013-08-04 04:00:18	13.63	first quarter	Night	0	3.46	RT	30.596	116.692	111.255	106.214
August	9M	2013	2013-08-04 05:00:18	13.63	first quarter	Night	0	3.883	RT	30.596	116.585	111.405	104.81
August	9M	2013	2013-08-04 06:00:18	13.63	first quarter	Day	0	4.261	RT	30.495	129.195	112.939	109.541
August	9M	2013	2013-08-04 07:00:18	13.63	first quarter	Day	0	4.52	RT	30.318	116.858	111.127	105.051
August	9M	2013	2013-08-04 08:00:18	13.63	first quarter	Day	0	4.63	HT	30.293	117.642	112.514	103.718
August	9M	2013	2013-08-04 09:00:18	13.63	first quarter	Day	0	4.503	FT	30.293	121.221	113.435	104.868
August	9M	2013	2013-08-04 10:00:18	13.63	first quarter	Day	0	4.105	FT	30.369	125.636	121.27	118.885
August	9M	2013	2013-08-04 11:00:18	13.63	first quarter	Day	0	3.572	FT	30.469	118.511	111.953	107.674
August	9M	2013	2013-08-04 12:00:18	13.63	first quarter	Day	0	3.054	FT	30.545	119.321	113.596	109.278
August	9M	2013	2013-08-04 13:00:19	13.63	first quarter	Day	0	2.679	FT	30.672	120.092	114.029	111.749
August	9M	2013	2013-08-04 14:00:19	13.63	first quarter	Day	0	2.594	LT	30.798	117.448	111.423	107.518
August	9M	2013	2013-08-04 15:00:19	13.63	first quarter	Day	0	2.911	RT	30.9	117.485	111.499	108.341
August	9M	2013	2013-08-04 16:00:19	13.63	first quarter	Day	0	3.446	RT	31.382	117.916	112.046	107.813
August	9M	2013	2013-08-04 17:00:19	13.63	first quarter	Day	0	3.969	RT	31.281	118.425	112.895	109.223
August	9M	2013	2013-08-04 18:00:19	13.63	first quarter	Day	0	4.457	RT	31.459	128.492	110.728	128.195
August	9M	2013	2013-08-04 19:00:19	13.63	first quarter	Day	0	4.847	RT	31.153	136.08	110.581	135.979
August	9M	2013	2013-08-04 20:00:19	13.63	first quarter	Night	0	5.081	HT	31.026	139.162	112.626	139.093
August	9M	2013	2013-08-04 21:00:19	13.63	first quarter	Night	0	5.021	FT	30.95	134.303	113.194	134.02
August	9M	2013	2013-08-04 22:00:19	13.63	first quarter	Night	0	4.65	FT	31.052	126.27	112.992	107.936
August	9M	2013	2013-08-04 23:00:19	13.63	first quarter	Night	0	4.121	FT	31.23	121.017	112.478	108.345
August	9M	2013	2013-08-05 00:00:19	13.6	new moon	Night	0	3.564	FT	31.281	118.608	112.585	107.243
August	9M	2013	2013-08-05 01:00:19	13.6	new moon	Night	0	3.148	FT	31.281	117.102	111.418	108.875
August	9M	2013	2013-08-05 02:00:19	13.6	new moon	Night	0	2.727	LT	31.204	119.532	112.942	110.63
August	9M	2013	2013-08-05 03:00:19	13.6	new moon	Night	0	2.79	RT	31.153	119.202	112.672	111.022
August	9M	2013	2013-08-05 04:00:19	13.6	new moon	Night	0	3.29	RT	31.001	116.308	111.219	105.135
August	9M	2013	2013-08-05 05:00:19	13.6	new moon	Night	0	3.804	RT	30.874	117.788	111.792	106.475
August	9M	2013	2013-08-05 06:00:19	13.6	new moon	Day	0	4.271	RT	30.748	117.318	111.532	107.238
August	9M	2013	2013-08-05 07:00:19	13.6	new moon	Day	0	4.617	RT	30.621	117.379	112.245	103.467
August	9M	2013	2013-08-05 08:00:19	13.6	new moon	Day	0	4.885	RT	30.571	118.556	112.438	108.123
August	9M	2013	2013-08-05 09:00:19	13.6	new moon	Day	0	4.957	HT	30.495	118.994	113.013	104.624
August	9M	2013	2013-08-05 10:00:19	13.6	new moon	Day	0	4.727	FT	30.571	121.003	110.427	105.638
August	9M	2013	2013-08-05 11:00:19	13.6	new moon	Day	0	4.33	FT	30.646	119.568	110.59	105.549
August	9M	2013	2013-08-05 12:00:19	13.6	new moon	Day	0	3.869	FT	30.798	117.474	110.885	105.975
August	9M	2013	2013-08-05 13:00:19	13.6	new moon	Day	0	3.322	FT	30.95	117.708	112.579	105.971
August	9M	2013	2013-08-05 14:00:19	13.6	new moon	Day	0	2.931	FT	31.077	117.784	111.654	108.796
August	9M	2013	2013-08-05 15:00:19	13.6	new moon	Day	0	2.91	LT	31.153	118.258	111.087	107.046
August	9M	2013	2013-08-05 16:00:19	13.6	new moon	Day	0	3.24	RT	31.408	119.574	112.402	109.095
August	9M	2013	2013-08-05 17:00:19	13.6	new moon	Day	0	3.746	RT	31.357	126.688	114.983	121.666
August	9M	2013	2013-08-05 18:00:19	13.6	new moon	Day	0	4.262	RT	31.204	116.564	110.727	106.663
August	9M	2013	2013-08-05 19:00:19	13.6	new moon	Day	0	4.747	RT	31.052	134.665	110.61	134.566
August	9M	2013	2013-08-05 20:00:19	13.6	new moon	Night	0	5.145	RT	30.798	137.467	112.303	137.364
August	9M	2013	2013-08-05 21:00:19	13.6	new moon	Night	0	5.325	HT	30.722	144.392	113.641	144.341
August	9M	2013	2013-08-05 22:00:19	13.6	new moon	Night	0	5.158	FT	30.672	127.439	111.28	125.826
August	9M	2013	2013-08-05 23:00:19	13.6	new moon	Night	0	4.741	FT	30.621	125.799	112.02	112.143
August	9M	2013	2013-08-06 00:00:19	13.57	new moon	Night	0	4.237	FT	30.596	125.752	111.247	105.979
August	9M	2013	2013-08-06 01:00:19	13.57	new moon	Night	0	3.675	FT	30.596	119.272	112.286	106.584
August	9M	2013	2013-08-06 02:00:19	13.57	new moon	Night	0	3.117	FT	30.52	117.436	111.787	107.918
August	9M	2013	2013-08-06 03:00:19	13.57	new moon	Night	0	2.789	LT	30.419	118.041	112.38	107.723
August	9M	2013	2013-08-06 04:00:19	13.57	new moon	Night	0	2.893	RT	30.394	116.47	110.994	105.458
August	9M	2013	2013-08-06 05:00:19	13.57	new moon	Night	0	3.39	RT	30.192	117.942	112.121	106.69
August	9M	2013	2013-08-06 06:00:19	13.57	new moon	Day	0	3.897	RT	30.167	116.34	110.748	105.2
August	9M	2013	2013-08-06 07:00:19	13.57	new moon	Day	0	4.372	RT	29.991	125.987	111.722	115.684
August	9M	2013	2013-08-06 08:00:19	13.57	new moon	Day	0	4.766	RT	29.89	116.715	111.621	104.747
August	9M	2013	2013-08-06 09:00:19	13.57	new moon	Day	0	5.006	HT	29.89	118.827	112.612	110.909
August	9M	2013	2013-08-06 10:00:19	13.57	new moon	Day	0	4.987	FT	29.89	121.261	110.487	102.954
August	9M	2013	2013-08-06 11:00:19	13.57	new moon	Day	0	4.653	FT	30.016	125.079	111.645	109.852
August	9M	2013	2013-08-06 12:00:19	13.57	new moon	Day	0	4.149	FT	30.117	123.098	110.856	108.531
August	9M	2013	2013-08-06 13:00:19	13.57	new moon	Day	0	3.559	FT	30.318	119.282	113.059	106.847
August	9M	2013	2013-08-06 14:00:19	13.57	new moon	Day	0	2.952	FT	30.571	119.626	113.166	110.111
August	9M	2013	2013-08-06 15:00:19	13.57	new moon	Day	0	2.58	LT	30.748	118.254	111.548	110.27
August	9M	2013	2013-08-06 16:00:19	13.57	new moon	Day	0	2.766	RT	30.874	118.167	112.074	108.571
August	9M	2013	2013-08-06 17:00:19	13.57	new moon	Day	0	3.265	RT	31.052	116.054	110.107	106.694
August	9M	2013	2013-08-06 18:00:19	13.57	new moon	Day	0	3.836	RT	30.874	116.726	111.182	105.302
August	9M	2013	2013-08-06 19:00:19	13.57	new moon	Day	0	4.363	RT	30.976	132.584	113.192	132.406
August	9M	2013	2013-08-06 20:00:19	13.57	new moon	Night	0	4.821	RT	30.596	137.567	110.571	137.493
August	9M	2013	2013-08-06 21:00:19	13.57	new moon	Night	0	5.138	RT	30.495	138.496	112.932	138.372
August	9M	2013	2013-08-06 22:00:19	13.57	new moon	Night	0	5.201	HT	30.394	130.784	111.745	130.446
August	9M	2013	2013-08-06 23:00:19	13.57	new moon	Night	0	4.91	FT	30.394	121.627	111.264	105.387
August	9M	2013	2013-08-07 00:00:19	13.55	new moon	Night	0	4.435	FT	30.394	127.921	112.427	108.538
August	9M	2013	2013-08-07 01:00:19	13.55	new moon	Night	0	3.902	FT	30.369	120.047	112.533	107.698
August	9M	2013	2013-08-07 02:00:19	13.55	new moon	Night	0	3.317	FT	30.293	117.925	111.987	107.584
August	9M	2013	2013-08-07 03:00:19	13.55	new moon	Night	0	2.836	FT	30.217	119.583	113.558	110.955
August	9M	2013	2013-08-07 04:00:19	13.55	new moon	Night	0	2.677	LT	30.167	117.024	111.017	107.803
August	9M	2013	2013-08-07 05:00:19	13.55	new moon	Night	0	2.951	RT	30.117	118.239	112.193	106.122
August	9M	2013	2013-08-07 06:00:19	13.55	new moon	Day	0	3.519	RT	29.966	117.862	112.006	106.855
August	9M	2013	2013-08-07 07:00:19	13.55	new moon	Day	0	4.015	RT	29.966	115.514	110.296	103.632
August	9M	2013	2013-08-07 08:00:19	13.55	new moon	Day	0	4.472	RT	29.84	120.04	111.25	108.05
August	9M	2013	2013-08-07 09:00:19	13.55	new moon	Day	0	4.829	RT	29.84	117.059	111.369	107.469
August	9M	2013	2013-08-07 10:00:19	13.55	new moon	Day	0	5.016	HT	29.815	117.64	113.067	104.361
August	9M	2013	2013-08-07 11:00:19	13.55	new moon	Day	0	4.877	FT	29.941	120.848	110.784	106.125
August	9M	2013	2013-08-07 12:00:19	13.55	new moon	Day	0	4.439	FT	30.117	127.177	111.025	110.99
August	9M	2013	2013-08-07 13:00:19	13.55	new moon	Day	0	3.881	FT	30.318	120.965	111.409	106.392
August	9M	2013	2013-08-07 14:00:19	13.55	new moon	Day	0	3.265	FT	30.596	120.018	114.127	110.097
August	9M	2013	2013-08-07 15:00:19	13.55	new moon	Day	0	2.745	FT	30.874	120.814	113.455	113.086
August	9M	2013	2013-08-07 16:00:19	13.55	new moon	Day	0	2.495	LT	31.204	117.667	112.581	107.709
August	9M	2013	2013-08-07 17:00:19	13.55	new moon	Day	0	2.81	RT	31.179	119.019	113.916	108.363
August	9M	2013	2013-08-07 18:00:19	13.55	new moon	Day	0	3.413	RT	31.331	120.654	114.781	111.139
August	9M	2013	2013-08-07 19:00:19	13.55	new moon	Day	0	4.001	RT	31.128	132.793	112.463	132.622
August	9M	2013	2013-08-07 20:00:19	13.55	new moon	Night	0	4.527	RT	31.052	137.654	112.307	137.573
August	9M	2013	2013-08-07 21:00:19	13.55	new moon	Night	0	4.943	RT	30.748	137.758	110.774	137.695
August	9M	2013	2013-08-07 22:00:19	13.55	new moon	Night	0	5.158	HT	30.646	134.334	111.305	134.188
August	9M	2013	2013-08-07 23:00:19	13.55	new moon	Night	0	5.072	FT	30.596	124.374	114.706	117.256
August	9M	2013	2013-08-08 00:00:19	13.52	new moon	Night	0	4.687	FT	30.571	126.854	112.563	107.773
August	9M	2013	2013-08-08 01:00:19	13.52	new moon	Night	0	4.174	FT	30.596	123.881	112.554	106.007
August	9M	2013	2013-08-08 02:00:19	13.52	new moon	Night	0	3.585	FT	30.571	118.743	111.903	107.201
August	9M	2013	2013-08-08 03:00:19	13.52	new moon	Night	0	2.974	FT	30.52	118.579	112.849	110.298
August	9M	2013	2013-08-08 04:00:19	13.52	new moon	Night	0	2.62	LT	30.444	116.555	111.717	105.192
August	9M	2013	2013-08-08 05:00:19	13.52	new moon	Night	0	2.649	RT	30.369	117.793	111.959	107.092
August	9M	2013	2013-08-08 06:00:19	13.52	new moon	Day	0	3.146	RT	30.192	118.036	112.259	106.586
August	9M	2013	2013-08-08 07:00:19	13.52	new moon	Day	0	3.726	RT	30.192	116.296	110.483	105.566
August	9M	2013	2013-08-08 08:00:19	13.52	new moon	Day	0	4.209	RT	30.117	116.6	111.52	104.767
August	9M	2013	2013-08-08 09:00:19	13.52	new moon	Day	0	4.597	RT	30.016	115.267	109.683	102.456
August	9M	2013	2013-08-08 10:00:19	13.52	new moon	Day	0	4.869	RT	30.091	118.405	112.182	108.954
August	9M	2013	2013-08-08 11:00:19	13.52	new moon	Day	0	4.921	HT	30.066	120.787	110.563	105.474
August	9M	2013	2013-08-08 12:00:19	13.52	new moon	Day	0	4.656	FT	30.318	121.975	111.848	108.022
August	9M	2013	2013-08-08 13:00:19	13.52	new moon	Day	0	4.184	FT	30.469	124.932	112.453	107.931
August	9M	2013	2013-08-08 14:00:19	13.52	new moon	Day	0	3.599	FT	30.672	120.898	113.942	110.233
August	9M	2013	2013-08-08 15:00:19	13.52	new moon	Day	0	2.979	FT	30.925	118.574	112.239	109.386
August	9M	2013	2013-08-08 16:00:19	13.52	new moon	Day	0	2.537	FT	30.925	119.915	113.81	111.965
August	9M	2013	2013-08-08 17:00:19	13.52	new moon	Day	0	2.411	LT	31.001	117.92	112.258	108.057
August	9M	2013	2013-08-08 18:00:19	13.52	new moon	Day	0	2.915	RT	31.052	118.33	113.015	106.364
August	9M	2013	2013-08-08 19:00:19	13.52	new moon	Day	0	3.582	RT	31.026	123.978	112.492	122.956
August	9M	2013	2013-08-08 20:00:19	13.52	new moon	Night	0	4.136	RT	30.9	136.793	113.151	136.7
August	9M	2013	2013-08-08 21:00:19	13.52	new moon	Night	0	4.624	RT	30.773	138.594	115.034	138.499
August	9M	2013	2013-08-08 22:00:19	13.52	new moon	Night	0	4.966	RT	30.621	136.169	113.043	136.054
August	9M	2013	2013-08-08 23:00:19	13.52	new moon	Night	0	5.085	HT	30.596	127.664	112.82	127.013
August	9M	2013	2013-08-09 00:00:19	13.5	new moon	Night	26.4	4.878	FT	30.545	125.956	112.547	110.126
August	9M	2013	2013-08-09 01:00:19	13.5	new moon	Night	26.4	4.406	FT	30.52	126.848	111.895	106.847
August	9M	2013	2013-08-09 02:00:19	13.5	new moon	Night	26.4	3.842	FT	30.469	121.977	113.324	108.236
August	9M	2013	2013-08-09 03:00:19	13.5	new moon	Night	26.4	3.23	FT	30.394	116.86	112.031	104.415
August	9M	2013	2013-08-09 04:00:19	13.5	new moon	Night	26.4	2.701	FT	30.268	118.252	112.37	109.777
August	9M	2013	2013-08-09 05:00:19	13.5	new moon	Night	26.4	2.484	LT	30.192	117.732	112.634	105.443
August	9M	2013	2013-08-09 06:00:19	13.5	new moon	Day	26.4	2.793	RT	30.142	117.415	112.2	107.032
August	9M	2013	2013-08-09 07:00:19	13.5	new moon	Day	26.4	3.375	RT	30.041	118.827	113.427	106.149
August	9M	2013	2013-08-09 08:00:19	13.5	new moon	Day	26.4	3.871	RT	30.066	118.197	112.208	107.537
August	9M	2013	2013-08-09 09:00:19	13.5	new moon	Day	26.4	4.316	RT	30.066	117.665	111.302	108.937
August	9M	2013	2013-08-09 10:00:19	13.5	new moon	Day	26.4	4.64	RT	30.091	117.935	112.004	106.029
August	9M	2013	2013-08-09 11:00:19	13.5	new moon	Day	26.4	4.812	HT	30.142	118.198	112.579	106.796
August	9M	2013	2013-08-09 12:00:19	13.5	new moon	Day	26.4	4.745	FT	30.243	124.048	119.637	111.923
August	9M	2013	2013-08-09 13:00:19	13.5	new moon	Day	26.4	4.387	FT	30.318	121.899	112.216	108.966
August	9M	2013	2013-08-09 14:00:19	13.5	new moon	Day	26.4	3.88	FT	30.444	123.309	115.492	116.557
August	9M	2013	2013-08-09 15:00:19	13.5	new moon	Day	26.4	3.297	FT	30.9	118.911	112.938	108.243
August	9M	2013	2013-08-09 16:00:19	13.5	new moon	Day	26.4	2.77	FT	31.281	119.942	113.852	111.61
August	9M	2013	2013-08-09 17:00:19	13.5	new moon	Day	26.4	2.409	LT	31.586	120.683	115.045	112.704
August	9M	2013	2013-08-09 18:00:19	13.5	new moon	Day	26.4	2.596	RT	31.612	120.656	114.186	112.386
August	9M	2013	2013-08-09 19:00:19	13.5	new moon	Day	26.4	3.173	RT	31.612	119.787	112.125	116.316
August	9M	2013	2013-08-09 20:00:19	13.5	new moon	Night	26.4	3.761	RT	31.255	138.351	113.77	138.229
August	9M	2013	2013-08-09 21:00:19	13.5	new moon	Night	26.4	4.305	RT	31.23	139.739	112.817	139.656
August	9M	2013	2013-08-09 22:00:19	13.5	new moon	Night	26.4	4.753	RT	30.925	136.958	112.287	136.789
August	9M	2013	2013-08-09 23:00:19	13.5	new moon	Night	26.4	5.029	RT	30.824	132.931	111.933	132.778
August	9M	2013	2013-08-10 00:00:19	13.47	first quarter	Night	0	5.038	HT	30.748	122.928	115.613	108.806
August	9M	2013	2013-08-10 01:00:19	13.47	first quarter	Night	0	4.694	FT	30.722	127.01	114.698	108.123
August	9M	2013	2013-08-10 02:00:19	13.47	first quarter	Night	0	4.142	FT	30.773	125.757	112.562	107.76
August	9M	2013	2013-08-10 03:00:19	13.47	first quarter	Night	0	3.522	FT	30.748	120.277	113.999	109.24
August	9M	2013	2013-08-10 04:00:19	13.47	first quarter	Night	0	2.898	FT	30.697	120.843	113.32	113.475
August	9M	2013	2013-08-10 05:00:19	13.47	first quarter	Night	0	2.505	FT	30.672	118.318	113.003	107.774
August	9M	2013	2013-08-10 06:00:19	13.47	first quarter	Day	0	2.456	LT	30.596	118.472	113.524	106.061
August	9M	2013	2013-08-10 07:00:19	13.47	first quarter	Day	0	2.886	RT	30.495	115.853	110.225	106.736
August	9M	2013	2013-08-10 08:00:19	13.47	first quarter	Day	0	3.493	RT	30.394	117.472	111.544	106.823
August	9M	2013	2013-08-10 09:00:19	13.47	first quarter	Day	0	3.991	RT	30.419	114.978	109.567	102.605
August	9M	2013	2013-08-10 10:00:19	13.47	first quarter	Day	0	4.411	RT	30.394	117.37	112.417	106.522
August	9M	2013	2013-08-10 11:00:19	13.47	first quarter	Day	0	4.708	RT	30.469	134.129	112.733	128.434
August	9M	2013	2013-08-10 12:00:19	13.47	first quarter	Day	0	4.85	RT	30.571	117.402	111.072	106.059
August	9M	2013	2013-08-10 13:00:19	13.47	first quarter	Day	0	4.744	HT	30.798	119.771	112.902	105.81
August	9M	2013	2013-08-10 14:00:19	13.47	first quarter	Day	0	4.329	FT	31.026	122.571	112.828	107.312
August	9M	2013	2013-08-10 15:00:19	13.47	first quarter	Day	0	3.786	FT	31.331	119.819	111.916	107.471
August	9M	2013	2013-08-10 16:00:19	13.47	first quarter	Day	0	3.177	FT	31.663	120.545	113.83	114.347
August	9M	2013	2013-08-10 17:00:19	13.47	first quarter	Day	0	2.637	FT	31.919	119.177	113.536	108.936
August	9M	2013	2013-08-10 18:00:19	13.47	first quarter	Day	0	2.382	LT	32.098	118.198	111.919	109.43
August	9M	2013	2013-08-10 19:00:19	13.47	first quarter	Day	0	2.7	RT	32.124	119.245	113.539	109.498
August	9M	2013	2013-08-10 20:00:19	13.47	first quarter	Night	0	3.311	RT	31.842	131.96	112.992	131.728
August	9M	2013	2013-08-10 21:00:19	13.47	first quarter	Night	0	3.857	RT	31.612	137.376	113.922	137.249
August	9M	2013	2013-08-10 22:00:19	13.47	first quarter	Night	0	4.353	RT	31.535	136.978	112.698	136.884
August	9M	2013	2013-08-10 23:00:19	13.47	first quarter	Night	0	4.72	RT	31.331	136.25	111.424	136.159
August	9M	2013	2013-08-11 00:00:19	13.43	first quarter	Night	0	4.917	HT	31.128	131.199	115.357	130.785
August	9M	2013	2013-08-11 01:00:19	13.43	first quarter	Night	0	4.847	FT	31.103	125.814	113.555	111.103
August	9M	2013	2013-08-11 02:00:19	13.43	first quarter	Night	0	4.423	FT	31.128	125.429	115.643	109.18
August	9M	2013	2013-08-11 03:00:19	13.43	first quarter	Night	0	3.852	FT	31.153	121.906	113.191	106.856
August	9M	2013	2013-08-11 04:00:19	13.43	first quarter	Night	0	3.217	FT	31.052	118.127	112.21	107.908
August	9M	2013	2013-08-11 05:00:19	13.43	first quarter	Night	0	2.621	FT	30.95	116.978	111.978	106.234
August	9M	2013	2013-08-11 06:00:19	13.43	first quarter	Day	0	2.31	LT	30.9	119.511	114.067	108.606
August	9M	2013	2013-08-11 07:00:19	13.43	first quarter	Day	0	2.502	RT	30.849	117.957	112.871	107.027
August	9M	2013	2013-08-11 08:00:19	13.43	first quarter	Day	0	3.043	RT	30.672	118.6	112.15	109.909
August	9M	2013	2013-08-11 09:00:19	13.43	first quarter	Day	0	3.567	RT	30.722	117.356	111.314	107.114
August	9M	2013	2013-08-11 10:00:19	13.43	first quarter	Day	0	4.02	RT	30.849	118.495	113.238	107.997
August	9M	2013	2013-08-11 11:00:19	13.43	first quarter	Day	0	4.395	RT	30.874	117.292	111.458	108.181
August	9M	2013	2013-08-11 12:00:19	13.43	first quarter	Day	0	4.651	RT	30.925	119.088	113.122	109.63
August	9M	2013	2013-08-11 13:00:19	13.43	first quarter	Day	0	4.726	HT	31.026	118.487	112.154	109.5
August	9M	2013	2013-08-11 14:00:19	13.43	first quarter	Day	0	4.55	FT	31.357	120.811	112.647	109.899
August	9M	2013	2013-08-11 15:00:19	13.43	first quarter	Day	0	4.133	FT	31.765	119.609	112.1	108.388
August	9M	2013	2013-08-11 16:00:19	13.43	first quarter	Day	0	3.609	FT	32.15	120.42	114.068	110.37
August	9M	2013	2013-08-11 17:00:19	13.43	first quarter	Day	0	3.036	FT	32.562	119.791	115.117	105.796
August	9M	2013	2013-08-11 18:00:19	13.43	first quarter	Day	0	2.582	FT	32.846	129.705	121.139	123.249
August	9M	2013	2013-08-11 19:00:19	13.43	first quarter	Day	0	2.442	LT	32.924	120.097	113.955	114.913
August	9M	2013	2013-08-11 20:00:19	13.43	first quarter	Night	0	2.865	RT	32.794	128.482	116.717	127.13
August	9M	2013	2013-08-11 21:00:19	13.43	first quarter	Night	0	3.445	RT	32.355	134.911	111.581	134.785
August	9M	2013	2013-08-11 22:00:19	13.43	first quarter	Night	0	3.977	RT	32.124	137.569	112.465	137.468
August	9M	2013	2013-08-11 23:00:19	13.43	first quarter	Night	0	4.421	RT	32.047	136.049	111.657	135.961
August	9M	2013	2013-08-12 00:00:19	13.42	first quarter	Night	0	4.744	RT	31.842	132.966	112.401	132.804
August	9M	2013	2013-08-12 01:00:19	13.42	first quarter	Night	0	4.86	HT	31.74	123.033	113.644	120.226
August	9M	2013	2013-08-12 02:00:19	13.42	first quarter	Night	0	4.656	FT	31.74	126.263	116.133	107.819
August	9M	2013	2013-08-12 03:00:19	13.42	first quarter	Night	0	4.183	FT	31.74	123.404	115.065	110.014
August	9M	2013	2013-08-12 04:00:19	13.42	first quarter	Night	0	3.594	FT	31.689	119.144	113.429	106.482
August	9M	2013	2013-08-12 05:00:19	13.42	first quarter	Night	0	2.962	FT	31.561	118.778	113.198	108.028
August	9M	2013	2013-08-12 06:00:19	13.42	first quarter	Day	0	2.485	FT	31.484	120.452	113.933	113.083
August	9M	2013	2013-08-12 07:00:19	13.42	first quarter	Day	0	2.286	LT	31.433	119.557	114.205	108.562
August	9M	2013	2013-08-12 08:00:19	13.42	first quarter	Day	0	2.661	RT	31.331	128.788	121.989	116.583
August	9M	2013	2013-08-12 09:00:19	13.42	first quarter	Day	0	3.217	RT	31.179	118.182	112.534	106.518
August	9M	2013	2013-08-12 10:00:19	13.42	first quarter	Day	0	3.713	RT	31.382	127.4	117.05	121.26
August	9M	2013	2013-08-12 11:00:19	13.42	first quarter	Day	0	4.141	RT	31.561	121.165	113.387	114.795
August	9M	2013	2013-08-12 12:00:19	13.42	first quarter	Day	0	4.521	RT	31.51	116.657	111.834	103.285
August	9M	2013	2013-08-12 13:00:19	13.42	first quarter	Day	0	4.802	RT	31.612	118.981	110.754	111.078
August	9M	2013	2013-08-12 14:00:19	13.42	first quarter	Day	0	4.873	HT	31.637	119.551	112.83	106.39
August	9M	2013	2013-08-12 15:00:19	13.42	first quarter	Day	0	4.63	FT	32.047	120.621	112.498	105.114
August	9M	2013	2013-08-12 16:00:19	13.42	first quarter	Day	0	4.157	FT	32.355	121.844	112.832	106.315
August	9M	2013	2013-08-12 17:00:19	13.42	first quarter	Day	0	3.579	FT	32.82	119.144	114.051	108.308
August	9M	2013	2013-08-12 18:00:19	13.42	first quarter	Day	0	2.996	FT	33.131	121.565	115.153	113.815
August	9M	2013	2013-08-12 19:00:19	13.42	first quarter	Day	0	2.608	FT	33.261	130.118	115.406	115.768
August	9M	2013	2013-08-12 20:00:19	13.42	first quarter	Night	0	2.633	FT	33.313	119.67	113.307	113.453
August	9M	2013	2013-08-12 21:00:20	13.42	first quarter	Night	0	3.058	LT	32.924	123.385	113.889	121.359
August	9M	2013	2013-08-12 22:00:20	13.42	first quarter	Night	0	3.601	RT	32.665	135.936	114.35	135.797
August	9M	2013	2013-08-12 23:00:20	13.42	first quarter	Night	0	4.049	RT	32.433	134.631	112.349	134.5
August	9M	2013	2013-08-13 00:00:20	13.38	first quarter	Night	0	4.445	RT	32.304	133.877	111.162	133.757
August	9M	2013	2013-08-13 01:00:20	13.38	first quarter	Night	0	4.728	RT	32.098	129.828	114.863	129.308
August	9M	2013	2013-08-13 02:00:20	13.38	first quarter	Night	0	4.802	HT	31.996	120.576	113.565	108.33
August	9M	2013	2013-08-13 03:00:20	13.38	first quarter	Night	0	4.582	FT	31.97	125.388	115.302	105.778
August	9M	2013	2013-08-13 04:00:20	13.38	first quarter	Night	0	4.089	FT	31.996	124.595	113.307	107.203
August	9M	2013	2013-08-13 05:00:20	13.38	first quarter	Night	0	3.448	FT	31.868	120.289	115.195	108.453
August	9M	2013	2013-08-13 06:00:20	13.38	first quarter	Day	0	2.856	FT	31.689	119.758	113.615	111.892
August	9M	2013	2013-08-13 07:00:20	13.38	first quarter	Day	0	2.528	FT	31.612	119.561	112.865	110.55
August	9M	2013	2013-08-13 08:00:20	13.38	first quarter	Day	0	2.403	LT	31.484	118.059	112.708	108.41
August	9M	2013	2013-08-13 09:00:20	13.38	first quarter	Day	0	2.817	RT	31.459	119.091	113.096	112.079
August	9M	2013	2013-08-13 10:00:20	13.38	first quarter	Day	0	3.302	RT	31.433	118.966	112.444	107.63
August	9M	2013	2013-08-13 11:00:20	13.38	first quarter	Day	0	3.744	RT	31.765	118.214	112.945	106.247
August	9M	2013	2013-08-13 12:00:20	13.38	first quarter	Day	0	4.202	RT	31.893	116.788	112.092	102.718
August	9M	2013	2013-08-13 13:00:20	13.38	first quarter	Day	0	4.579	RT	31.816	118.883	113.236	107.371
August	9M	2013	2013-08-13 14:00:20	13.38	first quarter	Day	0	4.839	RT	31.944	120.462	112.614	112.301
August	9M	2013	2013-08-13 15:00:20	13.38	first quarter	Day	0	4.888	HT	31.893	119.074	112.32	104.287
August	9M	2013	2013-08-13 16:00:20	13.38	first quarter	Day	0	4.622	FT	32.304	119.737	112.143	106.228
August	9M	2013	2013-08-13 17:00:20	13.38	first quarter	Day	0	4.14	FT	32.587	121.076	111.706	105.109
August	9M	2013	2013-08-13 18:00:20	13.38	first quarter	Day	0	3.568	FT	33.027	119.844	112.641	109.332
[truncated: 49,216 more rows]
