# Supplementary material for: What’s all that racket! Soundscapes, phenology, and biodiversity in estuaries
Source: PLoS One. 2020 Sep 3;15(9):e0236874. doi: 10.1371/journal.pone.0236874 (PMC7470342; doi:10.1371/journal.pone.0236874)
Supplement: S2 Data — (XLSX) [file pone.0236874.s024.xlsx]

## Sheet: 2016
Day of Year	Date	Year	Month	DSG Station	Sci_Name	Com_Name	Family	Abundance	Seine ID
125	2016-05-04	2016	May	14M	Alpheus heterochaelis	Big clawed snapping shrimp	Alpheidae	0	1
125	2016-05-04	2016	May	14M	Menidia menidia	Atlantic silverside	Atherinopsidae	0	1
125	2016-05-04	2016	May	14M	Strongylura marina	Atlantic needlefish	Belonidae	0	1
125	2016-05-04	2016	May	14M	Chasmodes bosquianus	Striped blenny	Blenniidae	0	1
125	2016-05-04	2016	May	14M	Hypsoblennius hentz	Feather blenny	Blenniidae	0	1
125	2016-05-04	2016	May	14M	Oligoplites saurus	Leatherjack	Carangidae	0	1
125	2016-05-04	2016	May	14M	Alosa pseudoharengus	Blueback herring	Clupeidae	0	1
125	2016-05-04	2016	May	14M	Brevoortia tyrannus	Atlantic menhaden	Clupeidae	0	1
125	2016-05-04	2016	May	14M	Dorosoma petenense	Threadfin shad	Clupeidae	0	1
125	2016-05-04	2016	May	14M	Symphurus plagiusa	Blackcheek tonguefish	Cynoglossidae	0	1
125	2016-05-04	2016	May	14M	Chilomycterus schoepfii	Striped burrfish	Diodontidae	0	1
125	2016-05-04	2016	May	14M	Elops saurus	Ladyfish	Elopidae	0	1
125	2016-05-04	2016	May	14M	Anchoa mitchilli	Bay anchovy	Engraulidae	1	1
125	2016-05-04	2016	May	14M	Chaetodipterus faber	Atlantic spadefish	Ephippidae	0	1
125	2016-05-04	2016	May	14M	Fundulus heteroclitus	Mummichog	Fundulidae	33	1
125	2016-05-04	2016	May	14M	Fundulus majalis	Striped killifish	Fundulidae	0	1
125	2016-05-04	2016	May	14M	Diapterus auratus	Irish mojarra	Gerreidae	0	1
125	2016-05-04	2016	May	14M	Eucinostimus harengulus	Tidewater mojarra	Gerreidae	0	1
125	2016-05-04	2016	May	14M	Ctenogobius boleosoma	Darter goby	Gobidae	1	1
125	2016-05-04	2016	May	14M	Ctenogobius smaragdus	Emerald goby	Gobidae	0	1
125	2016-05-04	2016	May	14M	Evorthodus lyricus	Lyre goby	Gobidae	0	1
125	2016-05-04	2016	May	14M	Gobiosoma bosc	Naked goby	Gobidae	0	1
125	2016-05-04	2016	May	14M	Microgobius thalassinus	Green goby	Gobidae	0	1
125	2016-05-04	2016	May	14M	Orthopristis chrysoptera	Pigfish	Haemulidae	0	1
125	2016-05-04	2016	May	14M	Lolliguncula brevis	Brief squid	Loliginidae	0	1
125	2016-05-04	2016	May	14M	Lutjanus griseus	Gray snapper	Lutjanidae	0	1
125	2016-05-04	2016	May	14M	Lutjanus synagris	Lane snapper	Lutjanidae	0	1
125	2016-05-04	2016	May	14M	Stephanolepis hispidus	Planehead filefish	Monacanthidae	0	1
125	2016-05-04	2016	May	14M	Mugil cephalus	Striped mullet	Mugilidae	22	1
125	2016-05-04	2016	May	14M	Mugil curema	White mullet	Mugilidae	0	1
125	2016-05-04	2016	May	14M	Ancilopsetta omata	Ocellated flounder	Paralichthyidae	0	1
125	2016-05-04	2016	May	14M	Citharichthys spilopterus	Bay whiff	Paralichthyidae	0	1
125	2016-05-04	2016	May	14M	Etropus crossotus	Fringed flounder	Paralichthyidae	0	1
125	2016-05-04	2016	May	14M	Paralichthys albiguttata	Gulf flounder	Paralichthyidae	0	1
125	2016-05-04	2016	May	14M	Paralichthys dentatus	Summer flounder	Paralichthyidae	0	1
125	2016-05-04	2016	May	14M	Paralichthys lethostigma	Southern flounder	Paralichthyidae	0	1
125	2016-05-04	2016	May	14M	Urophycis regia	Spotted hake	Phycidae	0	1
125	2016-05-04	2016	May	14M	Pomatomus saltatrix	Bluefish	Pomatomidae	0	1
125	2016-05-04	2016	May	14M	Callinectes sapidus	Blue crab	Portunidae	2	1
125	2016-05-04	2016	May	14M	Bairdiella chrysoura	Silver perch	Sciaenidae	0	1
125	2016-05-04	2016	May	14M	Cynoscion nebulosus	Spotted seatrout	Sciaenidae	0	1
125	2016-05-04	2016	May	14M	Cynoscion regalis	Weakfish	Sciaenidae	0	1
125	2016-05-04	2016	May	14M	Leiostomus xanthurus	Spot	Sciaenidae	5	1
125	2016-05-04	2016	May	14M	Menticirrhus americanus	Southern kingfish	Sciaenidae	0	1
125	2016-05-04	2016	May	14M	Micropogonias undulatus	Atlantic croaker	Sciaenidae	0	1
125	2016-05-04	2016	May	14M	Pogonias cromis	Black drum	Sciaenidae	0	1
125	2016-05-04	2016	May	14M	Sciaenops ocellatus	Red drum	Sciaenidae	0	1
125	2016-05-04	2016	May	14M	Scomberomorus maculatus	Spanish mackerel	Scombridae	0	1
125	2016-05-04	2016	May	14M	Centropristis philadelphica	Rock sea bass	Serranidae	0	1
125	2016-05-04	2016	May	14M	Archosargus probatocephalus	Sheepshead	Sparidae	0	1
125	2016-05-04	2016	May	14M	Lagodon rhomboides	Pinfish	Sparidae	1	1
125	2016-05-04	2016	May	14M	Sphyraena barracuda	Great barracuda	Sphyraenidae	0	1
125	2016-05-04	2016	May	14M	Squilla mantis	Mantis shrimp	Squillidae	0	1
125	2016-05-04	2016	May	14M	Peprilus triacanthus	American butterfish	Stromateidae	0	1
125	2016-05-04	2016	May	14M	Hippocampus erectus	Lined seahorse	Syngnathidae	0	1
125	2016-05-04	2016	May	14M	Syngnathus fuscus	Northern pipefish	Syngnathidae	0	1
125	2016-05-04	2016	May	14M	Syngnathus louisianae	Chain pipefish	Syngnathidae	0	1
125	2016-05-04	2016	May	14M	Synodus foetens	Inshore lizardfish	Synodontidae	0	1
125	2016-05-04	2016	May	14M	Sphoeroides maculatus	Northern puffer	Tetraodontidae	0	1
125	2016-05-04	2016	May	14M	Trichiurus lepturus	Atlantic cutlassfish	Trichiuridae	0	1
125	2016-05-04	2016	May	14M	Prionotus tribulus	Bighead searobin	Triglidae	0	1
125	2016-05-04	2016	May	14M	Astroscopus y-graecum	Southern stargazer	Uranoscopidae	0	1
125	2016-05-04	2016	May	14M	Alpheus heterochaelis	Big clawed snapping shrimp	Alpheidae	0	2
125	2016-05-04	2016	May	14M	Menidia menidia	Atlantic silverside	Atherinopsidae	0	2
125	2016-05-04	2016	May	14M	Strongylura marina	Atlantic needlefish	Belonidae	0	2
125	2016-05-04	2016	May	14M	Chasmodes bosquianus	Striped blenny	Blenniidae	0	2
125	2016-05-04	2016	May	14M	Hypsoblennius hentz	Feather blenny	Blenniidae	0	2
125	2016-05-04	2016	May	14M	Oligoplites saurus	Leatherjack	Carangidae	0	2
125	2016-05-04	2016	May	14M	Alosa pseudoharengus	Blueback herring	Clupeidae	0	2
125	2016-05-04	2016	May	14M	Brevoortia tyrannus	Atlantic menhaden	Clupeidae	0	2
125	2016-05-04	2016	May	14M	Dorosoma petenense	Threadfin shad	Clupeidae	0	2
125	2016-05-04	2016	May	14M	Symphurus plagiusa	Blackcheek tonguefish	Cynoglossidae	0	2
125	2016-05-04	2016	May	14M	Chilomycterus schoepfii	Striped burrfish	Diodontidae	0	2
125	2016-05-04	2016	May	14M	Elops saurus	Ladyfish	Elopidae	0	2
125	2016-05-04	2016	May	14M	Anchoa mitchilli	Bay anchovy	Engraulidae	0	2
125	2016-05-04	2016	May	14M	Chaetodipterus faber	Atlantic spadefish	Ephippidae	0	2
125	2016-05-04	2016	May	14M	Fundulus heteroclitus	Mummichog	Fundulidae	19	2
125	2016-05-04	2016	May	14M	Fundulus majalis	Striped killifish	Fundulidae	0	2
125	2016-05-04	2016	May	14M	Diapterus auratus	Irish mojarra	Gerreidae	0	2
125	2016-05-04	2016	May	14M	Eucinostimus harengulus	Tidewater mojarra	Gerreidae	0	2
125	2016-05-04	2016	May	14M	Ctenogobius boleosoma	Darter goby	Gobidae	0	2
125	2016-05-04	2016	May	14M	Ctenogobius smaragdus	Emerald goby	Gobidae	0	2
125	2016-05-04	2016	May	14M	Evorthodus lyricus	Lyre goby	Gobidae	0	2
125	2016-05-04	2016	May	14M	Gobiosoma bosc	Naked goby	Gobidae	0	2
125	2016-05-04	2016	May	14M	Microgobius thalassinus	Green goby	Gobidae	0	2
125	2016-05-04	2016	May	14M	Orthopristis chrysoptera	Pigfish	Haemulidae	2	2
125	2016-05-04	2016	May	14M	Lolliguncula brevis	Brief squid	Loliginidae	0	2
125	2016-05-04	2016	May	14M	Lutjanus griseus	Gray snapper	Lutjanidae	0	2
125	2016-05-04	2016	May	14M	Lutjanus synagris	Lane snapper	Lutjanidae	0	2
125	2016-05-04	2016	May	14M	Stephanolepis hispidus	Planehead filefish	Monacanthidae	0	2
125	2016-05-04	2016	May	14M	Mugil cephalus	Striped mullet	Mugilidae	0	2
125	2016-05-04	2016	May	14M	Mugil curema	White mullet	Mugilidae	0	2
125	2016-05-04	2016	May	14M	Ancilopsetta omata	Ocellated flounder	Paralichthyidae	0	2
125	2016-05-04	2016	May	14M	Citharichthys spilopterus	Bay whiff	Paralichthyidae	0	2
125	2016-05-04	2016	May	14M	Etropus crossotus	Fringed flounder	Paralichthyidae	0	2
125	2016-05-04	2016	May	14M	Paralichthys albiguttata	Gulf flounder	Paralichthyidae	0	2
125	2016-05-04	2016	May	14M	Paralichthys dentatus	Summer flounder	Paralichthyidae	1	2
125	2016-05-04	2016	May	14M	Paralichthys lethostigma	Southern flounder	Paralichthyidae	0	2
125	2016-05-04	2016	May	14M	Urophycis regia	Spotted hake	Phycidae	0	2
125	2016-05-04	2016	May	14M	Pomatomus saltatrix	Bluefish	Pomatomidae	0	2
125	2016-05-04	2016	May	14M	Callinectes sapidus	Blue crab	Portunidae	2	2
125	2016-05-04	2016	May	14M	Bairdiella chrysoura	Silver perch	Sciaenidae	0	2
125	2016-05-04	2016	May	14M	Cynoscion nebulosus	Spotted seatrout	Sciaenidae	0	2
125	2016-05-04	2016	May	14M	Cynoscion regalis	Weakfish	Sciaenidae	0	2
125	2016-05-04	2016	May	14M	Leiostomus xanthurus	Spot	Sciaenidae	1	2
125	2016-05-04	2016	May	14M	Menticirrhus americanus	Southern kingfish	Sciaenidae	0	2
125	2016-05-04	2016	May	14M	Micropogonias undulatus	Atlantic croaker	Sciaenidae	0	2
125	2016-05-04	2016	May	14M	Pogonias cromis	Black drum	Sciaenidae	0	2
125	2016-05-04	2016	May	14M	Sciaenops ocellatus	Red drum	Sciaenidae	0	2
125	2016-05-04	2016	May	14M	Scomberomorus maculatus	Spanish mackerel	Scombridae	0	2
125	2016-05-04	2016	May	14M	Centropristis philadelphica	Rock sea bass	Serranidae	0	2
125	2016-05-04	2016	May	14M	Archosargus probatocephalus	Sheepshead	Sparidae	0	2
125	2016-05-04	2016	May	14M	Lagodon rhomboides	Pinfish	Sparidae	1	2
125	2016-05-04	2016	May	14M	Sphyraena barracuda	Great barracuda	Sphyraenidae	0	2
125	2016-05-04	2016	May	14M	Squilla mantis	Mantis shrimp	Squillidae	0	2
125	2016-05-04	2016	May	14M	Peprilus triacanthus	American butterfish	Stromateidae	0	2
125	2016-05-04	2016	May	14M	Hippocampus erectus	Lined seahorse	Syngnathidae	0	2
125	2016-05-04	2016	May	14M	Syngnathus fuscus	Northern pipefish	Syngnathidae	0	2
125	2016-05-04	2016	May	14M	Syngnathus louisianae	Chain pipefish	Syngnathidae	0	2
125	2016-05-04	2016	May	14M	Synodus foetens	Inshore lizardfish	Synodontidae	1	2
125	2016-05-04	2016	May	14M	Sphoeroides maculatus	Northern puffer	Tetraodontidae	0	2
125	2016-05-04	2016	May	14M	Trichiurus lepturus	Atlantic cutlassfish	Trichiuridae	0	2
125	2016-05-04	2016	May	14M	Prionotus tribulus	Bighead searobin	Triglidae	0	2
125	2016-05-04	2016	May	14M	Astroscopus y-graecum	Southern stargazer	Uranoscopidae	0	2
126	2016-05-05	2016	May	14M	Alpheus heterochaelis	Big clawed snapping shrimp	Alpheidae	0	3
126	2016-05-05	2016	May	14M	Menidia menidia	Atlantic silverside	Atherinopsidae	2	3
126	2016-05-05	2016	May	14M	Strongylura marina	Atlantic needlefish	Belonidae	0	3
126	2016-05-05	2016	May	14M	Chasmodes bosquianus	Striped blenny	Blenniidae	0	3
126	2016-05-05	2016	May	14M	Hypsoblennius hentz	Feather blenny	Blenniidae	0	3
126	2016-05-05	2016	May	14M	Oligoplites saurus	Leatherjack	Carangidae	0	3
126	2016-05-05	2016	May	14M	Alosa pseudoharengus	Blueback herring	Clupeidae	10	3
126	2016-05-05	2016	May	14M	Brevoortia tyrannus	Atlantic menhaden	Clupeidae	0	3
126	2016-05-05	2016	May	14M	Dorosoma petenense	Threadfin shad	Clupeidae	0	3
126	2016-05-05	2016	May	14M	Symphurus plagiusa	Blackcheek tonguefish	Cynoglossidae	0	3
126	2016-05-05	2016	May	14M	Chilomycterus schoepfii	Striped burrfish	Diodontidae	0	3
126	2016-05-05	2016	May	14M	Elops saurus	Ladyfish	Elopidae	0	3
126	2016-05-05	2016	May	14M	Anchoa mitchilli	Bay anchovy	Engraulidae	0	3
126	2016-05-05	2016	May	14M	Chaetodipterus faber	Atlantic spadefish	Ephippidae	0	3
126	2016-05-05	2016	May	14M	Fundulus heteroclitus	Mummichog	Fundulidae	58	3
126	2016-05-05	2016	May	14M	Fundulus majalis	Striped killifish	Fundulidae	1	3
126	2016-05-05	2016	May	14M	Diapterus auratus	Irish mojarra	Gerreidae	0	3
126	2016-05-05	2016	May	14M	Eucinostimus harengulus	Tidewater mojarra	Gerreidae	0	3
126	2016-05-05	2016	May	14M	Ctenogobius boleosoma	Darter goby	Gobidae	0	3
126	2016-05-05	2016	May	14M	Ctenogobius smaragdus	Emerald goby	Gobidae	0	3
126	2016-05-05	2016	May	14M	Evorthodus lyricus	Lyre goby	Gobidae	0	3
126	2016-05-05	2016	May	14M	Gobiosoma bosc	Naked goby	Gobidae	0	3
126	2016-05-05	2016	May	14M	Microgobius thalassinus	Green goby	Gobidae	0	3
126	2016-05-05	2016	May	14M	Orthopristis chrysoptera	Pigfish	Haemulidae	0	3
126	2016-05-05	2016	May	14M	Lolliguncula brevis	Brief squid	Loliginidae	0	3
126	2016-05-05	2016	May	14M	Lutjanus griseus	Gray snapper	Lutjanidae	0	3
126	2016-05-05	2016	May	14M	Lutjanus synagris	Lane snapper	Lutjanidae	0	3
126	2016-05-05	2016	May	14M	Stephanolepis hispidus	Planehead filefish	Monacanthidae	0	3
126	2016-05-05	2016	May	14M	Mugil cephalus	Striped mullet	Mugilidae	0	3
126	2016-05-05	2016	May	14M	Mugil curema	White mullet	Mugilidae	0	3
126	2016-05-05	2016	May	14M	Ancilopsetta omata	Ocellated flounder	Paralichthyidae	0	3
126	2016-05-05	2016	May	14M	Citharichthys spilopterus	Bay whiff	Paralichthyidae	0	3
126	2016-05-05	2016	May	14M	Etropus crossotus	Fringed flounder	Paralichthyidae	0	3
126	2016-05-05	2016	May	14M	Paralichthys albiguttata	Gulf flounder	Paralichthyidae	0	3
126	2016-05-05	2016	May	14M	Paralichthys dentatus	Summer flounder	Paralichthyidae	0	3
126	2016-05-05	2016	May	14M	Paralichthys lethostigma	Southern flounder	Paralichthyidae	0	3
126	2016-05-05	2016	May	14M	Urophycis regia	Spotted hake	Phycidae	0	3
126	2016-05-05	2016	May	14M	Pomatomus saltatrix	Bluefish	Pomatomidae	0	3
126	2016-05-05	2016	May	14M	Callinectes sapidus	Blue crab	Portunidae	1	3
126	2016-05-05	2016	May	14M	Bairdiella chrysoura	Silver perch	Sciaenidae	17	3
126	2016-05-05	2016	May	14M	Cynoscion nebulosus	Spotted seatrout	Sciaenidae	0	3
126	2016-05-05	2016	May	14M	Cynoscion regalis	Weakfish	Sciaenidae	0	3
126	2016-05-05	2016	May	14M	Leiostomus xanthurus	Spot	Sciaenidae	0	3
126	2016-05-05	2016	May	14M	Menticirrhus americanus	Southern kingfish	Sciaenidae	0	3
126	2016-05-05	2016	May	14M	Micropogonias undulatus	Atlantic croaker	Sciaenidae	0	3
126	2016-05-05	2016	May	14M	Pogonias cromis	Black drum	Sciaenidae	0	3
126	2016-05-05	2016	May	14M	Sciaenops ocellatus	Red drum	Sciaenidae	0	3
126	2016-05-05	2016	May	14M	Scomberomorus maculatus	Spanish mackerel	Scombridae	0	3
126	2016-05-05	2016	May	14M	Centropristis philadelphica	Rock sea bass	Serranidae	0	3
126	2016-05-05	2016	May	14M	Archosargus probatocephalus	Sheepshead	Sparidae	0	3
126	2016-05-05	2016	May	14M	Lagodon rhomboides	Pinfish	Sparidae	0	3
126	2016-05-05	2016	May	14M	Sphyraena barracuda	Great barracuda	Sphyraenidae	0	3
126	2016-05-05	2016	May	14M	Squilla mantis	Mantis shrimp	Squillidae	0	3
126	2016-05-05	2016	May	14M	Peprilus triacanthus	American butterfish	Stromateidae	0	3
126	2016-05-05	2016	May	14M	Hippocampus erectus	Lined seahorse	Syngnathidae	0	3
126	2016-05-05	2016	May	14M	Syngnathus fuscus	Northern pipefish	Syngnathidae	0	3
126	2016-05-05	2016	May	14M	Syngnathus louisianae	Chain pipefish	Syngnathidae	0	3
126	2016-05-05	2016	May	14M	Synodus foetens	Inshore lizardfish	Synodontidae	0	3
126	2016-05-05	2016	May	14M	Sphoeroides maculatus	Northern puffer	Tetraodontidae	1	3
126	2016-05-05	2016	May	14M	Trichiurus lepturus	Atlantic cutlassfish	Trichiuridae	0	3
126	2016-05-05	2016	May	14M	Prionotus tribulus	Bighead searobin	Triglidae	0	3
126	2016-05-05	2016	May	14M	Astroscopus y-graecum	Southern stargazer	Uranoscopidae	0	3
126	2016-05-05	2016	May	14M	Alpheus heterochaelis	Big clawed snapping shrimp	Alpheidae	0	4
126	2016-05-05	2016	May	14M	Menidia menidia	Atlantic silverside	Atherinopsidae	0	4
126	2016-05-05	2016	May	14M	Strongylura marina	Atlantic needlefish	Belonidae	0	4
126	2016-05-05	2016	May	14M	Chasmodes bosquianus	Striped blenny	Blenniidae	0	4
126	2016-05-05	2016	May	14M	Hypsoblennius hentz	Feather blenny	Blenniidae	0	4
126	2016-05-05	2016	May	14M	Oligoplites saurus	Leatherjack	Carangidae	0	4
126	2016-05-05	2016	May	14M	Alosa pseudoharengus	Blueback herring	Clupeidae	0	4
126	2016-05-05	2016	May	14M	Brevoortia tyrannus	Atlantic menhaden	Clupeidae	0	4
126	2016-05-05	2016	May	14M	Dorosoma petenense	Threadfin shad	Clupeidae	0	4
126	2016-05-05	2016	May	14M	Symphurus plagiusa	Blackcheek tonguefish	Cynoglossidae	0	4
126	2016-05-05	2016	May	14M	Chilomycterus schoepfii	Striped burrfish	Diodontidae	0	4
126	2016-05-05	2016	May	14M	Elops saurus	Ladyfish	Elopidae	0	4
126	2016-05-05	2016	May	14M	Anchoa mitchilli	Bay anchovy	Engraulidae	0	4
126	2016-05-05	2016	May	14M	Chaetodipterus faber	Atlantic spadefish	Ephippidae	0	4
126	2016-05-05	2016	May	14M	Fundulus heteroclitus	Mummichog	Fundulidae	15	4
126	2016-05-05	2016	May	14M	Fundulus majalis	Striped killifish	Fundulidae	0	4
126	2016-05-05	2016	May	14M	Diapterus auratus	Irish mojarra	Gerreidae	0	4
126	2016-05-05	2016	May	14M	Eucinostimus harengulus	Tidewater mojarra	Gerreidae	0	4
126	2016-05-05	2016	May	14M	Ctenogobius boleosoma	Darter goby	Gobidae	0	4
126	2016-05-05	2016	May	14M	Ctenogobius smaragdus	Emerald goby	Gobidae	0	4
126	2016-05-05	2016	May	14M	Evorthodus lyricus	Lyre goby	Gobidae	0	4
126	2016-05-05	2016	May	14M	Gobiosoma bosc	Naked goby	Gobidae	0	4
126	2016-05-05	2016	May	14M	Microgobius thalassinus	Green goby	Gobidae	0	4
126	2016-05-05	2016	May	14M	Orthopristis chrysoptera	Pigfish	Haemulidae	0	4
126	2016-05-05	2016	May	14M	Lolliguncula brevis	Brief squid	Loliginidae	0	4
126	2016-05-05	2016	May	14M	Lutjanus griseus	Gray snapper	Lutjanidae	0	4
126	2016-05-05	2016	May	14M	Lutjanus synagris	Lane snapper	Lutjanidae	0	4
126	2016-05-05	2016	May	14M	Stephanolepis hispidus	Planehead filefish	Monacanthidae	0	4
126	2016-05-05	2016	May	14M	Mugil cephalus	Striped mullet	Mugilidae	0	4
126	2016-05-05	2016	May	14M	Mugil curema	White mullet	Mugilidae	0	4
126	2016-05-05	2016	May	14M	Ancilopsetta omata	Ocellated flounder	Paralichthyidae	0	4
126	2016-05-05	2016	May	14M	Citharichthys spilopterus	Bay whiff	Paralichthyidae	1	4
126	2016-05-05	2016	May	14M	Etropus crossotus	Fringed flounder	Paralichthyidae	0	4
126	2016-05-05	2016	May	14M	Paralichthys albiguttata	Gulf flounder	Paralichthyidae	0	4
126	2016-05-05	2016	May	14M	Paralichthys dentatus	Summer flounder	Paralichthyidae	0	4
126	2016-05-05	2016	May	14M	Paralichthys lethostigma	Southern flounder	Paralichthyidae	0	4
126	2016-05-05	2016	May	14M	Urophycis regia	Spotted hake	Phycidae	0	4
126	2016-05-05	2016	May	14M	Pomatomus saltatrix	Bluefish	Pomatomidae	0	4
126	2016-05-05	2016	May	14M	Callinectes sapidus	Blue crab	Portunidae	3	4
126	2016-05-05	2016	May	14M	Bairdiella chrysoura	Silver perch	Sciaenidae	0	4
126	2016-05-05	2016	May	14M	Cynoscion nebulosus	Spotted seatrout	Sciaenidae	0	4
126	2016-05-05	2016	May	14M	Cynoscion regalis	Weakfish	Sciaenidae	0	4
126	2016-05-05	2016	May	14M	Leiostomus xanthurus	Spot	Sciaenidae	0	4
126	2016-05-05	2016	May	14M	Menticirrhus americanus	Southern kingfish	Sciaenidae	0	4
126	2016-05-05	2016	May	14M	Micropogonias undulatus	Atlantic croaker	Sciaenidae	0	4
126	2016-05-05	2016	May	14M	Pogonias cromis	Black drum	Sciaenidae	0	4
126	2016-05-05	2016	May	14M	Sciaenops ocellatus	Red drum	Sciaenidae	0	4
126	2016-05-05	2016	May	14M	Scomberomorus maculatus	Spanish mackerel	Scombridae	0	4
126	2016-05-05	2016	May	14M	Centropristis philadelphica	Rock sea bass	Serranidae	0	4
126	2016-05-05	2016	May	14M	Archosargus probatocephalus	Sheepshead	Sparidae	0	4
126	2016-05-05	2016	May	14M	Lagodon rhomboides	Pinfish	Sparidae	2	4
126	2016-05-05	2016	May	14M	Sphyraena barracuda	Great barracuda	Sphyraenidae	0	4
126	2016-05-05	2016	May	14M	Squilla mantis	Mantis shrimp	Squillidae	0	4
126	2016-05-05	2016	May	14M	Peprilus triacanthus	American butterfish	Stromateidae	0	4
126	2016-05-05	2016	May	14M	Hippocampus erectus	Lined seahorse	Syngnathidae	0	4
126	2016-05-05	2016	May	14M	Syngnathus fuscus	Northern pipefish	Syngnathidae	0	4
126	2016-05-05	2016	May	14M	Syngnathus louisianae	Chain pipefish	Syngnathidae	0	4
126	2016-05-05	2016	May	14M	Synodus foetens	Inshore lizardfish	Synodontidae	3	4
126	2016-05-05	2016	May	14M	Sphoeroides maculatus	Northern puffer	Tetraodontidae	0	4
126	2016-05-05	2016	May	14M	Trichiurus lepturus	Atlantic cutlassfish	Trichiuridae	0	4
126	2016-05-05	2016	May	14M	Prionotus tribulus	Bighead searobin	Triglidae	0	4
126	2016-05-05	2016	May	14M	Astroscopus y-graecum	Southern stargazer	Uranoscopidae	0	4
146	2016-05-25	2016	May	14M	Alpheus heterochaelis	Big clawed snapping shrimp	Alpheidae	0	5
146	2016-05-25	2016	May	14M	Menidia menidia	Atlantic silverside	Atherinopsidae	0	5
146	2016-05-25	2016	May	14M	Strongylura marina	Atlantic needlefish	Belonidae	0	5
146	2016-05-25	2016	May	14M	Chasmodes bosquianus	Striped blenny	Blenniidae	0	5
146	2016-05-25	2016	May	14M	Hypsoblennius hentz	Feather blenny	Blenniidae	0	5
146	2016-05-25	2016	May	14M	Oligoplites saurus	Leatherjack	Carangidae	0	5
146	2016-05-25	2016	May	14M	Alosa pseudoharengus	Blueback herring	Clupeidae	0	5
146	2016-05-25	2016	May	14M	Brevoortia tyrannus	Atlantic menhaden	Clupeidae	0	5
146	2016-05-25	2016	May	14M	Dorosoma petenense	Threadfin shad	Clupeidae	0	5
146	2016-05-25	2016	May	14M	Symphurus plagiusa	Blackcheek tonguefish	Cynoglossidae	0	5
146	2016-05-25	2016	May	14M	Chilomycterus schoepfii	Striped burrfish	Diodontidae	0	5
146	2016-05-25	2016	May	14M	Elops saurus	Ladyfish	Elopidae	0	5
146	2016-05-25	2016	May	14M	Anchoa mitchilli	Bay anchovy	Engraulidae	1	5
146	2016-05-25	2016	May	14M	Chaetodipterus faber	Atlantic spadefish	Ephippidae	0	5
146	2016-05-25	2016	May	14M	Fundulus heteroclitus	Mummichog	Fundulidae	284	5
146	2016-05-25	2016	May	14M	Fundulus majalis	Striped killifish	Fundulidae	0	5
146	2016-05-25	2016	May	14M	Diapterus auratus	Irish mojarra	Gerreidae	0	5
146	2016-05-25	2016	May	14M	Eucinostimus harengulus	Tidewater mojarra	Gerreidae	3	5
146	2016-05-25	2016	May	14M	Ctenogobius boleosoma	Darter goby	Gobidae	0	5
146	2016-05-25	2016	May	14M	Ctenogobius smaragdus	Emerald goby	Gobidae	0	5
146	2016-05-25	2016	May	14M	Evorthodus lyricus	Lyre goby	Gobidae	0	5
146	2016-05-25	2016	May	14M	Gobiosoma bosc	Naked goby	Gobidae	0	5
146	2016-05-25	2016	May	14M	Microgobius thalassinus	Green goby	Gobidae	0	5
146	2016-05-25	2016	May	14M	Orthopristis chrysoptera	Pigfish	Haemulidae	0	5
146	2016-05-25	2016	May	14M	Lolliguncula brevis	Brief squid	Loliginidae	0	5
146	2016-05-25	2016	May	14M	Lutjanus griseus	Gray snapper	Lutjanidae	0	5
146	2016-05-25	2016	May	14M	Lutjanus synagris	Lane snapper	Lutjanidae	0	5
146	2016-05-25	2016	May	14M	Stephanolepis hispidus	Planehead filefish	Monacanthidae	0	5
146	2016-05-25	2016	May	14M	Mugil cephalus	Striped mullet	Mugilidae	0	5
146	2016-05-25	2016	May	14M	Mugil curema	White mullet	Mugilidae	0	5
146	2016-05-25	2016	May	14M	Ancilopsetta omata	Ocellated flounder	Paralichthyidae	0	5
146	2016-05-25	2016	May	14M	Citharichthys spilopterus	Bay whiff	Paralichthyidae	0	5
146	2016-05-25	2016	May	14M	Etropus crossotus	Fringed flounder	Paralichthyidae	0	5
146	2016-05-25	2016	May	14M	Paralichthys albiguttata	Gulf flounder	Paralichthyidae	0	5
146	2016-05-25	2016	May	14M	Paralichthys dentatus	Summer flounder	Paralichthyidae	0	5
146	2016-05-25	2016	May	14M	Paralichthys lethostigma	Southern flounder	Paralichthyidae	0	5
146	2016-05-25	2016	May	14M	Urophycis regia	Spotted hake	Phycidae	0	5
146	2016-05-25	2016	May	14M	Pomatomus saltatrix	Bluefish	Pomatomidae	0	5
146	2016-05-25	2016	May	14M	Callinectes sapidus	Blue crab	Portunidae	0	5
146	2016-05-25	2016	May	14M	Bairdiella chrysoura	Silver perch	Sciaenidae	53	5
146	2016-05-25	2016	May	14M	Cynoscion nebulosus	Spotted seatrout	Sciaenidae	0	5
146	2016-05-25	2016	May	14M	Cynoscion regalis	Weakfish	Sciaenidae	0	5
146	2016-05-25	2016	May	14M	Leiostomus xanthurus	Spot	Sciaenidae	0	5
146	2016-05-25	2016	May	14M	Menticirrhus americanus	Southern kingfish	Sciaenidae	0	5
146	2016-05-25	2016	May	14M	Micropogonias undulatus	Atlantic croaker	Sciaenidae	0	5
146	2016-05-25	2016	May	14M	Pogonias cromis	Black drum	Sciaenidae	0	5
146	2016-05-25	2016	May	14M	Sciaenops ocellatus	Red drum	Sciaenidae	0	5
146	2016-05-25	2016	May	14M	Scomberomorus maculatus	Spanish mackerel	Scombridae	0	5
146	2016-05-25	2016	May	14M	Centropristis philadelphica	Rock sea bass	Serranidae	0	5
146	2016-05-25	2016	May	14M	Archosargus probatocephalus	Sheepshead	Sparidae	0	5
146	2016-05-25	2016	May	14M	Lagodon rhomboides	Pinfish	Sparidae	0	5
146	2016-05-25	2016	May	14M	Sphyraena barracuda	Great barracuda	Sphyraenidae	0	5
146	2016-05-25	2016	May	14M	Squilla mantis	Mantis shrimp	Squillidae	0	5
146	2016-05-25	2016	May	14M	Peprilus triacanthus	American butterfish	Stromateidae	0	5
146	2016-05-25	2016	May	14M	Hippocampus erectus	Lined seahorse	Syngnathidae	0	5
146	2016-05-25	2016	May	14M	Syngnathus fuscus	Northern pipefish	Syngnathidae	0	5
146	2016-05-25	2016	May	14M	Syngnathus louisianae	Chain pipefish	Syngnathidae	0	5
146	2016-05-25	2016	May	14M	Synodus foetens	Inshore lizardfish	Synodontidae	0	5
146	2016-05-25	2016	May	14M	Sphoeroides maculatus	Northern puffer	Tetraodontidae	0	5
146	2016-05-25	2016	May	14M	Trichiurus lepturus	Atlantic cutlassfish	Trichiuridae	0	5
146	2016-05-25	2016	May	14M	Prionotus tribulus	Bighead searobin	Triglidae	0	5
146	2016-05-25	2016	May	14M	Astroscopus y-graecum	Southern stargazer	Uranoscopidae	0	5
146	2016-05-25	2016	May	14M	Alpheus heterochaelis	Big clawed snapping shrimp	Alpheidae	0	6
146	2016-05-25	2016	May	14M	Menidia menidia	Atlantic silverside	Atherinopsidae	39	6
146	2016-05-25	2016	May	14M	Strongylura marina	Atlantic needlefish	Belonidae	0	6
146	2016-05-25	2016	May	14M	Chasmodes bosquianus	Striped blenny	Blenniidae	0	6
146	2016-05-25	2016	May	14M	Hypsoblennius hentz	Feather blenny	Blenniidae	0	6
146	2016-05-25	2016	May	14M	Oligoplites saurus	Leatherjack	Carangidae	0	6
146	2016-05-25	2016	May	14M	Alosa pseudoharengus	Blueback herring	Clupeidae	0	6
146	2016-05-25	2016	May	14M	Brevoortia tyrannus	Atlantic menhaden	Clupeidae	0	6
146	2016-05-25	2016	May	14M	Dorosoma petenense	Threadfin shad	Clupeidae	0	6
146	2016-05-25	2016	May	14M	Symphurus plagiusa	Blackcheek tonguefish	Cynoglossidae	0	6
146	2016-05-25	2016	May	14M	Chilomycterus schoepfii	Striped burrfish	Diodontidae	0	6
146	2016-05-25	2016	May	14M	Elops saurus	Ladyfish	Elopidae	0	6
146	2016-05-25	2016	May	14M	Anchoa mitchilli	Bay anchovy	Engraulidae	0	6
146	2016-05-25	2016	May	14M	Chaetodipterus faber	Atlantic spadefish	Ephippidae	0	6
146	2016-05-25	2016	May	14M	Fundulus heteroclitus	Mummichog	Fundulidae	1008	6
146	2016-05-25	2016	May	14M	Fundulus majalis	Striped killifish	Fundulidae	0	6
146	2016-05-25	2016	May	14M	Diapterus auratus	Irish mojarra	Gerreidae	0	6
146	2016-05-25	2016	May	14M	Eucinostimus harengulus	Tidewater mojarra	Gerreidae	5	6
146	2016-05-25	2016	May	14M	Ctenogobius boleosoma	Darter goby	Gobidae	0	6
146	2016-05-25	2016	May	14M	Ctenogobius smaragdus	Emerald goby	Gobidae	0	6
146	2016-05-25	2016	May	14M	Evorthodus lyricus	Lyre goby	Gobidae	0	6
146	2016-05-25	2016	May	14M	Gobiosoma bosc	Naked goby	Gobidae	3	6
146	2016-05-25	2016	May	14M	Microgobius thalassinus	Green goby	Gobidae	0	6
146	2016-05-25	2016	May	14M	Orthopristis chrysoptera	Pigfish	Haemulidae	0	6
146	2016-05-25	2016	May	14M	Lolliguncula brevis	Brief squid	Loliginidae	0	6
146	2016-05-25	2016	May	14M	Lutjanus griseus	Gray snapper	Lutjanidae	0	6
146	2016-05-25	2016	May	14M	Lutjanus synagris	Lane snapper	Lutjanidae	0	6
146	2016-05-25	2016	May	14M	Stephanolepis hispidus	Planehead filefish	Monacanthidae	0	6
146	2016-05-25	2016	May	14M	Mugil cephalus	Striped mullet	Mugilidae	40	6
146	2016-05-25	2016	May	14M	Mugil curema	White mullet	Mugilidae	0	6
146	2016-05-25	2016	May	14M	Ancilopsetta omata	Ocellated flounder	Paralichthyidae	0	6
146	2016-05-25	2016	May	14M	Citharichthys spilopterus	Bay whiff	Paralichthyidae	0	6
146	2016-05-25	2016	May	14M	Etropus crossotus	Fringed flounder	Paralichthyidae	0	6
146	2016-05-25	2016	May	14M	Paralichthys albiguttata	Gulf flounder	Paralichthyidae	0	6
146	2016-05-25	2016	May	14M	Paralichthys dentatus	Summer flounder	Paralichthyidae	0	6
146	2016-05-25	2016	May	14M	Paralichthys lethostigma	Southern flounder	Paralichthyidae	1	6
146	2016-05-25	2016	May	14M	Urophycis regia	Spotted hake	Phycidae	0	6
146	2016-05-25	2016	May	14M	Pomatomus saltatrix	Bluefish	Pomatomidae	0	6
146	2016-05-25	2016	May	14M	Callinectes sapidus	Blue crab	Portunidae	28	6
146	2016-05-25	2016	May	14M	Bairdiella chrysoura	Silver perch	Sciaenidae	3407	6
146	2016-05-25	2016	May	14M	Cynoscion nebulosus	Spotted seatrout	Sciaenidae	18	6
146	2016-05-25	2016	May	14M	Cynoscion regalis	Weakfish	Sciaenidae	0	6
146	2016-05-25	2016	May	14M	Leiostomus xanthurus	Spot	Sciaenidae	4	6
146	2016-05-25	2016	May	14M	Menticirrhus americanus	Southern kingfish	Sciaenidae	0	6
146	2016-05-25	2016	May	14M	Micropogonias undulatus	Atlantic croaker	Sciaenidae	0	6
146	2016-05-25	2016	May	14M	Pogonias cromis	Black drum	Sciaenidae	3	6
146	2016-05-25	2016	May	14M	Sciaenops ocellatus	Red drum	Sciaenidae	0	6
146	2016-05-25	2016	May	14M	Scomberomorus maculatus	Spanish mackerel	Scombridae	0	6
146	2016-05-25	2016	May	14M	Centropristis philadelphica	Rock sea bass	Serranidae	0	6
146	2016-05-25	2016	May	14M	Archosargus probatocephalus	Sheepshead	Sparidae	0	6
146	2016-05-25	2016	May	14M	Lagodon rhomboides	Pinfish	Sparidae	31	6
146	2016-05-25	2016	May	14M	Sphyraena barracuda	Great barracuda	Sphyraenidae	0	6
146	2016-05-25	2016	May	14M	Squilla mantis	Mantis shrimp	Squillidae	0	6
146	2016-05-25	2016	May	14M	Peprilus triacanthus	American butterfish	Stromateidae	0	6
146	2016-05-25	2016	May	14M	Hippocampus erectus	Lined seahorse	Syngnathidae	0	6
146	2016-05-25	2016	May	14M	Syngnathus fuscus	Northern pipefish	Syngnathidae	10	6
146	2016-05-25	2016	May	14M	Syngnathus louisianae	Chain pipefish	Syngnathidae	2	6
146	2016-05-25	2016	May	14M	Synodus foetens	Inshore lizardfish	Synodontidae	9	6
146	2016-05-25	2016	May	14M	Sphoeroides maculatus	Northern puffer	Tetraodontidae	0	6
146	2016-05-25	2016	May	14M	Trichiurus lepturus	Atlantic cutlassfish	Trichiuridae	0	6
146	2016-05-25	2016	May	14M	Prionotus tribulus	Bighead searobin	Triglidae	0	6
146	2016-05-25	2016	May	14M	Astroscopus y-graecum	Southern stargazer	Uranoscopidae	0	6
160	2016-06-08	2016	June	14M	Alpheus heterochaelis	Big clawed snapping shrimp	Alpheidae	0	7
160	2016-06-08	2016	June	14M	Menidia menidia	Atlantic silverside	Atherinopsidae	252	7
160	2016-06-08	2016	June	14M	Strongylura marina	Atlantic needlefish	Belonidae	0	7
160	2016-06-08	2016	June	14M	Chasmodes bosquianus	Striped blenny	Blenniidae	0	7
160	2016-06-08	2016	June	14M	Hypsoblennius hentz	Feather blenny	Blenniidae	0	7
160	2016-06-08	2016	June	14M	Oligoplites saurus	Leatherjack	Carangidae	0	7
160	2016-06-08	2016	June	14M	Alosa pseudoharengus	Blueback herring	Clupeidae	0	7
160	2016-06-08	2016	June	14M	Brevoortia tyrannus	Atlantic menhaden	Clupeidae	0	7
160	2016-06-08	2016	June	14M	Dorosoma petenense	Threadfin shad	Clupeidae	0	7
160	2016-06-08	2016	June	14M	Symphurus plagiusa	Blackcheek tonguefish	Cynoglossidae	2	7
160	2016-06-08	2016	June	14M	Chilomycterus schoepfii	Striped burrfish	Diodontidae	0	7
160	2016-06-08	2016	June	14M	Elops saurus	Ladyfish	Elopidae	0	7
160	2016-06-08	2016	June	14M	Anchoa mitchilli	Bay anchovy	Engraulidae	16	7
160	2016-06-08	2016	June	14M	Chaetodipterus faber	Atlantic spadefish	Ephippidae	0	7
160	2016-06-08	2016	June	14M	Fundulus heteroclitus	Mummichog	Fundulidae	2471	7
160	2016-06-08	2016	June	14M	Fundulus majalis	Striped killifish	Fundulidae	1	7
160	2016-06-08	2016	June	14M	Diapterus auratus	Irish mojarra	Gerreidae	0	7
160	2016-06-08	2016	June	14M	Eucinostimus harengulus	Tidewater mojarra	Gerreidae	79	7
160	2016-06-08	2016	June	14M	Ctenogobius boleosoma	Darter goby	Gobidae	0	7
160	2016-06-08	2016	June	14M	Ctenogobius smaragdus	Emerald goby	Gobidae	0	7
160	2016-06-08	2016	June	14M	Evorthodus lyricus	Lyre goby	Gobidae	0	7
160	2016-06-08	2016	June	14M	Gobiosoma bosc	Naked goby	Gobidae	0	7
160	2016-06-08	2016	June	14M	Microgobius thalassinus	Green goby	Gobidae	0	7
160	2016-06-08	2016	June	14M	Orthopristis chrysoptera	Pigfish	Haemulidae	0	7
160	2016-06-08	2016	June	14M	Lolliguncula brevis	Brief squid	Loliginidae	0	7
160	2016-06-08	2016	June	14M	Lutjanus griseus	Gray snapper	Lutjanidae	0	7
160	2016-06-08	2016	June	14M	Lutjanus synagris	Lane snapper	Lutjanidae	0	7
160	2016-06-08	2016	June	14M	Stephanolepis hispidus	Planehead filefish	Monacanthidae	0	7
160	2016-06-08	2016	June	14M	Mugil cephalus	Striped mullet	Mugilidae	43	7
160	2016-06-08	2016	June	14M	Mugil curema	White mullet	Mugilidae	0	7
160	2016-06-08	2016	June	14M	Ancilopsetta omata	Ocellated flounder	Paralichthyidae	0	7
160	2016-06-08	2016	June	14M	Citharichthys spilopterus	Bay whiff	Paralichthyidae	2	7
160	2016-06-08	2016	June	14M	Etropus crossotus	Fringed flounder	Paralichthyidae	0	7
160	2016-06-08	2016	June	14M	Paralichthys albiguttata	Gulf flounder	Paralichthyidae	0	7
160	2016-06-08	2016	June	14M	Paralichthys dentatus	Summer flounder	Paralichthyidae	0	7
160	2016-06-08	2016	June	14M	Paralichthys lethostigma	Southern flounder	Paralichthyidae	0	7
160	2016-06-08	2016	June	14M	Urophycis regia	Spotted hake	Phycidae	0	7
160	2016-06-08	2016	June	14M	Pomatomus saltatrix	Bluefish	Pomatomidae	0	7
160	2016-06-08	2016	June	14M	Callinectes sapidus	Blue crab	Portunidae	6	7
160	2016-06-08	2016	June	14M	Bairdiella chrysoura	Silver perch	Sciaenidae	195	7
160	2016-06-08	2016	June	14M	Cynoscion nebulosus	Spotted seatrout	Sciaenidae	3	7
160	2016-06-08	2016	June	14M	Cynoscion regalis	Weakfish	Sciaenidae	0	7
160	2016-06-08	2016	June	14M	Leiostomus xanthurus	Spot	Sciaenidae	0	7
160	2016-06-08	2016	June	14M	Menticirrhus americanus	Southern kingfish	Sciaenidae	0	7
160	2016-06-08	2016	June	14M	Micropogonias undulatus	Atlantic croaker	Sciaenidae	0	7
160	2016-06-08	2016	June	14M	Pogonias cromis	Black drum	Sciaenidae	0	7
160	2016-06-08	2016	June	14M	Sciaenops ocellatus	Red drum	Sciaenidae	0	7
160	2016-06-08	2016	June	14M	Scomberomorus maculatus	Spanish mackerel	Scombridae	0	7
160	2016-06-08	2016	June	14M	Centropristis philadelphica	Rock sea bass	Serranidae	0	7
160	2016-06-08	2016	June	14M	Archosargus probatocephalus	Sheepshead	Sparidae	0	7
160	2016-06-08	2016	June	14M	Lagodon rhomboides	Pinfish	Sparidae	5	7
160	2016-06-08	2016	June	14M	Sphyraena barracuda	Great barracuda	Sphyraenidae	0	7
160	2016-06-08	2016	June	14M	Squilla mantis	Mantis shrimp	Squillidae	0	7
160	2016-06-08	2016	June	14M	Peprilus triacanthus	American butterfish	Stromateidae	0	7
160	2016-06-08	2016	June	14M	Hippocampus erectus	Lined seahorse	Syngnathidae	0	7
160	2016-06-08	2016	June	14M	Syngnathus fuscus	Northern pipefish	Syngnathidae	6	7
160	2016-06-08	2016	June	14M	Syngnathus louisianae	Chain pipefish	Syngnathidae	1	7
160	2016-06-08	2016	June	14M	Synodus foetens	Inshore lizardfish	Synodontidae	1	7
160	2016-06-08	2016	June	14M	Sphoeroides maculatus	Northern puffer	Tetraodontidae	0	7
160	2016-06-08	2016	June	14M	Trichiurus lepturus	Atlantic cutlassfish	Trichiuridae	0	7
160	2016-06-08	2016	June	14M	Prionotus tribulus	Bighead searobin	Triglidae	0	7
160	2016-06-08	2016	June	14M	Astroscopus y-graecum	Southern stargazer	Uranoscopidae	0	7
174	2016-06-22	2016	June	14M	Alpheus heterochaelis	Big clawed snapping shrimp	Alpheidae	0	8
174	2016-06-22	2016	June	14M	Menidia menidia	Atlantic silverside	Atherinopsidae	0	8
174	2016-06-22	2016	June	14M	Strongylura marina	Atlantic needlefish	Belonidae	0	8
174	2016-06-22	2016	June	14M	Chasmodes bosquianus	Striped blenny	Blenniidae	0	8
174	2016-06-22	2016	June	14M	Hypsoblennius hentz	Feather blenny	Blenniidae	0	8
174	2016-06-22	2016	June	14M	Oligoplites saurus	Leatherjack	Carangidae	0	8
174	2016-06-22	2016	June	14M	Alosa pseudoharengus	Blueback herring	Clupeidae	0	8
174	2016-06-22	2016	June	14M	Brevoortia tyrannus	Atlantic menhaden	Clupeidae	0	8
174	2016-06-22	2016	June	14M	Dorosoma petenense	Threadfin shad	Clupeidae	0	8
174	2016-06-22	2016	June	14M	Symphurus plagiusa	Blackcheek tonguefish	Cynoglossidae	3	8
174	2016-06-22	2016	June	14M	Chilomycterus schoepfii	Striped burrfish	Diodontidae	0	8
174	2016-06-22	2016	June	14M	Elops saurus	Ladyfish	Elopidae	0	8
174	2016-06-22	2016	June	14M	Anchoa mitchilli	Bay anchovy	Engraulidae	9	8
174	2016-06-22	2016	June	14M	Chaetodipterus faber	Atlantic spadefish	Ephippidae	0	8
174	2016-06-22	2016	June	14M	Fundulus heteroclitus	Mummichog	Fundulidae	5645	8
174	2016-06-22	2016	June	14M	Fundulus majalis	Striped killifish	Fundulidae	0	8
174	2016-06-22	2016	June	14M	Diapterus auratus	Irish mojarra	Gerreidae	0	8
174	2016-06-22	2016	June	14M	Eucinostimus harengulus	Tidewater mojarra	Gerreidae	31	8
174	2016-06-22	2016	June	14M	Ctenogobius boleosoma	Darter goby	Gobidae	0	8
174	2016-06-22	2016	June	14M	Ctenogobius smaragdus	Emerald goby	Gobidae	0	8
174	2016-06-22	2016	June	14M	Evorthodus lyricus	Lyre goby	Gobidae	0	8
174	2016-06-22	2016	June	14M	Gobiosoma bosc	Naked goby	Gobidae	1	8
174	2016-06-22	2016	June	14M	Microgobius thalassinus	Green goby	Gobidae	0	8
174	2016-06-22	2016	June	14M	Orthopristis chrysoptera	Pigfish	Haemulidae	0	8
174	2016-06-22	2016	June	14M	Lolliguncula brevis	Brief squid	Loliginidae	0	8
174	2016-06-22	2016	June	14M	Lutjanus griseus	Gray snapper	Lutjanidae	0	8
174	2016-06-22	2016	June	14M	Lutjanus synagris	Lane snapper	Lutjanidae	0	8
174	2016-06-22	2016	June	14M	Stephanolepis hispidus	Planehead filefish	Monacanthidae	0	8
174	2016-06-22	2016	June	14M	Mugil cephalus	Striped mullet	Mugilidae	2	8
174	2016-06-22	2016	June	14M	Mugil curema	White mullet	Mugilidae	0	8
174	2016-06-22	2016	June	14M	Ancilopsetta omata	Ocellated flounder	Paralichthyidae	0	8
174	2016-06-22	2016	June	14M	Citharichthys spilopterus	Bay whiff	Paralichthyidae	0	8
174	2016-06-22	2016	June	14M	Etropus crossotus	Fringed flounder	Paralichthyidae	0	8
174	2016-06-22	2016	June	14M	Paralichthys albiguttata	Gulf flounder	Paralichthyidae	0	8
174	2016-06-22	2016	June	14M	Paralichthys dentatus	Summer flounder	Paralichthyidae	0	8
174	2016-06-22	2016	June	14M	Paralichthys lethostigma	Southern flounder	Paralichthyidae	0	8
174	2016-06-22	2016	June	14M	Urophycis regia	Spotted hake	Phycidae	0	8
174	2016-06-22	2016	June	14M	Pomatomus saltatrix	Bluefish	Pomatomidae	0	8
174	2016-06-22	2016	June	14M	Callinectes sapidus	Blue crab	Portunidae	4	8
174	2016-06-22	2016	June	14M	Bairdiella chrysoura	Silver perch	Sciaenidae	8	8
174	2016-06-22	2016	June	14M	Cynoscion nebulosus	Spotted seatrout	Sciaenidae	8	8
174	2016-06-22	2016	June	14M	Cynoscion regalis	Weakfish	Sciaenidae	0	8
174	2016-06-22	2016	June	14M	Leiostomus xanthurus	Spot	Sciaenidae	0	8
174	2016-06-22	2016	June	14M	Menticirrhus americanus	Southern kingfish	Sciaenidae	0	8
174	2016-06-22	2016	June	14M	Micropogonias undulatus	Atlantic croaker	Sciaenidae	0	8
174	2016-06-22	2016	June	14M	Pogonias cromis	Black drum	Sciaenidae	0	8
174	2016-06-22	2016	June	14M	Sciaenops ocellatus	Red drum	Sciaenidae	0	8
174	2016-06-22	2016	June	14M	Scomberomorus maculatus	Spanish mackerel	Scombridae	0	8
174	2016-06-22	2016	June	14M	Centropristis philadelphica	Rock sea bass	Serranidae	0	8
174	2016-06-22	2016	June	14M	Archosargus probatocephalus	Sheepshead	Sparidae	0	8
174	2016-06-22	2016	June	14M	Lagodon rhomboides	Pinfish	Sparidae	0	8
174	2016-06-22	2016	June	14M	Sphyraena barracuda	Great barracuda	Sphyraenidae	0	8
174	2016-06-22	2016	June	14M	Squilla mantis	Mantis shrimp	Squillidae	0	8
174	2016-06-22	2016	June	14M	Peprilus triacanthus	American butterfish	Stromateidae	0	8
174	2016-06-22	2016	June	14M	Hippocampus erectus	Lined seahorse	Syngnathidae	0	8
174	2016-06-22	2016	June	14M	Syngnathus fuscus	Northern pipefish	Syngnathidae	0	8
174	2016-06-22	2016	June	14M	Syngnathus louisianae	Chain pipefish	Syngnathidae	1	8
174	2016-06-22	2016	June	14M	Synodus foetens	Inshore lizardfish	Synodontidae	0	8
174	2016-06-22	2016	June	14M	Sphoeroides maculatus	Northern puffer	Tetraodontidae	0	8
174	2016-06-22	2016	June	14M	Trichiurus lepturus	Atlantic cutlassfish	Trichiuridae	0	8
174	2016-06-22	2016	June	14M	Prionotus tribulus	Bighead searobin	Triglidae	0	8
174	2016-06-22	2016	June	14M	Astroscopus y-graecum	Southern stargazer	Uranoscopidae	0	8
188	2016-07-06	2016	July	14M	Alpheus heterochaelis	Big clawed snapping shrimp	Alpheidae	0	9
188	2016-07-06	2016	July	14M	Menidia menidia	Atlantic silverside	Atherinopsidae	0	9
188	2016-07-06	2016	July	14M	Strongylura marina	Atlantic needlefish	Belonidae	0	9
188	2016-07-06	2016	July	14M	Chasmodes bosquianus	Striped blenny	Blenniidae	0	9
188	2016-07-06	2016	July	14M	Hypsoblennius hentz	Feather blenny	Blenniidae	0	9
188	2016-07-06	2016	July	14M	Oligoplites saurus	Leatherjack	Carangidae	0	9
188	2016-07-06	2016	July	14M	Alosa pseudoharengus	Blueback herring	Clupeidae	0	9
188	2016-07-06	2016	July	14M	Brevoortia tyrannus	Atlantic menhaden	Clupeidae	0	9
188	2016-07-06	2016	July	14M	Dorosoma petenense	Threadfin shad	Clupeidae	0	9
188	2016-07-06	2016	July	14M	Symphurus plagiusa	Blackcheek tonguefish	Cynoglossidae	0	9
188	2016-07-06	2016	July	14M	Chilomycterus schoepfii	Striped burrfish	Diodontidae	0	9
188	2016-07-06	2016	July	14M	Elops saurus	Ladyfish	Elopidae	0	9
188	2016-07-06	2016	July	14M	Anchoa mitchilli	Bay anchovy	Engraulidae	0	9
188	2016-07-06	2016	July	14M	Chaetodipterus faber	Atlantic spadefish	Ephippidae	0	9
188	2016-07-06	2016	July	14M	Fundulus heteroclitus	Mummichog	Fundulidae	2	9
188	2016-07-06	2016	July	14M	Fundulus majalis	Striped killifish	Fundulidae	0	9
188	2016-07-06	2016	July	14M	Diapterus auratus	Irish mojarra	Gerreidae	0	9
188	2016-07-06	2016	July	14M	Eucinostimus harengulus	Tidewater mojarra	Gerreidae	0	9
188	2016-07-06	2016	July	14M	Ctenogobius boleosoma	Darter goby	Gobidae	0	9
188	2016-07-06	2016	July	14M	Ctenogobius smaragdus	Emerald goby	Gobidae	0	9
188	2016-07-06	2016	July	14M	Evorthodus lyricus	Lyre goby	Gobidae	0	9
188	2016-07-06	2016	July	14M	Gobiosoma bosc	Naked goby	Gobidae	2	9
188	2016-07-06	2016	July	14M	Microgobius thalassinus	Green goby	Gobidae	0	9
188	2016-07-06	2016	July	14M	Orthopristis chrysoptera	Pigfish	Haemulidae	0	9
188	2016-07-06	2016	July	14M	Lolliguncula brevis	Brief squid	Loliginidae	0	9
188	2016-07-06	2016	July	14M	Lutjanus griseus	Gray snapper	Lutjanidae	0	9
188	2016-07-06	2016	July	14M	Lutjanus synagris	Lane snapper	Lutjanidae	0	9
188	2016-07-06	2016	July	14M	Stephanolepis hispidus	Planehead filefish	Monacanthidae	0	9
188	2016-07-06	2016	July	14M	Mugil cephalus	Striped mullet	Mugilidae	0	9
188	2016-07-06	2016	July	14M	Mugil curema	White mullet	Mugilidae	0	9
188	2016-07-06	2016	July	14M	Ancilopsetta omata	Ocellated flounder	Paralichthyidae	0	9
188	2016-07-06	2016	July	14M	Citharichthys spilopterus	Bay whiff	Paralichthyidae	0	9
188	2016-07-06	2016	July	14M	Etropus crossotus	Fringed flounder	Paralichthyidae	0	9
188	2016-07-06	2016	July	14M	Paralichthys albiguttata	Gulf flounder	Paralichthyidae	0	9
188	2016-07-06	2016	July	14M	Paralichthys dentatus	Summer flounder	Paralichthyidae	0	9
188	2016-07-06	2016	July	14M	Paralichthys lethostigma	Southern flounder	Paralichthyidae	0	9
188	2016-07-06	2016	July	14M	Urophycis regia	Spotted hake	Phycidae	0	9
188	2016-07-06	2016	July	14M	Pomatomus saltatrix	Bluefish	Pomatomidae	0	9
188	2016-07-06	2016	July	14M	Callinectes sapidus	Blue crab	Portunidae	2	9
188	2016-07-06	2016	July	14M	Bairdiella chrysoura	Silver perch	Sciaenidae	0	9
188	2016-07-06	2016	July	14M	Cynoscion nebulosus	Spotted seatrout	Sciaenidae	0	9
188	2016-07-06	2016	July	14M	Cynoscion regalis	Weakfish	Sciaenidae	0	9
188	2016-07-06	2016	July	14M	Leiostomus xanthurus	Spot	Sciaenidae	0	9
188	2016-07-06	2016	July	14M	Menticirrhus americanus	Southern kingfish	Sciaenidae	0	9
188	2016-07-06	2016	July	14M	Micropogonias undulatus	Atlantic croaker	Sciaenidae	0	9
188	2016-07-06	2016	July	14M	Pogonias cromis	Black drum	Sciaenidae	0	9
188	2016-07-06	2016	July	14M	Sciaenops ocellatus	Red drum	Sciaenidae	0	9
188	2016-07-06	2016	July	14M	Scomberomorus maculatus	Spanish mackerel	Scombridae	0	9
188	2016-07-06	2016	July	14M	Centropristis philadelphica	Rock sea bass	Serranidae	0	9
188	2016-07-06	2016	July	14M	Archosargus probatocephalus	Sheepshead	Sparidae	0	9
188	2016-07-06	2016	July	14M	Lagodon rhomboides	Pinfish	Sparidae	0	9
188	2016-07-06	2016	July	14M	Sphyraena barracuda	Great barracuda	Sphyraenidae	0	9
188	2016-07-06	2016	July	14M	Squilla mantis	Mantis shrimp	Squillidae	0	9
188	2016-07-06	2016	July	14M	Peprilus triacanthus	American butterfish	Stromateidae	0	9
188	2016-07-06	2016	July	14M	Hippocampus erectus	Lined seahorse	Syngnathidae	0	9
188	2016-07-06	2016	July	14M	Syngnathus fuscus	Northern pipefish	Syngnathidae	0	9
188	2016-07-06	2016	July	14M	Syngnathus louisianae	Chain pipefish	Syngnathidae	0	9
188	2016-07-06	2016	July	14M	Synodus foetens	Inshore lizardfish	Synodontidae	0	9
188	2016-07-06	2016	July	14M	Sphoeroides maculatus	Northern puffer	Tetraodontidae	0	9
188	2016-07-06	2016	July	14M	Trichiurus lepturus	Atlantic cutlassfish	Trichiuridae	0	9
188	2016-07-06	2016	July	14M	Prionotus tribulus	Bighead searobin	Triglidae	0	9
188	2016-07-06	2016	July	14M	Astroscopus y-graecum	Southern stargazer	Uranoscopidae	0	9
188	2016-07-06	2016	July	14M	Alpheus heterochaelis	Big clawed snapping shrimp	Alpheidae	0	10
188	2016-07-06	2016	July	14M	Menidia menidia	Atlantic silverside	Atherinopsidae	0	10
188	2016-07-06	2016	July	14M	Strongylura marina	Atlantic needlefish	Belonidae	0	10
188	2016-07-06	2016	July	14M	Chasmodes bosquianus	Striped blenny	Blenniidae	0	10
188	2016-07-06	2016	July	14M	Hypsoblennius hentz	Feather blenny	Blenniidae	0	10
188	2016-07-06	2016	July	14M	Oligoplites saurus	Leatherjack	Carangidae	0	10
188	2016-07-06	2016	July	14M	Alosa pseudoharengus	Blueback herring	Clupeidae	0	10
188	2016-07-06	2016	July	14M	Brevoortia tyrannus	Atlantic menhaden	Clupeidae	0	10
188	2016-07-06	2016	July	14M	Dorosoma petenense	Threadfin shad	Clupeidae	0	10
188	2016-07-06	2016	July	14M	Symphurus plagiusa	Blackcheek tonguefish	Cynoglossidae	0	10
188	2016-07-06	2016	July	14M	Chilomycterus schoepfii	Striped burrfish	Diodontidae	0	10
188	2016-07-06	2016	July	14M	Elops saurus	Ladyfish	Elopidae	0	10
188	2016-07-06	2016	July	14M	Anchoa mitchilli	Bay anchovy	Engraulidae	0	10
188	2016-07-06	2016	July	14M	Chaetodipterus faber	Atlantic spadefish	Ephippidae	0	10
188	2016-07-06	2016	July	14M	Fundulus heteroclitus	Mummichog	Fundulidae	302	10
188	2016-07-06	2016	July	14M	Fundulus majalis	Striped killifish	Fundulidae	0	10
188	2016-07-06	2016	July	14M	Diapterus auratus	Irish mojarra	Gerreidae	0	10
188	2016-07-06	2016	July	14M	Eucinostimus harengulus	Tidewater mojarra	Gerreidae	0	10
188	2016-07-06	2016	July	14M	Ctenogobius boleosoma	Darter goby	Gobidae	0	10
188	2016-07-06	2016	July	14M	Ctenogobius smaragdus	Emerald goby	Gobidae	0	10
188	2016-07-06	2016	July	14M	Evorthodus lyricus	Lyre goby	Gobidae	0	10
188	2016-07-06	2016	July	14M	Gobiosoma bosc	Naked goby	Gobidae	0	10
188	2016-07-06	2016	July	14M	Microgobius thalassinus	Green goby	Gobidae	0	10
188	2016-07-06	2016	July	14M	Orthopristis chrysoptera	Pigfish	Haemulidae	0	10
188	2016-07-06	2016	July	14M	Lolliguncula brevis	Brief squid	Loliginidae	0	10
188	2016-07-06	2016	July	14M	Lutjanus griseus	Gray snapper	Lutjanidae	0	10
188	2016-07-06	2016	July	14M	Lutjanus synagris	Lane snapper	Lutjanidae	0	10
188	2016-07-06	2016	July	14M	Stephanolepis hispidus	Planehead filefish	Monacanthidae	0	10
188	2016-07-06	2016	July	14M	Mugil cephalus	Striped mullet	Mugilidae	16	10
188	2016-07-06	2016	July	14M	Mugil curema	White mullet	Mugilidae	0	10
188	2016-07-06	2016	July	14M	Ancilopsetta omata	Ocellated flounder	Paralichthyidae	0	10
188	2016-07-06	2016	July	14M	Citharichthys spilopterus	Bay whiff	Paralichthyidae	0	10
188	2016-07-06	2016	July	14M	Etropus crossotus	Fringed flounder	Paralichthyidae	0	10
188	2016-07-06	2016	July	14M	Paralichthys albiguttata	Gulf flounder	Paralichthyidae	0	10
188	2016-07-06	2016	July	14M	Paralichthys dentatus	Summer flounder	Paralichthyidae	0	10
188	2016-07-06	2016	July	14M	Paralichthys lethostigma	Southern flounder	Paralichthyidae	0	10
188	2016-07-06	2016	July	14M	Urophycis regia	Spotted hake	Phycidae	0	10
188	2016-07-06	2016	July	14M	Pomatomus saltatrix	Bluefish	Pomatomidae	0	10
188	2016-07-06	2016	July	14M	Callinectes sapidus	Blue crab	Portunidae	0	10
188	2016-07-06	2016	July	14M	Bairdiella chrysoura	Silver perch	Sciaenidae	0	10
188	2016-07-06	2016	July	14M	Cynoscion nebulosus	Spotted seatrout	Sciaenidae	0	10
188	2016-07-06	2016	July	14M	Cynoscion regalis	Weakfish	Sciaenidae	0	10
188	2016-07-06	2016	July	14M	Leiostomus xanthurus	Spot	Sciaenidae	0	10
188	2016-07-06	2016	July	14M	Menticirrhus americanus	Southern kingfish	Sciaenidae	0	10
188	2016-07-06	2016	July	14M	Micropogonias undulatus	Atlantic croaker	Sciaenidae	0	10
188	2016-07-06	2016	July	14M	Pogonias cromis	Black drum	Sciaenidae	0	10
188	2016-07-06	2016	July	14M	Sciaenops ocellatus	Red drum	Sciaenidae	0	10
188	2016-07-06	2016	July	14M	Scomberomorus maculatus	Spanish mackerel	Scombridae	0	10
188	2016-07-06	2016	July	14M	Centropristis philadelphica	Rock sea bass	Serranidae	0	10
188	2016-07-06	2016	July	14M	Archosargus probatocephalus	Sheepshead	Sparidae	0	10
188	2016-07-06	2016	July	14M	Lagodon rhomboides	Pinfish	Sparidae	0	10
188	2016-07-06	2016	July	14M	Sphyraena barracuda	Great barracuda	Sphyraenidae	0	10
188	2016-07-06	2016	July	14M	Squilla mantis	Mantis shrimp	Squillidae	0	10
188	2016-07-06	2016	July	14M	Peprilus triacanthus	American butterfish	Stromateidae	0	10
188	2016-07-06	2016	July	14M	Hippocampus erectus	Lined seahorse	Syngnathidae	0	10
188	2016-07-06	2016	July	14M	Syngnathus fuscus	Northern pipefish	Syngnathidae	0	10
188	2016-07-06	2016	July	14M	Syngnathus louisianae	Chain pipefish	Syngnathidae	0	10
188	2016-07-06	2016	July	14M	Synodus foetens	Inshore lizardfish	Synodontidae	0	10
188	2016-07-06	2016	July	14M	Sphoeroides maculatus	Northern puffer	Tetraodontidae	0	10
188	2016-07-06	2016	July	14M	Trichiurus lepturus	Atlantic cutlassfish	Trichiuridae	0	10
188	2016-07-06	2016	July	14M	Prionotus tribulus	Bighead searobin	Triglidae	0	10
188	2016-07-06	2016	July	14M	Astroscopus y-graecum	Southern stargazer	Uranoscopidae	0	10
201	2016-07-19	2016	July	14M	Alpheus heterochaelis	Big clawed snapping shrimp	Alpheidae	0	11
201	2016-07-19	2016	July	14M	Menidia menidia	Atlantic silverside	Atherinopsidae	0	11
201	2016-07-19	2016	July	14M	Strongylura marina	Atlantic needlefish	Belonidae	0	11
201	2016-07-19	2016	July	14M	Chasmodes bosquianus	Striped blenny	Blenniidae	0	11
201	2016-07-19	2016	July	14M	Hypsoblennius hentz	Feather blenny	Blenniidae	0	11
201	2016-07-19	2016	July	14M	Oligoplites saurus	Leatherjack	Carangidae	0	11
201	2016-07-19	2016	July	14M	Alosa pseudoharengus	Blueback herring	Clupeidae	0	11
201	2016-07-19	2016	July	14M	Brevoortia tyrannus	Atlantic menhaden	Clupeidae	0	11
201	2016-07-19	2016	July	14M	Dorosoma petenense	Threadfin shad	Clupeidae	0	11
201	2016-07-19	2016	July	14M	Symphurus plagiusa	Blackcheek tonguefish	Cynoglossidae	1	11
201	2016-07-19	2016	July	14M	Chilomycterus schoepfii	Striped burrfish	Diodontidae	0	11
201	2016-07-19	2016	July	14M	Elops saurus	Ladyfish	Elopidae	0	11
201	2016-07-19	2016	July	14M	Anchoa mitchilli	Bay anchovy	Engraulidae	0	11
201	2016-07-19	2016	July	14M	Chaetodipterus faber	Atlantic spadefish	Ephippidae	0	11
201	2016-07-19	2016	July	14M	Fundulus heteroclitus	Mummichog	Fundulidae	562	11
201	2016-07-19	2016	July	14M	Fundulus majalis	Striped killifish	Fundulidae	0	11
201	2016-07-19	2016	July	14M	Diapterus auratus	Irish mojarra	Gerreidae	0	11
201	2016-07-19	2016	July	14M	Eucinostimus harengulus	Tidewater mojarra	Gerreidae	3	11
201	2016-07-19	2016	July	14M	Ctenogobius boleosoma	Darter goby	Gobidae	0	11
201	2016-07-19	2016	July	14M	Ctenogobius smaragdus	Emerald goby	Gobidae	0	11
201	2016-07-19	2016	July	14M	Evorthodus lyricus	Lyre goby	Gobidae	0	11
201	2016-07-19	2016	July	14M	Gobiosoma bosc	Naked goby	Gobidae	1	11
201	2016-07-19	2016	July	14M	Microgobius thalassinus	Green goby	Gobidae	0	11
201	2016-07-19	2016	July	14M	Orthopristis chrysoptera	Pigfish	Haemulidae	0	11
201	2016-07-19	2016	July	14M	Lolliguncula brevis	Brief squid	Loliginidae	0	11
201	2016-07-19	2016	July	14M	Lutjanus griseus	Gray snapper	Lutjanidae	0	11
201	2016-07-19	2016	July	14M	Lutjanus synagris	Lane snapper	Lutjanidae	0	11
201	2016-07-19	2016	July	14M	Stephanolepis hispidus	Planehead filefish	Monacanthidae	0	11
201	2016-07-19	2016	July	14M	Mugil cephalus	Striped mullet	Mugilidae	11	11
201	2016-07-19	2016	July	14M	Mugil curema	White mullet	Mugilidae	0	11
201	2016-07-19	2016	July	14M	Ancilopsetta omata	Ocellated flounder	Paralichthyidae	0	11
201	2016-07-19	2016	July	14M	Citharichthys spilopterus	Bay whiff	Paralichthyidae	0	11
201	2016-07-19	2016	July	14M	Etropus crossotus	Fringed flounder	Paralichthyidae	0	11
201	2016-07-19	2016	July	14M	Paralichthys albiguttata	Gulf flounder	Paralichthyidae	0	11
201	2016-07-19	2016	July	14M	Paralichthys dentatus	Summer flounder	Paralichthyidae	0	11
201	2016-07-19	2016	July	14M	Paralichthys lethostigma	Southern flounder	Paralichthyidae	0	11
201	2016-07-19	2016	July	14M	Urophycis regia	Spotted hake	Phycidae	0	11
201	2016-07-19	2016	July	14M	Pomatomus saltatrix	Bluefish	Pomatomidae	0	11
201	2016-07-19	2016	July	14M	Callinectes sapidus	Blue crab	Portunidae	7	11
201	2016-07-19	2016	July	14M	Bairdiella chrysoura	Silver perch	Sciaenidae	0	11
201	2016-07-19	2016	July	14M	Cynoscion nebulosus	Spotted seatrout	Sciaenidae	0	11
201	2016-07-19	2016	July	14M	Cynoscion regalis	Weakfish	Sciaenidae	0	11
201	2016-07-19	2016	July	14M	Leiostomus xanthurus	Spot	Sciaenidae	0	11
201	2016-07-19	2016	July	14M	Menticirrhus americanus	Southern kingfish	Sciaenidae	0	11
201	2016-07-19	2016	July	14M	Micropogonias undulatus	Atlantic croaker	Sciaenidae	0	11
201	2016-07-19	2016	July	14M	Pogonias cromis	Black drum	Sciaenidae	0	11
201	2016-07-19	2016	July	14M	Sciaenops ocellatus	Red drum	Sciaenidae	0	11
201	2016-07-19	2016	July	14M	Scomberomorus maculatus	Spanish mackerel	Scombridae	0	11
201	2016-07-19	2016	July	14M	Centropristis philadelphica	Rock sea bass	Serranidae	0	11
201	2016-07-19	2016	July	14M	Archosargus probatocephalus	Sheepshead	Sparidae	0	11
201	2016-07-19	2016	July	14M	Lagodon rhomboides	Pinfish	Sparidae	0	11
201	2016-07-19	2016	July	14M	Sphyraena barracuda	Great barracuda	Sphyraenidae	0	11
201	2016-07-19	2016	July	14M	Squilla mantis	Mantis shrimp	Squillidae	0	11
201	2016-07-19	2016	July	14M	Peprilus triacanthus	American butterfish	Stromateidae	0	11
201	2016-07-19	2016	July	14M	Hippocampus erectus	Lined seahorse	Syngnathidae	0	11
201	2016-07-19	2016	July	14M	Syngnathus fuscus	Northern pipefish	Syngnathidae	0	11
201	2016-07-19	2016	July	14M	Syngnathus louisianae	Chain pipefish	Syngnathidae	0	11
201	2016-07-19	2016	July	14M	Synodus foetens	Inshore lizardfish	Synodontidae	0	11
201	2016-07-19	2016	July	14M	Sphoeroides maculatus	Northern puffer	Tetraodontidae	0	11
201	2016-07-19	2016	July	14M	Trichiurus lepturus	Atlantic cutlassfish	Trichiuridae	0	11
201	2016-07-19	2016	July	14M	Prionotus tribulus	Bighead searobin	Triglidae	0	11
201	2016-07-19	2016	July	14M	Astroscopus y-graecum	Southern stargazer	Uranoscopidae	0	11
228	2016-08-15	2016	August	14M	Alpheus heterochaelis	Big clawed snapping shrimp	Alpheidae	0	12
228	2016-08-15	2016	August	14M	Menidia menidia	Atlantic silverside	Atherinopsidae	0	12
228	2016-08-15	2016	August	14M	Strongylura marina	Atlantic needlefish	Belonidae	0	12
228	2016-08-15	2016	August	14M	Chasmodes bosquianus	Striped blenny	Blenniidae	0	12
228	2016-08-15	2016	August	14M	Hypsoblennius hentz	Feather blenny	Blenniidae	0	12
228	2016-08-15	2016	August	14M	Oligoplites saurus	Leatherjack	Carangidae	0	12
228	2016-08-15	2016	August	14M	Alosa pseudoharengus	Blueback herring	Clupeidae	0	12
228	2016-08-15	2016	August	14M	Brevoortia tyrannus	Atlantic menhaden	Clupeidae	0	12
228	2016-08-15	2016	August	14M	Dorosoma petenense	Threadfin shad	Clupeidae	0	12
228	2016-08-15	2016	August	14M	Symphurus plagiusa	Blackcheek tonguefish	Cynoglossidae	0	12
228	2016-08-15	2016	August	14M	Chilomycterus schoepfii	Striped burrfish	Diodontidae	0	12
228	2016-08-15	2016	August	14M	Elops saurus	Ladyfish	Elopidae	0	12
228	2016-08-15	2016	August	14M	Anchoa mitchilli	Bay anchovy	Engraulidae	0	12
228	2016-08-15	2016	August	14M	Chaetodipterus faber	Atlantic spadefish	Ephippidae	0	12
228	2016-08-15	2016	August	14M	Fundulus heteroclitus	Mummichog	Fundulidae	783	12
228	2016-08-15	2016	August	14M	Fundulus majalis	Striped killifish	Fundulidae	0	12
228	2016-08-15	2016	August	14M	Diapterus auratus	Irish mojarra	Gerreidae	0	12
228	2016-08-15	2016	August	14M	Eucinostimus harengulus	Tidewater mojarra	Gerreidae	53	12
228	2016-08-15	2016	August	14M	Ctenogobius boleosoma	Darter goby	Gobidae	0	12
228	2016-08-15	2016	August	14M	Ctenogobius smaragdus	Emerald goby	Gobidae	0	12
228	2016-08-15	2016	August	14M	Evorthodus lyricus	Lyre goby	Gobidae	0	12
228	2016-08-15	2016	August	14M	Gobiosoma bosc	Naked goby	Gobidae	0	12
228	2016-08-15	2016	August	14M	Microgobius thalassinus	Green goby	Gobidae	0	12
228	2016-08-15	2016	August	14M	Orthopristis chrysoptera	Pigfish	Haemulidae	0	12
228	2016-08-15	2016	August	14M	Lolliguncula brevis	Brief squid	Loliginidae	0	12
228	2016-08-15	2016	August	14M	Lutjanus griseus	Gray snapper	Lutjanidae	0	12
228	2016-08-15	2016	August	14M	Lutjanus synagris	Lane snapper	Lutjanidae	0	12
228	2016-08-15	2016	August	14M	Stephanolepis hispidus	Planehead filefish	Monacanthidae	0	12
228	2016-08-15	2016	August	14M	Mugil cephalus	Striped mullet	Mugilidae	0	12
228	2016-08-15	2016	August	14M	Mugil curema	White mullet	Mugilidae	0	12
228	2016-08-15	2016	August	14M	Ancilopsetta omata	Ocellated flounder	Paralichthyidae	0	12
228	2016-08-15	2016	August	14M	Citharichthys spilopterus	Bay whiff	Paralichthyidae	0	12
228	2016-08-15	2016	August	14M	Etropus crossotus	Fringed flounder	Paralichthyidae	0	12
228	2016-08-15	2016	August	14M	Paralichthys albiguttata	Gulf flounder	Paralichthyidae	0	12
228	2016-08-15	2016	August	14M	Paralichthys dentatus	Summer flounder	Paralichthyidae	0	12
228	2016-08-15	2016	August	14M	Paralichthys lethostigma	Southern flounder	Paralichthyidae	0	12
228	2016-08-15	2016	August	14M	Urophycis regia	Spotted hake	Phycidae	0	12
228	2016-08-15	2016	August	14M	Pomatomus saltatrix	Bluefish	Pomatomidae	0	12
228	2016-08-15	2016	August	14M	Callinectes sapidus	Blue crab	Portunidae	0	12
228	2016-08-15	2016	August	14M	Bairdiella chrysoura	Silver perch	Sciaenidae	0	12
228	2016-08-15	2016	August	14M	Cynoscion nebulosus	Spotted seatrout	Sciaenidae	1	12
228	2016-08-15	2016	August	14M	Cynoscion regalis	Weakfish	Sciaenidae	0	12
228	2016-08-15	2016	August	14M	Leiostomus xanthurus	Spot	Sciaenidae	0	12
228	2016-08-15	2016	August	14M	Menticirrhus americanus	Southern kingfish	Sciaenidae	0	12
228	2016-08-15	2016	August	14M	Micropogonias undulatus	Atlantic croaker	Sciaenidae	0	12
228	2016-08-15	2016	August	14M	Pogonias cromis	Black drum	Sciaenidae	0	12
228	2016-08-15	2016	August	14M	Sciaenops ocellatus	Red drum	Sciaenidae	0	12
228	2016-08-15	2016	August	14M	Scomberomorus maculatus	Spanish mackerel	Scombridae	0	12
228	2016-08-15	2016	August	14M	Centropristis philadelphica	Rock sea bass	Serranidae	0	12
228	2016-08-15	2016	August	14M	Archosargus probatocephalus	Sheepshead	Sparidae	0	12
228	2016-08-15	2016	August	14M	Lagodon rhomboides	Pinfish	Sparidae	0	12
228	2016-08-15	2016	August	14M	Sphyraena barracuda	Great barracuda	Sphyraenidae	0	12
228	2016-08-15	2016	August	14M	Squilla mantis	Mantis shrimp	Squillidae	0	12
228	2016-08-15	2016	August	14M	Peprilus triacanthus	American butterfish	Stromateidae	0	12
228	2016-08-15	2016	August	14M	Hippocampus erectus	Lined seahorse	Syngnathidae	0	12
228	2016-08-15	2016	August	14M	Syngnathus fuscus	Northern pipefish	Syngnathidae	0	12
228	2016-08-15	2016	August	14M	Syngnathus louisianae	Chain pipefish	Syngnathidae	0	12
228	2016-08-15	2016	August	14M	Synodus foetens	Inshore lizardfish	Synodontidae	0	12
228	2016-08-15	2016	August	14M	Sphoeroides maculatus	Northern puffer	Tetraodontidae	0	12
228	2016-08-15	2016	August	14M	Trichiurus lepturus	Atlantic cutlassfish	Trichiuridae	0	12
228	2016-08-15	2016	August	14M	Prionotus tribulus	Bighead searobin	Triglidae	0	12
228	2016-08-15	2016	August	14M	Astroscopus y-graecum	Southern stargazer	Uranoscopidae	0	12
243	2016-08-30	2016	August	14M	Alpheus heterochaelis	Big clawed snapping shrimp	Alpheidae	0	13
243	2016-08-30	2016	August	14M	Menidia menidia	Atlantic silverside	Atherinopsidae	0	13
243	2016-08-30	2016	August	14M	Strongylura marina	Atlantic needlefish	Belonidae	0	13
243	2016-08-30	2016	August	14M	Chasmodes bosquianus	Striped blenny	Blenniidae	0	13
243	2016-08-30	2016	August	14M	Hypsoblennius hentz	Feather blenny	Blenniidae	0	13
243	2016-08-30	2016	August	14M	Oligoplites saurus	Leatherjack	Carangidae	0	13
243	2016-08-30	2016	August	14M	Alosa pseudoharengus	Blueback herring	Clupeidae	0	13
243	2016-08-30	2016	August	14M	Brevoortia tyrannus	Atlantic menhaden	Clupeidae	0	13
243	2016-08-30	2016	August	14M	Dorosoma petenense	Threadfin shad	Clupeidae	0	13
243	2016-08-30	2016	August	14M	Symphurus plagiusa	Blackcheek tonguefish	Cynoglossidae	0	13
243	2016-08-30	2016	August	14M	Chilomycterus schoepfii	Striped burrfish	Diodontidae	0	13
243	2016-08-30	2016	August	14M	Elops saurus	Ladyfish	Elopidae	0	13
243	2016-08-30	2016	August	14M	Anchoa mitchilli	Bay anchovy	Engraulidae	0	13
243	2016-08-30	2016	August	14M	Chaetodipterus faber	Atlantic spadefish	Ephippidae	0	13
243	2016-08-30	2016	August	14M	Fundulus heteroclitus	Mummichog	Fundulidae	0	13
243	2016-08-30	2016	August	14M	Fundulus majalis	Striped killifish	Fundulidae	0	13
243	2016-08-30	2016	August	14M	Diapterus auratus	Irish mojarra	Gerreidae	0	13
243	2016-08-30	2016	August	14M	Eucinostimus harengulus	Tidewater mojarra	Gerreidae	0	13
243	2016-08-30	2016	August	14M	Ctenogobius boleosoma	Darter goby	Gobidae	0	13
243	2016-08-30	2016	August	14M	Ctenogobius smaragdus	Emerald goby	Gobidae	0	13
243	2016-08-30	2016	August	14M	Evorthodus lyricus	Lyre goby	Gobidae	0	13
243	2016-08-30	2016	August	14M	Gobiosoma bosc	Naked goby	Gobidae	0	13
243	2016-08-30	2016	August	14M	Microgobius thalassinus	Green goby	Gobidae	0	13
243	2016-08-30	2016	August	14M	Orthopristis chrysoptera	Pigfish	Haemulidae	0	13
243	2016-08-30	2016	August	14M	Lolliguncula brevis	Brief squid	Loliginidae	0	13
243	2016-08-30	2016	August	14M	Lutjanus griseus	Gray snapper	Lutjanidae	0	13
243	2016-08-30	2016	August	14M	Lutjanus synagris	Lane snapper	Lutjanidae	0	13
243	2016-08-30	2016	August	14M	Stephanolepis hispidus	Planehead filefish	Monacanthidae	0	13
243	2016-08-30	2016	August	14M	Mugil cephalus	Striped mullet	Mugilidae	0	13
243	2016-08-30	2016	August	14M	Mugil curema	White mullet	Mugilidae	0	13
243	2016-08-30	2016	August	14M	Ancilopsetta omata	Ocellated flounder	Paralichthyidae	0	13
243	2016-08-30	2016	August	14M	Citharichthys spilopterus	Bay whiff	Paralichthyidae	0	13
243	2016-08-30	2016	August	14M	Etropus crossotus	Fringed flounder	Paralichthyidae	0	13
243	2016-08-30	2016	August	14M	Paralichthys albiguttata	Gulf flounder	Paralichthyidae	0	13
243	2016-08-30	2016	August	14M	Paralichthys dentatus	Summer flounder	Paralichthyidae	0	13
243	2016-08-30	2016	August	14M	Paralichthys lethostigma	Southern flounder	Paralichthyidae	0	13
243	2016-08-30	2016	August	14M	Urophycis regia	Spotted hake	Phycidae	0	13
243	2016-08-30	2016	August	14M	Pomatomus saltatrix	Bluefish	Pomatomidae	0	13
243	2016-08-30	2016	August	14M	Callinectes sapidus	Blue crab	Portunidae	0	13
243	2016-08-30	2016	August	14M	Bairdiella chrysoura	Silver perch	Sciaenidae	4	13
243	2016-08-30	2016	August	14M	Cynoscion nebulosus	Spotted seatrout	Sciaenidae	4	13
243	2016-08-30	2016	August	14M	Cynoscion regalis	Weakfish	Sciaenidae	0	13
243	2016-08-30	2016	August	14M	Leiostomus xanthurus	Spot	Sciaenidae	0	13
243	2016-08-30	2016	August	14M	Menticirrhus americanus	Southern kingfish	Sciaenidae	0	13
243	2016-08-30	2016	August	14M	Micropogonias undulatus	Atlantic croaker	Sciaenidae	0	13
243	2016-08-30	2016	August	14M	Pogonias cromis	Black drum	Sciaenidae	0	13
243	2016-08-30	2016	August	14M	Sciaenops ocellatus	Red drum	Sciaenidae	0	13
243	2016-08-30	2016	August	14M	Scomberomorus maculatus	Spanish mackerel	Scombridae	0	13
243	2016-08-30	2016	August	14M	Centropristis philadelphica	Rock sea bass	Serranidae	1	13
243	2016-08-30	2016	August	14M	Archosargus probatocephalus	Sheepshead	Sparidae	0	13
243	2016-08-30	2016	August	14M	Lagodon rhomboides	Pinfish	Sparidae	0	13
243	2016-08-30	2016	August	14M	Sphyraena barracuda	Great barracuda	Sphyraenidae	0	13
243	2016-08-30	2016	August	14M	Squilla mantis	Mantis shrimp	Squillidae	0	13
243	2016-08-30	2016	August	14M	Peprilus triacanthus	American butterfish	Stromateidae	0	13
243	2016-08-30	2016	August	14M	Hippocampus erectus	Lined seahorse	Syngnathidae	0	13
243	2016-08-30	2016	August	14M	Syngnathus fuscus	Northern pipefish	Syngnathidae	0	13
243	2016-08-30	2016	August	14M	Syngnathus louisianae	Chain pipefish	Syngnathidae	0	13
243	2016-08-30	2016	August	14M	Synodus foetens	Inshore lizardfish	Synodontidae	0	13
243	2016-08-30	2016	August	14M	Sphoeroides maculatus	Northern puffer	Tetraodontidae	0	13
243	2016-08-30	2016	August	14M	Trichiurus lepturus	Atlantic cutlassfish	Trichiuridae	0	13
243	2016-08-30	2016	August	14M	Prionotus tribulus	Bighead searobin	Triglidae	0	13
243	2016-08-30	2016	August	14M	Astroscopus y-graecum	Southern stargazer	Uranoscopidae	0	13
243	2016-08-30	2016	August	14M	Alpheus heterochaelis	Big clawed snapping shrimp	Alpheidae	0	14
243	2016-08-30	2016	August	14M	Menidia menidia	Atlantic silverside	Atherinopsidae	15	14
243	2016-08-30	2016	August	14M	Strongylura marina	Atlantic needlefish	Belonidae	0	14
243	2016-08-30	2016	August	14M	Chasmodes bosquianus	Striped blenny	Blenniidae	0	14
243	2016-08-30	2016	August	14M	Hypsoblennius hentz	Feather blenny	Blenniidae	0	14
243	2016-08-30	2016	August	14M	Oligoplites saurus	Leatherjack	Carangidae	3	14
243	2016-08-30	2016	August	14M	Alosa pseudoharengus	Blueback herring	Clupeidae	0	14
243	2016-08-30	2016	August	14M	Brevoortia tyrannus	Atlantic menhaden	Clupeidae	0	14
243	2016-08-30	2016	August	14M	Dorosoma petenense	Threadfin shad	Clupeidae	0	14
243	2016-08-30	2016	August	14M	Symphurus plagiusa	Blackcheek tonguefish	Cynoglossidae	0	14
243	2016-08-30	2016	August	14M	Chilomycterus schoepfii	Striped burrfish	Diodontidae	1	14
243	2016-08-30	2016	August	14M	Elops saurus	Ladyfish	Elopidae	0	14
243	2016-08-30	2016	August	14M	Anchoa mitchilli	Bay anchovy	Engraulidae	10	14
243	2016-08-30	2016	August	14M	Chaetodipterus faber	Atlantic spadefish	Ephippidae	0	14
243	2016-08-30	2016	August	14M	Fundulus heteroclitus	Mummichog	Fundulidae	118	14
243	2016-08-30	2016	August	14M	Fundulus majalis	Striped killifish	Fundulidae	0	14
243	2016-08-30	2016	August	14M	Diapterus auratus	Irish mojarra	Gerreidae	0	14
243	2016-08-30	2016	August	14M	Eucinostimus harengulus	Tidewater mojarra	Gerreidae	49	14
243	2016-08-30	2016	August	14M	Ctenogobius boleosoma	Darter goby	Gobidae	0	14
243	2016-08-30	2016	August	14M	Ctenogobius smaragdus	Emerald goby	Gobidae	0	14
243	2016-08-30	2016	August	14M	Evorthodus lyricus	Lyre goby	Gobidae	0	14
243	2016-08-30	2016	August	14M	Gobiosoma bosc	Naked goby	Gobidae	0	14
243	2016-08-30	2016	August	14M	Microgobius thalassinus	Green goby	Gobidae	0	14
243	2016-08-30	2016	August	14M	Orthopristis chrysoptera	Pigfish	Haemulidae	0	14
243	2016-08-30	2016	August	14M	Lolliguncula brevis	Brief squid	Loliginidae	0	14
243	2016-08-30	2016	August	14M	Lutjanus griseus	Gray snapper	Lutjanidae	0	14
243	2016-08-30	2016	August	14M	Lutjanus synagris	Lane snapper	Lutjanidae	0	14
243	2016-08-30	2016	August	14M	Stephanolepis hispidus	Planehead filefish	Monacanthidae	0	14
243	2016-08-30	2016	August	14M	Mugil cephalus	Striped mullet	Mugilidae	0	14
243	2016-08-30	2016	August	14M	Mugil curema	White mullet	Mugilidae	0	14
243	2016-08-30	2016	August	14M	Ancilopsetta omata	Ocellated flounder	Paralichthyidae	0	14
243	2016-08-30	2016	August	14M	Citharichthys spilopterus	Bay whiff	Paralichthyidae	0	14
243	2016-08-30	2016	August	14M	Etropus crossotus	Fringed flounder	Paralichthyidae	0	14
243	2016-08-30	2016	August	14M	Paralichthys albiguttata	Gulf flounder	Paralichthyidae	0	14
243	2016-08-30	2016	August	14M	Paralichthys dentatus	Summer flounder	Paralichthyidae	0	14
243	2016-08-30	2016	August	14M	Paralichthys lethostigma	Southern flounder	Paralichthyidae	0	14
243	2016-08-30	2016	August	14M	Urophycis regia	Spotted hake	Phycidae	0	14
243	2016-08-30	2016	August	14M	Pomatomus saltatrix	Bluefish	Pomatomidae	0	14
243	2016-08-30	2016	August	14M	Callinectes sapidus	Blue crab	Portunidae	3	14
243	2016-08-30	2016	August	14M	Bairdiella chrysoura	Silver perch	Sciaenidae	0	14
243	2016-08-30	2016	August	14M	Cynoscion nebulosus	Spotted seatrout	Sciaenidae	2	14
243	2016-08-30	2016	August	14M	Cynoscion regalis	Weakfish	Sciaenidae	0	14
243	2016-08-30	2016	August	14M	Leiostomus xanthurus	Spot	Sciaenidae	0	14
243	2016-08-30	2016	August	14M	Menticirrhus americanus	Southern kingfish	Sciaenidae	0	14
243	2016-08-30	2016	August	14M	Micropogonias undulatus	Atlantic croaker	Sciaenidae	0	14
243	2016-08-30	2016	August	14M	Pogonias cromis	Black drum	Sciaenidae	0	14
243	2016-08-30	2016	August	14M	Sciaenops ocellatus	Red drum	Sciaenidae	0	14
243	2016-08-30	2016	August	14M	Scomberomorus maculatus	Spanish mackerel	Scombridae	0	14
243	2016-08-30	2016	August	14M	Centropristis philadelphica	Rock sea bass	Serranidae	0	14
243	2016-08-30	2016	August	14M	Archosargus probatocephalus	Sheepshead	Sparidae	0	14
243	2016-08-30	2016	August	14M	Lagodon rhomboides	Pinfish	Sparidae	0	14
243	2016-08-30	2016	August	14M	Sphyraena barracuda	Great barracuda	Sphyraenidae	0	14
243	2016-08-30	2016	August	14M	Squilla mantis	Mantis shrimp	Squillidae	0	14
243	2016-08-30	2016	August	14M	Peprilus triacanthus	American butterfish	Stromateidae	0	14
243	2016-08-30	2016	August	14M	Hippocampus erectus	Lined seahorse	Syngnathidae	0	14
243	2016-08-30	2016	August	14M	Syngnathus fuscus	Northern pipefish	Syngnathidae	0	14
243	2016-08-30	2016	August	14M	Syngnathus louisianae	Chain pipefish	Syngnathidae	0	14
243	2016-08-30	2016	August	14M	Synodus foetens	Inshore lizardfish	Synodontidae	0	14
243	2016-08-30	2016	August	14M	Sphoeroides maculatus	Northern puffer	Tetraodontidae	0	14
243	2016-08-30	2016	August	14M	Trichiurus lepturus	Atlantic cutlassfish	Trichiuridae	0	14
243	2016-08-30	2016	August	14M	Prionotus tribulus	Bighead searobin	Triglidae	0	14
243	2016-08-30	2016	August	14M	Astroscopus y-graecum	Southern stargazer	Uranoscopidae	0	14
243	2016-08-30	2016	August	14M	Alpheus heterochaelis	Big clawed snapping shrimp	Alpheidae	0	15
243	2016-08-30	2016	August	14M	Menidia menidia	Atlantic silverside	Atherinopsidae	0	15
243	2016-08-30	2016	August	14M	Strongylura marina	Atlantic needlefish	Belonidae	0	15
243	2016-08-30	2016	August	14M	Chasmodes bosquianus	Striped blenny	Blenniidae	0	15
243	2016-08-30	2016	August	14M	Hypsoblennius hentz	Feather blenny	Blenniidae	0	15
243	2016-08-30	2016	August	14M	Oligoplites saurus	Leatherjack	Carangidae	0	15
243	2016-08-30	2016	August	14M	Alosa pseudoharengus	Blueback herring	Clupeidae	0	15
243	2016-08-30	2016	August	14M	Brevoortia tyrannus	Atlantic menhaden	Clupeidae	0	15
243	2016-08-30	2016	August	14M	Dorosoma petenense	Threadfin shad	Clupeidae	0	15
243	2016-08-30	2016	August	14M	Symphurus plagiusa	Blackcheek tonguefish	Cynoglossidae	0	15
243	2016-08-30	2016	August	14M	Chilomycterus schoepfii	Striped burrfish	Diodontidae	0	15
243	2016-08-30	2016	August	14M	Elops saurus	Ladyfish	Elopidae	0	15
243	2016-08-30	2016	August	14M	Anchoa mitchilli	Bay anchovy	Engraulidae	0	15
243	2016-08-30	2016	August	14M	Chaetodipterus faber	Atlantic spadefish	Ephippidae	0	15
243	2016-08-30	2016	August	14M	Fundulus heteroclitus	Mummichog	Fundulidae	0	15
243	2016-08-30	2016	August	14M	Fundulus majalis	Striped killifish	Fundulidae	0	15
243	2016-08-30	2016	August	14M	Diapterus auratus	Irish mojarra	Gerreidae	0	15
243	2016-08-30	2016	August	14M	Eucinostimus harengulus	Tidewater mojarra	Gerreidae	0	15
243	2016-08-30	2016	August	14M	Ctenogobius boleosoma	Darter goby	Gobidae	0	15
243	2016-08-30	2016	August	14M	Ctenogobius smaragdus	Emerald goby	Gobidae	0	15
243	2016-08-30	2016	August	14M	Evorthodus lyricus	Lyre goby	Gobidae	0	15
243	2016-08-30	2016	August	14M	Gobiosoma bosc	Naked goby	Gobidae	0	15
243	2016-08-30	2016	August	14M	Microgobius thalassinus	Green goby	Gobidae	0	15
243	2016-08-30	2016	August	14M	Orthopristis chrysoptera	Pigfish	Haemulidae	0	15
243	2016-08-30	2016	August	14M	Lolliguncula brevis	Brief squid	Loliginidae	0	15
243	2016-08-30	2016	August	14M	Lutjanus griseus	Gray snapper	Lutjanidae	0	15
243	2016-08-30	2016	August	14M	Lutjanus synagris	Lane snapper	Lutjanidae	0	15
243	2016-08-30	2016	August	14M	Stephanolepis hispidus	Planehead filefish	Monacanthidae	0	15
243	2016-08-30	2016	August	14M	Mugil cephalus	Striped mullet	Mugilidae	0	15
243	2016-08-30	2016	August	14M	Mugil curema	White mullet	Mugilidae	0	15
243	2016-08-30	2016	August	14M	Ancilopsetta omata	Ocellated flounder	Paralichthyidae	0	15
243	2016-08-30	2016	August	14M	Citharichthys spilopterus	Bay whiff	Paralichthyidae	0	15
243	2016-08-30	2016	August	14M	Etropus crossotus	Fringed flounder	Paralichthyidae	0	15
243	2016-08-30	2016	August	14M	Paralichthys albiguttata	Gulf flounder	Paralichthyidae	0	15
243	2016-08-30	2016	August	14M	Paralichthys dentatus	Summer flounder	Paralichthyidae	0	15
243	2016-08-30	2016	August	14M	Paralichthys lethostigma	Southern flounder	Paralichthyidae	0	15
243	2016-08-30	2016	August	14M	Urophycis regia	Spotted hake	Phycidae	0	15
243	2016-08-30	2016	August	14M	Pomatomus saltatrix	Bluefish	Pomatomidae	0	15
243	2016-08-30	2016	August	14M	Callinectes sapidus	Blue crab	Portunidae	0	15
243	2016-08-30	2016	August	14M	Bairdiella chrysoura	Silver perch	Sciaenidae	2	15
243	2016-08-30	2016	August	14M	Cynoscion nebulosus	Spotted seatrout	Sciaenidae	2	15
243	2016-08-30	2016	August	14M	Cynoscion regalis	Weakfish	Sciaenidae	0	15
243	2016-08-30	2016	August	14M	Leiostomus xanthurus	Spot	Sciaenidae	0	15
243	2016-08-30	2016	August	14M	Menticirrhus americanus	Southern kingfish	Sciaenidae	0	15
243	2016-08-30	2016	August	14M	Micropogonias undulatus	Atlantic croaker	Sciaenidae	0	15
243	2016-08-30	2016	August	14M	Pogonias cromis	Black drum	Sciaenidae	0	15
243	2016-08-30	2016	August	14M	Sciaenops ocellatus	Red drum	Sciaenidae	0	15
243	2016-08-30	2016	August	14M	Scomberomorus maculatus	Spanish mackerel	Scombridae	0	15
243	2016-08-30	2016	August	14M	Centropristis philadelphica	Rock sea bass	Serranidae	0	15
243	2016-08-30	2016	August	14M	Archosargus probatocephalus	Sheepshead	Sparidae	0	15
243	2016-08-30	2016	August	14M	Lagodon rhomboides	Pinfish	Sparidae	0	15
243	2016-08-30	2016	August	14M	Sphyraena barracuda	Great barracuda	Sphyraenidae	0	15
243	2016-08-30	2016	August	14M	Squilla mantis	Mantis shrimp	Squillidae	0	15
243	2016-08-30	2016	August	14M	Peprilus triacanthus	American butterfish	Stromateidae	0	15
243	2016-08-30	2016	August	14M	Hippocampus erectus	Lined seahorse	Syngnathidae	0	15
243	2016-08-30	2016	August	14M	Syngnathus fuscus	Northern pipefish	Syngnathidae	0	15
243	2016-08-30	2016	August	14M	Syngnathus louisianae	Chain pipefish	Syngnathidae	0	15
243	2016-08-30	2016	August	14M	Synodus foetens	Inshore lizardfish	Synodontidae	0	15
243	2016-08-30	2016	August	14M	Sphoeroides maculatus	Northern puffer	Tetraodontidae	0	15
243	2016-08-30	2016	August	14M	Trichiurus lepturus	Atlantic cutlassfish	Trichiuridae	0	15
243	2016-08-30	2016	August	14M	Prionotus tribulus	Bighead searobin	Triglidae	0	15
243	2016-08-30	2016	August	14M	Astroscopus y-graecum	Southern stargazer	Uranoscopidae	0	15
257	2016-09-13	2016	September	14M	Alpheus heterochaelis	Big clawed snapping shrimp	Alpheidae	0	16
257	2016-09-13	2016	September	14M	Menidia menidia	Atlantic silverside	Atherinopsidae	0	16
257	2016-09-13	2016	September	14M	Strongylura marina	Atlantic needlefish	Belonidae	0	16
257	2016-09-13	2016	September	14M	Chasmodes bosquianus	Striped blenny	Blenniidae	0	16
257	2016-09-13	2016	September	14M	Hypsoblennius hentz	Feather blenny	Blenniidae	0	16
257	2016-09-13	2016	September	14M	Oligoplites saurus	Leatherjack	Carangidae	0	16
257	2016-09-13	2016	September	14M	Alosa pseudoharengus	Blueback herring	Clupeidae	0	16
257	2016-09-13	2016	September	14M	Brevoortia tyrannus	Atlantic menhaden	Clupeidae	0	16
257	2016-09-13	2016	September	14M	Dorosoma petenense	Threadfin shad	Clupeidae	0	16
257	2016-09-13	2016	September	14M	Symphurus plagiusa	Blackcheek tonguefish	Cynoglossidae	0	16
257	2016-09-13	2016	September	14M	Chilomycterus schoepfii	Striped burrfish	Diodontidae	0	16
257	2016-09-13	2016	September	14M	Elops saurus	Ladyfish	Elopidae	0	16
257	2016-09-13	2016	September	14M	Anchoa mitchilli	Bay anchovy	Engraulidae	0	16
257	2016-09-13	2016	September	14M	Chaetodipterus faber	Atlantic spadefish	Ephippidae	0	16
257	2016-09-13	2016	September	14M	Fundulus heteroclitus	Mummichog	Fundulidae	0	16
257	2016-09-13	2016	September	14M	Fundulus majalis	Striped killifish	Fundulidae	0	16
257	2016-09-13	2016	September	14M	Diapterus auratus	Irish mojarra	Gerreidae	0	16
257	2016-09-13	2016	September	14M	Eucinostimus harengulus	Tidewater mojarra	Gerreidae	0	16
257	2016-09-13	2016	September	14M	Ctenogobius boleosoma	Darter goby	Gobidae	0	16
257	2016-09-13	2016	September	14M	Ctenogobius smaragdus	Emerald goby	Gobidae	0	16
257	2016-09-13	2016	September	14M	Evorthodus lyricus	Lyre goby	Gobidae	0	16
257	2016-09-13	2016	September	14M	Gobiosoma bosc	Naked goby	Gobidae	0	16
257	2016-09-13	2016	September	14M	Microgobius thalassinus	Green goby	Gobidae	0	16
257	2016-09-13	2016	September	14M	Orthopristis chrysoptera	Pigfish	Haemulidae	0	16
257	2016-09-13	2016	September	14M	Lolliguncula brevis	Brief squid	Loliginidae	0	16
257	2016-09-13	2016	September	14M	Lutjanus griseus	Gray snapper	Lutjanidae	0	16
257	2016-09-13	2016	September	14M	Lutjanus synagris	Lane snapper	Lutjanidae	0	16
257	2016-09-13	2016	September	14M	Stephanolepis hispidus	Planehead filefish	Monacanthidae	0	16
257	2016-09-13	2016	September	14M	Mugil cephalus	Striped mullet	Mugilidae	0	16
257	2016-09-13	2016	September	14M	Mugil curema	White mullet	Mugilidae	0	16
257	2016-09-13	2016	September	14M	Ancilopsetta omata	Ocellated flounder	Paralichthyidae	0	16
257	2016-09-13	2016	September	14M	Citharichthys spilopterus	Bay whiff	Paralichthyidae	0	16
257	2016-09-13	2016	September	14M	Etropus crossotus	Fringed flounder	Paralichthyidae	0	16
257	2016-09-13	2016	September	14M	Paralichthys albiguttata	Gulf flounder	Paralichthyidae	0	16
257	2016-09-13	2016	September	14M	Paralichthys dentatus	Summer flounder	Paralichthyidae	0	16
257	2016-09-13	2016	September	14M	Paralichthys lethostigma	Southern flounder	Paralichthyidae	0	16
257	2016-09-13	2016	September	14M	Urophycis regia	Spotted hake	Phycidae	0	16
257	2016-09-13	2016	September	14M	Pomatomus saltatrix	Bluefish	Pomatomidae	0	16
257	2016-09-13	2016	September	14M	Callinectes sapidus	Blue crab	Portunidae	0	16
257	2016-09-13	2016	September	14M	Bairdiella chrysoura	Silver perch	Sciaenidae	2	16
257	2016-09-13	2016	September	14M	Cynoscion nebulosus	Spotted seatrout	Sciaenidae	0	16
257	2016-09-13	2016	September	14M	Cynoscion regalis	Weakfish	Sciaenidae	0	16
257	2016-09-13	2016	September	14M	Leiostomus xanthurus	Spot	Sciaenidae	0	16
257	2016-09-13	2016	September	14M	Menticirrhus americanus	Southern kingfish	Sciaenidae	0	16
257	2016-09-13	2016	September	14M	Micropogonias undulatus	Atlantic croaker	Sciaenidae	0	16
257	2016-09-13	2016	September	14M	Pogonias cromis	Black drum	Sciaenidae	0	16
257	2016-09-13	2016	September	14M	Sciaenops ocellatus	Red drum	Sciaenidae	0	16
257	2016-09-13	2016	September	14M	Scomberomorus maculatus	Spanish mackerel	Scombridae	0	16
257	2016-09-13	2016	September	14M	Centropristis philadelphica	Rock sea bass	Serranidae	0	16
257	2016-09-13	2016	September	14M	Archosargus probatocephalus	Sheepshead	Sparidae	0	16
257	2016-09-13	2016	September	14M	Lagodon rhomboides	Pinfish	Sparidae	0	16
257	2016-09-13	2016	September	14M	Sphyraena barracuda	Great barracuda	Sphyraenidae	0	16
257	2016-09-13	2016	September	14M	Squilla mantis	Mantis shrimp	Squillidae	0	16
257	2016-09-13	2016	September	14M	Peprilus triacanthus	American butterfish	Stromateidae	0	16
257	2016-09-13	2016	September	14M	Hippocampus erectus	Lined seahorse	Syngnathidae	0	16
257	2016-09-13	2016	September	14M	Syngnathus fuscus	Northern pipefish	Syngnathidae	0	16
257	2016-09-13	2016	September	14M	Syngnathus louisianae	Chain pipefish	Syngnathidae	0	16
257	2016-09-13	2016	September	14M	Synodus foetens	Inshore lizardfish	Synodontidae	0	16
257	2016-09-13	2016	September	14M	Sphoeroides maculatus	Northern puffer	Tetraodontidae	0	16
257	2016-09-13	2016	September	14M	Trichiurus lepturus	Atlantic cutlassfish	Trichiuridae	0	16
257	2016-09-13	2016	September	14M	Prionotus tribulus	Bighead searobin	Triglidae	0	16
257	2016-09-13	2016	September	14M	Astroscopus y-graecum	Southern stargazer	Uranoscopidae	0	16
257	2016-09-13	2016	September	14M	Alpheus heterochaelis	Big clawed snapping shrimp	Alpheidae	0	17
257	2016-09-13	2016	September	14M	Menidia menidia	Atlantic silverside	Atherinopsidae	0	17
257	2016-09-13	2016	September	14M	Strongylura marina	Atlantic needlefish	Belonidae	0	17
257	2016-09-13	2016	September	14M	Chasmodes bosquianus	Striped blenny	Blenniidae	0	17
257	2016-09-13	2016	September	14M	Hypsoblennius hentz	Feather blenny	Blenniidae	0	17
257	2016-09-13	2016	September	14M	Oligoplites saurus	Leatherjack	Carangidae	0	17
257	2016-09-13	2016	September	14M	Alosa pseudoharengus	Blueback herring	Clupeidae	0	17
257	2016-09-13	2016	September	14M	Brevoortia tyrannus	Atlantic menhaden	Clupeidae	0	17
257	2016-09-13	2016	September	14M	Dorosoma petenense	Threadfin shad	Clupeidae	0	17
257	2016-09-13	2016	September	14M	Symphurus plagiusa	Blackcheek tonguefish	Cynoglossidae	0	17
257	2016-09-13	2016	September	14M	Chilomycterus schoepfii	Striped burrfish	Diodontidae	0	17
257	2016-09-13	2016	September	14M	Elops saurus	Ladyfish	Elopidae	0	17
257	2016-09-13	2016	September	14M	Anchoa mitchilli	Bay anchovy	Engraulidae	0	17
257	2016-09-13	2016	September	14M	Chaetodipterus faber	Atlantic spadefish	Ephippidae	0	17
257	2016-09-13	2016	September	14M	Fundulus heteroclitus	Mummichog	Fundulidae	0	17
257	2016-09-13	2016	September	14M	Fundulus majalis	Striped killifish	Fundulidae	0	17
257	2016-09-13	2016	September	14M	Diapterus auratus	Irish mojarra	Gerreidae	0	17
257	2016-09-13	2016	September	14M	Eucinostimus harengulus	Tidewater mojarra	Gerreidae	0	17
257	2016-09-13	2016	September	14M	Ctenogobius boleosoma	Darter goby	Gobidae	0	17
257	2016-09-13	2016	September	14M	Ctenogobius smaragdus	Emerald goby	Gobidae	0	17
257	2016-09-13	2016	September	14M	Evorthodus lyricus	Lyre goby	Gobidae	0	17
257	2016-09-13	2016	September	14M	Gobiosoma bosc	Naked goby	Gobidae	0	17
257	2016-09-13	2016	September	14M	Microgobius thalassinus	Green goby	Gobidae	0	17
257	2016-09-13	2016	September	14M	Orthopristis chrysoptera	Pigfish	Haemulidae	0	17
257	2016-09-13	2016	September	14M	Lolliguncula brevis	Brief squid	Loliginidae	0	17
257	2016-09-13	2016	September	14M	Lutjanus griseus	Gray snapper	Lutjanidae	0	17
257	2016-09-13	2016	September	14M	Lutjanus synagris	Lane snapper	Lutjanidae	0	17
257	2016-09-13	2016	September	14M	Stephanolepis hispidus	Planehead filefish	Monacanthidae	0	17
257	2016-09-13	2016	September	14M	Mugil cephalus	Striped mullet	Mugilidae	0	17
257	2016-09-13	2016	September	14M	Mugil curema	White mullet	Mugilidae	0	17
257	2016-09-13	2016	September	14M	Ancilopsetta omata	Ocellated flounder	Paralichthyidae	0	17
257	2016-09-13	2016	September	14M	Citharichthys spilopterus	Bay whiff	Paralichthyidae	0	17
257	2016-09-13	2016	September	14M	Etropus crossotus	Fringed flounder	Paralichthyidae	0	17
257	2016-09-13	2016	September	14M	Paralichthys albiguttata	Gulf flounder	Paralichthyidae	0	17
257	2016-09-13	2016	September	14M	Paralichthys dentatus	Summer flounder	Paralichthyidae	0	17
257	2016-09-13	2016	September	14M	Paralichthys lethostigma	Southern flounder	Paralichthyidae	0	17
257	2016-09-13	2016	September	14M	Urophycis regia	Spotted hake	Phycidae	0	17
257	2016-09-13	2016	September	14M	Pomatomus saltatrix	Bluefish	Pomatomidae	0	17
257	2016-09-13	2016	September	14M	Callinectes sapidus	Blue crab	Portunidae	0	17
257	2016-09-13	2016	September	14M	Bairdiella chrysoura	Silver perch	Sciaenidae	0	17
257	2016-09-13	2016	September	14M	Cynoscion nebulosus	Spotted seatrout	Sciaenidae	0	17
257	2016-09-13	2016	September	14M	Cynoscion regalis	Weakfish	Sciaenidae	0	17
257	2016-09-13	2016	September	14M	Leiostomus xanthurus	Spot	Sciaenidae	0	17
257	2016-09-13	2016	September	14M	Menticirrhus americanus	Southern kingfish	Sciaenidae	0	17
257	2016-09-13	2016	September	14M	Micropogonias undulatus	Atlantic croaker	Sciaenidae	0	17
257	2016-09-13	2016	September	14M	Pogonias cromis	Black drum	Sciaenidae	0	17
257	2016-09-13	2016	September	14M	Sciaenops ocellatus	Red drum	Sciaenidae	0	17
257	2016-09-13	2016	September	14M	Scomberomorus maculatus	Spanish mackerel	Scombridae	0	17
257	2016-09-13	2016	September	14M	Centropristis philadelphica	Rock sea bass	Serranidae	0	17
257	2016-09-13	2016	September	14M	Archosargus probatocephalus	Sheepshead	Sparidae	0	17
257	2016-09-13	2016	September	14M	Lagodon rhomboides	Pinfish	Sparidae	0	17
257	2016-09-13	2016	September	14M	Sphyraena barracuda	Great barracuda	Sphyraenidae	0	17
257	2016-09-13	2016	September	14M	Squilla mantis	Mantis shrimp	Squillidae	0	17
257	2016-09-13	2016	September	14M	Peprilus triacanthus	American butterfish	Stromateidae	0	17
257	2016-09-13	2016	September	14M	Hippocampus erectus	Lined seahorse	Syngnathidae	0	17
257	2016-09-13	2016	September	14M	Syngnathus fuscus	Northern pipefish	Syngnathidae	0	17
257	2016-09-13	2016	September	14M	Syngnathus louisianae	Chain pipefish	Syngnathidae	0	17
257	2016-09-13	2016	September	14M	Synodus foetens	Inshore lizardfish	Synodontidae	0	17
257	2016-09-13	2016	September	14M	Sphoeroides maculatus	Northern puffer	Tetraodontidae	0	17
257	2016-09-13	2016	September	14M	Trichiurus lepturus	Atlantic cutlassfish	Trichiuridae	0	17
257	2016-09-13	2016	September	14M	Prionotus tribulus	Bighead searobin	Triglidae	0	17
257	2016-09-13	2016	September	14M	Astroscopus y-graecum	Southern stargazer	Uranoscopidae	0	17
271	2016-09-27	2016	September	14M	Alpheus heterochaelis	Big clawed snapping shrimp	Alpheidae	0	18
271	2016-09-27	2016	September	14M	Menidia menidia	Atlantic silverside	Atherinopsidae	0	18
271	2016-09-27	2016	September	14M	Strongylura marina	Atlantic needlefish	Belonidae	0	18
271	2016-09-27	2016	September	14M	Chasmodes bosquianus	Striped blenny	Blenniidae	0	18
271	2016-09-27	2016	September	14M	Hypsoblennius hentz	Feather blenny	Blenniidae	0	18
271	2016-09-27	2016	September	14M	Oligoplites saurus	Leatherjack	Carangidae	0	18
271	2016-09-27	2016	September	14M	Alosa pseudoharengus	Blueback herring	Clupeidae	0	18
271	2016-09-27	2016	September	14M	Brevoortia tyrannus	Atlantic menhaden	Clupeidae	0	18
271	2016-09-27	2016	September	14M	Dorosoma petenense	Threadfin shad	Clupeidae	0	18
271	2016-09-27	2016	September	14M	Symphurus plagiusa	Blackcheek tonguefish	Cynoglossidae	0	18
271	2016-09-27	2016	September	14M	Chilomycterus schoepfii	Striped burrfish	Diodontidae	0	18
271	2016-09-27	2016	September	14M	Elops saurus	Ladyfish	Elopidae	0	18
271	2016-09-27	2016	September	14M	Anchoa mitchilli	Bay anchovy	Engraulidae	0	18
271	2016-09-27	2016	September	14M	Chaetodipterus faber	Atlantic spadefish	Ephippidae	0	18
271	2016-09-27	2016	September	14M	Fundulus heteroclitus	Mummichog	Fundulidae	0	18
271	2016-09-27	2016	September	14M	Fundulus majalis	Striped killifish	Fundulidae	0	18
271	2016-09-27	2016	September	14M	Diapterus auratus	Irish mojarra	Gerreidae	0	18
271	2016-09-27	2016	September	14M	Eucinostimus harengulus	Tidewater mojarra	Gerreidae	0	18
271	2016-09-27	2016	September	14M	Ctenogobius boleosoma	Darter goby	Gobidae	0	18
271	2016-09-27	2016	September	14M	Ctenogobius smaragdus	Emerald goby	Gobidae	0	18
271	2016-09-27	2016	September	14M	Evorthodus lyricus	Lyre goby	Gobidae	0	18
271	2016-09-27	2016	September	14M	Gobiosoma bosc	Naked goby	Gobidae	0	18
271	2016-09-27	2016	September	14M	Microgobius thalassinus	Green goby	Gobidae	0	18
271	2016-09-27	2016	September	14M	Orthopristis chrysoptera	Pigfish	Haemulidae	0	18
271	2016-09-27	2016	September	14M	Lolliguncula brevis	Brief squid	Loliginidae	0	18
271	2016-09-27	2016	September	14M	Lutjanus griseus	Gray snapper	Lutjanidae	0	18
271	2016-09-27	2016	September	14M	Lutjanus synagris	Lane snapper	Lutjanidae	0	18
271	2016-09-27	2016	September	14M	Stephanolepis hispidus	Planehead filefish	Monacanthidae	0	18
271	2016-09-27	2016	September	14M	Mugil cephalus	Striped mullet	Mugilidae	0	18
271	2016-09-27	2016	September	14M	Mugil curema	White mullet	Mugilidae	0	18
271	2016-09-27	2016	September	14M	Ancilopsetta omata	Ocellated flounder	Paralichthyidae	0	18
271	2016-09-27	2016	September	14M	Citharichthys spilopterus	Bay whiff	Paralichthyidae	0	18
271	2016-09-27	2016	September	14M	Etropus crossotus	Fringed flounder	Paralichthyidae	0	18
271	2016-09-27	2016	September	14M	Paralichthys albiguttata	Gulf flounder	Paralichthyidae	0	18
271	2016-09-27	2016	September	14M	Paralichthys dentatus	Summer flounder	Paralichthyidae	0	18
271	2016-09-27	2016	September	14M	Paralichthys lethostigma	Southern flounder	Paralichthyidae	0	18
271	2016-09-27	2016	September	14M	Urophycis regia	Spotted hake	Phycidae	0	18
271	2016-09-27	2016	September	14M	Pomatomus saltatrix	Bluefish	Pomatomidae	0	18
271	2016-09-27	2016	September	14M	Callinectes sapidus	Blue crab	Portunidae	0	18
271	2016-09-27	2016	September	14M	Bairdiella chrysoura	Silver perch	Sciaenidae	0	18
271	2016-09-27	2016	September	14M	Cynoscion nebulosus	Spotted seatrout	Sciaenidae	0	18
271	2016-09-27	2016	September	14M	Cynoscion regalis	Weakfish	Sciaenidae	0	18
271	2016-09-27	2016	September	14M	Leiostomus xanthurus	Spot	Sciaenidae	0	18
271	2016-09-27	2016	September	14M	Menticirrhus americanus	Southern kingfish	Sciaenidae	0	18
271	2016-09-27	2016	September	14M	Micropogonias undulatus	Atlantic croaker	Sciaenidae	0	18
271	2016-09-27	2016	September	14M	Pogonias cromis	Black drum	Sciaenidae	0	18
271	2016-09-27	2016	September	14M	Sciaenops ocellatus	Red drum	Sciaenidae	0	18
271	2016-09-27	2016	September	14M	Scomberomorus maculatus	Spanish mackerel	Scombridae	0	18
271	2016-09-27	2016	September	14M	Centropristis philadelphica	Rock sea bass	Serranidae	0	18
271	2016-09-27	2016	September	14M	Archosargus probatocephalus	Sheepshead	Sparidae	0	18
271	2016-09-27	2016	September	14M	Lagodon rhomboides	Pinfish	Sparidae	0	18
271	2016-09-27	2016	September	14M	Sphyraena barracuda	Great barracuda	Sphyraenidae	0	18
271	2016-09-27	2016	September	14M	Squilla mantis	Mantis shrimp	Squillidae	0	18
271	2016-09-27	2016	September	14M	Peprilus triacanthus	American butterfish	Stromateidae	0	18
271	2016-09-27	2016	September	14M	Hippocampus erectus	Lined seahorse	Syngnathidae	0	18
271	2016-09-27	2016	September	14M	Syngnathus fuscus	Northern pipefish	Syngnathidae	0	18
271	2016-09-27	2016	September	14M	Syngnathus louisianae	Chain pipefish	Syngnathidae	0	18
271	2016-09-27	2016	September	14M	Synodus foetens	Inshore lizardfish	Synodontidae	0	18
271	2016-09-27	2016	September	14M	Sphoeroides maculatus	Northern puffer	Tetraodontidae	0	18
271	2016-09-27	2016	September	14M	Trichiurus lepturus	Atlantic cutlassfish	Trichiuridae	0	18
271	2016-09-27	2016	September	14M	Prionotus tribulus	Bighead searobin	Triglidae	0	18
271	2016-09-27	2016	September	14M	Astroscopus y-graecum	Southern stargazer	Uranoscopidae	0	18
271	2016-09-27	2016	September	14M	Alpheus heterochaelis	Big clawed snapping shrimp	Alpheidae	0	19
271	2016-09-27	2016	September	14M	Menidia menidia	Atlantic silverside	Atherinopsidae	116	19
271	2016-09-27	2016	September	14M	Strongylura marina	Atlantic needlefish	Belonidae	0	19
271	2016-09-27	2016	September	14M	Chasmodes bosquianus	Striped blenny	Blenniidae	0	19
271	2016-09-27	2016	September	14M	Hypsoblennius hentz	Feather blenny	Blenniidae	0	19
271	2016-09-27	2016	September	14M	Oligoplites saurus	Leatherjack	Carangidae	0	19
271	2016-09-27	2016	September	14M	Alosa pseudoharengus	Blueback herring	Clupeidae	0	19
271	2016-09-27	2016	September	14M	Brevoortia tyrannus	Atlantic menhaden	Clupeidae	0	19
271	2016-09-27	2016	September	14M	Dorosoma petenense	Threadfin shad	Clupeidae	0	19
271	2016-09-27	2016	September	14M	Symphurus plagiusa	Blackcheek tonguefish	Cynoglossidae	0	19
271	2016-09-27	2016	September	14M	Chilomycterus schoepfii	Striped burrfish	Diodontidae	0	19
271	2016-09-27	2016	September	14M	Elops saurus	Ladyfish	Elopidae	0	19
271	2016-09-27	2016	September	14M	Anchoa mitchilli	Bay anchovy	Engraulidae	1980	19
271	2016-09-27	2016	September	14M	Chaetodipterus faber	Atlantic spadefish	Ephippidae	0	19
271	2016-09-27	2016	September	14M	Fundulus heteroclitus	Mummichog	Fundulidae	16	19
271	2016-09-27	2016	September	14M	Fundulus majalis	Striped killifish	Fundulidae	0	19
271	2016-09-27	2016	September	14M	Diapterus auratus	Irish mojarra	Gerreidae	0	19
271	2016-09-27	2016	September	14M	Eucinostimus harengulus	Tidewater mojarra	Gerreidae	34	19
271	2016-09-27	2016	September	14M	Ctenogobius boleosoma	Darter goby	Gobidae	0	19
271	2016-09-27	2016	September	14M	Ctenogobius smaragdus	Emerald goby	Gobidae	0	19
271	2016-09-27	2016	September	14M	Evorthodus lyricus	Lyre goby	Gobidae	0	19
271	2016-09-27	2016	September	14M	Gobiosoma bosc	Naked goby	Gobidae	0	19
271	2016-09-27	2016	September	14M	Microgobius thalassinus	Green goby	Gobidae	0	19
271	2016-09-27	2016	September	14M	Orthopristis chrysoptera	Pigfish	Haemulidae	0	19
271	2016-09-27	2016	September	14M	Lolliguncula brevis	Brief squid	Loliginidae	0	19
271	2016-09-27	2016	September	14M	Lutjanus griseus	Gray snapper	Lutjanidae	0	19
271	2016-09-27	2016	September	14M	Lutjanus synagris	Lane snapper	Lutjanidae	0	19
271	2016-09-27	2016	September	14M	Stephanolepis hispidus	Planehead filefish	Monacanthidae	0	19
271	2016-09-27	2016	September	14M	Mugil cephalus	Striped mullet	Mugilidae	0	19
271	2016-09-27	2016	September	14M	Mugil curema	White mullet	Mugilidae	0	19
271	2016-09-27	2016	September	14M	Ancilopsetta omata	Ocellated flounder	Paralichthyidae	0	19
271	2016-09-27	2016	September	14M	Citharichthys spilopterus	Bay whiff	Paralichthyidae	0	19
271	2016-09-27	2016	September	14M	Etropus crossotus	Fringed flounder	Paralichthyidae	0	19
271	2016-09-27	2016	September	14M	Paralichthys albiguttata	Gulf flounder	Paralichthyidae	0	19
271	2016-09-27	2016	September	14M	Paralichthys dentatus	Summer flounder	Paralichthyidae	0	19
271	2016-09-27	2016	September	14M	Paralichthys lethostigma	Southern flounder	Paralichthyidae	0	19
271	2016-09-27	2016	September	14M	Urophycis regia	Spotted hake	Phycidae	0	19
271	2016-09-27	2016	September	14M	Pomatomus saltatrix	Bluefish	Pomatomidae	0	19
271	2016-09-27	2016	September	14M	Callinectes sapidus	Blue crab	Portunidae	5	19
271	2016-09-27	2016	September	14M	Bairdiella chrysoura	Silver perch	Sciaenidae	0	19
271	2016-09-27	2016	September	14M	Cynoscion nebulosus	Spotted seatrout	Sciaenidae	7	19
271	2016-09-27	2016	September	14M	Cynoscion regalis	Weakfish	Sciaenidae	0	19
271	2016-09-27	2016	September	14M	Leiostomus xanthurus	Spot	Sciaenidae	0	19
271	2016-09-27	2016	September	14M	Menticirrhus americanus	Southern kingfish	Sciaenidae	0	19
271	2016-09-27	2016	September	14M	Micropogonias undulatus	Atlantic croaker	Sciaenidae	0	19
271	2016-09-27	2016	September	14M	Pogonias cromis	Black drum	Sciaenidae	0	19
271	2016-09-27	2016	September	14M	Sciaenops ocellatus	Red drum	Sciaenidae	0	19
271	2016-09-27	2016	September	14M	Scomberomorus maculatus	Spanish mackerel	Scombridae	0	19
271	2016-09-27	2016	September	14M	Centropristis philadelphica	Rock sea bass	Serranidae	0	19
271	2016-09-27	2016	September	14M	Archosargus probatocephalus	Sheepshead	Sparidae	0	19
271	2016-09-27	2016	September	14M	Lagodon rhomboides	Pinfish	Sparidae	0	19
271	2016-09-27	2016	September	14M	Sphyraena barracuda	Great barracuda	Sphyraenidae	0	19
271	2016-09-27	2016	September	14M	Squilla mantis	Mantis shrimp	Squillidae	0	19
271	2016-09-27	2016	September	14M	Peprilus triacanthus	American butterfish	Stromateidae	0	19
271	2016-09-27	2016	September	14M	Hippocampus erectus	Lined seahorse	Syngnathidae	0	19
271	2016-09-27	2016	September	14M	Syngnathus fuscus	Northern pipefish	Syngnathidae	0	19
271	2016-09-27	2016	September	14M	Syngnathus louisianae	Chain pipefish	Syngnathidae	0	19
271	2016-09-27	2016	September	14M	Synodus foetens	Inshore lizardfish	Synodontidae	0	19
271	2016-09-27	2016	September	14M	Sphoeroides maculatus	Northern puffer	Tetraodontidae	0	19
271	2016-09-27	2016	September	14M	Trichiurus lepturus	Atlantic cutlassfish	Trichiuridae	0	19
271	2016-09-27	2016	September	14M	Prionotus tribulus	Bighead searobin	Triglidae	0	19
271	2016-09-27	2016	September	14M	Astroscopus y-graecum	Southern stargazer	Uranoscopidae	0	19
301	2016-10-27	2016	October	14M	Alpheus heterochaelis	Big clawed snapping shrimp	Alpheidae	0	20
301	2016-10-27	2016	October	14M	Menidia menidia	Atlantic silverside	Atherinopsidae	0	20
301	2016-10-27	2016	October	14M	Strongylura marina	Atlantic needlefish	Belonidae	0	20
301	2016-10-27	2016	October	14M	Chasmodes bosquianus	Striped blenny	Blenniidae	0	20
301	2016-10-27	2016	October	14M	Hypsoblennius hentz	Feather blenny	Blenniidae	0	20
301	2016-10-27	2016	October	14M	Oligoplites saurus	Leatherjack	Carangidae	0	20
301	2016-10-27	2016	October	14M	Alosa pseudoharengus	Blueback herring	Clupeidae	0	20
301	2016-10-27	2016	October	14M	Brevoortia tyrannus	Atlantic menhaden	Clupeidae	0	20
301	2016-10-27	2016	October	14M	Dorosoma petenense	Threadfin shad	Clupeidae	0	20
301	2016-10-27	2016	October	14M	Symphurus plagiusa	Blackcheek tonguefish	Cynoglossidae	0	20
301	2016-10-27	2016	October	14M	Chilomycterus schoepfii	Striped burrfish	Diodontidae	0	20
301	2016-10-27	2016	October	14M	Elops saurus	Ladyfish	Elopidae	0	20
301	2016-10-27	2016	October	14M	Anchoa mitchilli	Bay anchovy	Engraulidae	0	20
301	2016-10-27	2016	October	14M	Chaetodipterus faber	Atlantic spadefish	Ephippidae	0	20
301	2016-10-27	2016	October	14M	Fundulus heteroclitus	Mummichog	Fundulidae	0	20
301	2016-10-27	2016	October	14M	Fundulus majalis	Striped killifish	Fundulidae	0	20
301	2016-10-27	2016	October	14M	Diapterus auratus	Irish mojarra	Gerreidae	0	20
301	2016-10-27	2016	October	14M	Eucinostimus harengulus	Tidewater mojarra	Gerreidae	0	20
301	2016-10-27	2016	October	14M	Ctenogobius boleosoma	Darter goby	Gobidae	0	20
301	2016-10-27	2016	October	14M	Ctenogobius smaragdus	Emerald goby	Gobidae	0	20
301	2016-10-27	2016	October	14M	Evorthodus lyricus	Lyre goby	Gobidae	0	20
301	2016-10-27	2016	October	14M	Gobiosoma bosc	Naked goby	Gobidae	0	20
301	2016-10-27	2016	October	14M	Microgobius thalassinus	Green goby	Gobidae	0	20
301	2016-10-27	2016	October	14M	Orthopristis chrysoptera	Pigfish	Haemulidae	0	20
301	2016-10-27	2016	October	14M	Lolliguncula brevis	Brief squid	Loliginidae	0	20
301	2016-10-27	2016	October	14M	Lutjanus griseus	Gray snapper	Lutjanidae	0	20
301	2016-10-27	2016	October	14M	Lutjanus synagris	Lane snapper	Lutjanidae	0	20
301	2016-10-27	2016	October	14M	Stephanolepis hispidus	Planehead filefish	Monacanthidae	0	20
301	2016-10-27	2016	October	14M	Mugil cephalus	Striped mullet	Mugilidae	0	20
301	2016-10-27	2016	October	14M	Mugil curema	White mullet	Mugilidae	0	20
301	2016-10-27	2016	October	14M	Ancilopsetta omata	Ocellated flounder	Paralichthyidae	0	20
301	2016-10-27	2016	October	14M	Citharichthys spilopterus	Bay whiff	Paralichthyidae	0	20
301	2016-10-27	2016	October	14M	Etropus crossotus	Fringed flounder	Paralichthyidae	0	20
301	2016-10-27	2016	October	14M	Paralichthys albiguttata	Gulf flounder	Paralichthyidae	0	20
301	2016-10-27	2016	October	14M	Paralichthys dentatus	Summer flounder	Paralichthyidae	0	20
301	2016-10-27	2016	October	14M	Paralichthys lethostigma	Southern flounder	Paralichthyidae	0	20
301	2016-10-27	2016	October	14M	Urophycis regia	Spotted hake	Phycidae	0	20
301	2016-10-27	2016	October	14M	Pomatomus saltatrix	Bluefish	Pomatomidae	0	20
301	2016-10-27	2016	October	14M	Callinectes sapidus	Blue crab	Portunidae	0	20
301	2016-10-27	2016	October	14M	Bairdiella chrysoura	Silver perch	Sciaenidae	0	20
301	2016-10-27	2016	October	14M	Cynoscion nebulosus	Spotted seatrout	Sciaenidae	0	20
301	2016-10-27	2016	October	14M	Cynoscion regalis	Weakfish	Sciaenidae	0	20
301	2016-10-27	2016	October	14M	Leiostomus xanthurus	Spot	Sciaenidae	0	20
301	2016-10-27	2016	October	14M	Menticirrhus americanus	Southern kingfish	Sciaenidae	0	20
301	2016-10-27	2016	October	14M	Micropogonias undulatus	Atlantic croaker	Sciaenidae	0	20
301	2016-10-27	2016	October	14M	Pogonias cromis	Black drum	Sciaenidae	0	20
301	2016-10-27	2016	October	14M	Sciaenops ocellatus	Red drum	Sciaenidae	0	20
301	2016-10-27	2016	October	14M	Scomberomorus maculatus	Spanish mackerel	Scombridae	0	20
301	2016-10-27	2016	October	14M	Centropristis philadelphica	Rock sea bass	Serranidae	0	20
301	2016-10-27	2016	October	14M	Archosargus probatocephalus	Sheepshead	Sparidae	0	20
301	2016-10-27	2016	October	14M	Lagodon rhomboides	Pinfish	Sparidae	0	20
301	2016-10-27	2016	October	14M	Sphyraena barracuda	Great barracuda	Sphyraenidae	0	20
301	2016-10-27	2016	October	14M	Squilla mantis	Mantis shrimp	Squillidae	0	20
301	2016-10-27	2016	October	14M	Peprilus triacanthus	American butterfish	Stromateidae	0	20
301	2016-10-27	2016	October	14M	Hippocampus erectus	Lined seahorse	Syngnathidae	0	20
301	2016-10-27	2016	October	14M	Syngnathus fuscus	Northern pipefish	Syngnathidae	0	20
301	2016-10-27	2016	October	14M	Syngnathus louisianae	Chain pipefish	Syngnathidae	0	20
301	2016-10-27	2016	October	14M	Synodus foetens	Inshore lizardfish	Synodontidae	0	20
301	2016-10-27	2016	October	14M	Sphoeroides maculatus	Northern puffer	Tetraodontidae	0	20
301	2016-10-27	2016	October	14M	Trichiurus lepturus	Atlantic cutlassfish	Trichiuridae	0	20
301	2016-10-27	2016	October	14M	Prionotus tribulus	Bighead searobin	Triglidae	0	20
301	2016-10-27	2016	October	14M	Astroscopus y-graecum	Southern stargazer	Uranoscopidae	0	20
315	2016-11-10	2016	November	14M	Alpheus heterochaelis	Big clawed snapping shrimp	Alpheidae	0	21
315	2016-11-10	2016	November	14M	Menidia menidia	Atlantic silverside	Atherinopsidae	0	21
315	2016-11-10	2016	November	14M	Strongylura marina	Atlantic needlefish	Belonidae	0	21
315	2016-11-10	2016	November	14M	Chasmodes bosquianus	Striped blenny	Blenniidae	0	21
315	2016-11-10	2016	November	14M	Hypsoblennius hentz	Feather blenny	Blenniidae	0	21
315	2016-11-10	2016	November	14M	Oligoplites saurus	Leatherjack	Carangidae	0	21
315	2016-11-10	2016	November	14M	Alosa pseudoharengus	Blueback herring	Clupeidae	0	21
315	2016-11-10	2016	November	14M	Brevoortia tyrannus	Atlantic menhaden	Clupeidae	0	21
315	2016-11-10	2016	November	14M	Dorosoma petenense	Threadfin shad	Clupeidae	0	21
315	2016-11-10	2016	November	14M	Symphurus plagiusa	Blackcheek tonguefish	Cynoglossidae	0	21
315	2016-11-10	2016	November	14M	Chilomycterus schoepfii	Striped burrfish	Diodontidae	0	21
315	2016-11-10	2016	November	14M	Elops saurus	Ladyfish	Elopidae	0	21
315	2016-11-10	2016	November	14M	Anchoa mitchilli	Bay anchovy	Engraulidae	0	21
315	2016-11-10	2016	November	14M	Chaetodipterus faber	Atlantic spadefish	Ephippidae	0	21
315	2016-11-10	2016	November	14M	Fundulus heteroclitus	Mummichog	Fundulidae	0	21
315	2016-11-10	2016	November	14M	Fundulus majalis	Striped killifish	Fundulidae	0	21
315	2016-11-10	2016	November	14M	Diapterus auratus	Irish mojarra	Gerreidae	0	21
315	2016-11-10	2016	November	14M	Eucinostimus harengulus	Tidewater mojarra	Gerreidae	0	21
315	2016-11-10	2016	November	14M	Ctenogobius boleosoma	Darter goby	Gobidae	0	21
315	2016-11-10	2016	November	14M	Ctenogobius smaragdus	Emerald goby	Gobidae	0	21
315	2016-11-10	2016	November	14M	Evorthodus lyricus	Lyre goby	Gobidae	0	21
315	2016-11-10	2016	November	14M	Gobiosoma bosc	Naked goby	Gobidae	0	21
315	2016-11-10	2016	November	14M	Microgobius thalassinus	Green goby	Gobidae	0	21
315	2016-11-10	2016	November	14M	Orthopristis chrysoptera	Pigfish	Haemulidae	0	21
315	2016-11-10	2016	November	14M	Lolliguncula brevis	Brief squid	Loliginidae	0	21
315	2016-11-10	2016	November	14M	Lutjanus griseus	Gray snapper	Lutjanidae	0	21
315	2016-11-10	2016	November	14M	Lutjanus synagris	Lane snapper	Lutjanidae	0	21
315	2016-11-10	2016	November	14M	Stephanolepis hispidus	Planehead filefish	Monacanthidae	0	21
315	2016-11-10	2016	November	14M	Mugil cephalus	Striped mullet	Mugilidae	0	21
315	2016-11-10	2016	November	14M	Mugil curema	White mullet	Mugilidae	0	21
315	2016-11-10	2016	November	14M	Ancilopsetta omata	Ocellated flounder	Paralichthyidae	0	21
315	2016-11-10	2016	November	14M	Citharichthys spilopterus	Bay whiff	Paralichthyidae	0	21
315	2016-11-10	2016	November	14M	Etropus crossotus	Fringed flounder	Paralichthyidae	0	21
315	2016-11-10	2016	November	14M	Paralichthys albiguttata	Gulf flounder	Paralichthyidae	0	21
315	2016-11-10	2016	November	14M	Paralichthys dentatus	Summer flounder	Paralichthyidae	0	21
315	2016-11-10	2016	November	14M	Paralichthys lethostigma	Southern flounder	Paralichthyidae	0	21
315	2016-11-10	2016	November	14M	Urophycis regia	Spotted hake	Phycidae	0	21
315	2016-11-10	2016	November	14M	Pomatomus saltatrix	Bluefish	Pomatomidae	0	21
315	2016-11-10	2016	November	14M	Callinectes sapidus	Blue crab	Portunidae	0	21
315	2016-11-10	2016	November	14M	Bairdiella chrysoura	Silver perch	Sciaenidae	0	21
315	2016-11-10	2016	November	14M	Cynoscion nebulosus	Spotted seatrout	Sciaenidae	0	21
315	2016-11-10	2016	November	14M	Cynoscion regalis	Weakfish	Sciaenidae	0	21
315	2016-11-10	2016	November	14M	Leiostomus xanthurus	Spot	Sciaenidae	0	21
315	2016-11-10	2016	November	14M	Menticirrhus americanus	Southern kingfish	Sciaenidae	0	21
315	2016-11-10	2016	November	14M	Micropogonias undulatus	Atlantic croaker	Sciaenidae	0	21
315	2016-11-10	2016	November	14M	Pogonias cromis	Black drum	Sciaenidae	0	21
315	2016-11-10	2016	November	14M	Sciaenops ocellatus	Red drum	Sciaenidae	0	21
315	2016-11-10	2016	November	14M	Scomberomorus maculatus	Spanish mackerel	Scombridae	0	21
315	2016-11-10	2016	November	14M	Centropristis philadelphica	Rock sea bass	Serranidae	0	21
315	2016-11-10	2016	November	14M	Archosargus probatocephalus	Sheepshead	Sparidae	0	21
315	2016-11-10	2016	November	14M	Lagodon rhomboides	Pinfish	Sparidae	0	21
315	2016-11-10	2016	November	14M	Sphyraena barracuda	Great barracuda	Sphyraenidae	0	21
315	2016-11-10	2016	November	14M	Squilla mantis	Mantis shrimp	Squillidae	0	21
315	2016-11-10	2016	November	14M	Peprilus triacanthus	American butterfish	Stromateidae	0	21
315	2016-11-10	2016	November	14M	Hippocampus erectus	Lined seahorse	Syngnathidae	0	21
315	2016-11-10	2016	November	14M	Syngnathus fuscus	Northern pipefish	Syngnathidae	0	21
315	2016-11-10	2016	November	14M	Syngnathus louisianae	Chain pipefish	Syngnathidae	0	21
315	2016-11-10	2016	November	14M	Synodus foetens	Inshore lizardfish	Synodontidae	0	21
315	2016-11-10	2016	November	14M	Sphoeroides maculatus	Northern puffer	Tetraodontidae	0	21
315	2016-11-10	2016	November	14M	Trichiurus lepturus	Atlantic cutlassfish	Trichiuridae	0	21
315	2016-11-10	2016	November	14M	Prionotus tribulus	Bighead searobin	Triglidae	0	21
315	2016-11-10	2016	November	14M	Astroscopus y-graecum	Southern stargazer	Uranoscopidae	0	21
315	2016-11-10	2016	November	14M	Alpheus heterochaelis	Big clawed snapping shrimp	Alpheidae	0	22
315	2016-11-10	2016	November	14M	Menidia menidia	Atlantic silverside	Atherinopsidae	0	22
315	2016-11-10	2016	November	14M	Strongylura marina	Atlantic needlefish	Belonidae	0	22
315	2016-11-10	2016	November	14M	Chasmodes bosquianus	Striped blenny	Blenniidae	0	22
315	2016-11-10	2016	November	14M	Hypsoblennius hentz	Feather blenny	Blenniidae	0	22
315	2016-11-10	2016	November	14M	Oligoplites saurus	Leatherjack	Carangidae	0	22
315	2016-11-10	2016	November	14M	Alosa pseudoharengus	Blueback herring	Clupeidae	0	22
315	2016-11-10	2016	November	14M	Brevoortia tyrannus	Atlantic menhaden	Clupeidae	0	22
315	2016-11-10	2016	November	14M	Dorosoma petenense	Threadfin shad	Clupeidae	0	22
315	2016-11-10	2016	November	14M	Symphurus plagiusa	Blackcheek tonguefish	Cynoglossidae	0	22
315	2016-11-10	2016	November	14M	Chilomycterus schoepfii	Striped burrfish	Diodontidae	0	22
315	2016-11-10	2016	November	14M	Elops saurus	Ladyfish	Elopidae	0	22
315	2016-11-10	2016	November	14M	Anchoa mitchilli	Bay anchovy	Engraulidae	0	22
315	2016-11-10	2016	November	14M	Chaetodipterus faber	Atlantic spadefish	Ephippidae	0	22
315	2016-11-10	2016	November	14M	Fundulus heteroclitus	Mummichog	Fundulidae	0	22
315	2016-11-10	2016	November	14M	Fundulus majalis	Striped killifish	Fundulidae	0	22
315	2016-11-10	2016	November	14M	Diapterus auratus	Irish mojarra	Gerreidae	0	22
315	2016-11-10	2016	November	14M	Eucinostimus harengulus	Tidewater mojarra	Gerreidae	0	22
315	2016-11-10	2016	November	14M	Ctenogobius boleosoma	Darter goby	Gobidae	0	22
315	2016-11-10	2016	November	14M	Ctenogobius smaragdus	Emerald goby	Gobidae	0	22
315	2016-11-10	2016	November	14M	Evorthodus lyricus	Lyre goby	Gobidae	0	22
315	2016-11-10	2016	November	14M	Gobiosoma bosc	Naked goby	Gobidae	0	22
315	2016-11-10	2016	November	14M	Microgobius thalassinus	Green goby	Gobidae	0	22
315	2016-11-10	2016	November	14M	Orthopristis chrysoptera	Pigfish	Haemulidae	0	22
315	2016-11-10	2016	November	14M	Lolliguncula brevis	Brief squid	Loliginidae	0	22
315	2016-11-10	2016	November	14M	Lutjanus griseus	Gray snapper	Lutjanidae	0	22
315	2016-11-10	2016	November	14M	Lutjanus synagris	Lane snapper	Lutjanidae	0	22
315	2016-11-10	2016	November	14M	Stephanolepis hispidus	Planehead filefish	Monacanthidae	0	22
315	2016-11-10	2016	November	14M	Mugil cephalus	Striped mullet	Mugilidae	0	22
315	2016-11-10	2016	November	14M	Mugil curema	White mullet	Mugilidae	0	22
315	2016-11-10	2016	November	14M	Ancilopsetta omata	Ocellated flounder	Paralichthyidae	0	22
315	2016-11-10	2016	November	14M	Citharichthys spilopterus	Bay whiff	Paralichthyidae	0	22
315	2016-11-10	2016	November	14M	Etropus crossotus	Fringed flounder	Paralichthyidae	0	22
315	2016-11-10	2016	November	14M	Paralichthys albiguttata	Gulf flounder	Paralichthyidae	0	22
315	2016-11-10	2016	November	14M	Paralichthys dentatus	Summer flounder	Paralichthyidae	0	22
315	2016-11-10	2016	November	14M	Paralichthys lethostigma	Southern flounder	Paralichthyidae	0	22
315	2016-11-10	2016	November	14M	Urophycis regia	Spotted hake	Phycidae	0	22
315	2016-11-10	2016	November	14M	Pomatomus saltatrix	Bluefish	Pomatomidae	0	22
315	2016-11-10	2016	November	14M	Callinectes sapidus	Blue crab	Portunidae	0	22
315	2016-11-10	2016	November	14M	Bairdiella chrysoura	Silver perch	Sciaenidae	0	22
315	2016-11-10	2016	November	14M	Cynoscion nebulosus	Spotted seatrout	Sciaenidae	0	22
315	2016-11-10	2016	November	14M	Cynoscion regalis	Weakfish	Sciaenidae	0	22
315	2016-11-10	2016	November	14M	Leiostomus xanthurus	Spot	Sciaenidae	0	22
315	2016-11-10	2016	November	14M	Menticirrhus americanus	Southern kingfish	Sciaenidae	0	22
315	2016-11-10	2016	November	14M	Micropogonias undulatus	Atlantic croaker	Sciaenidae	0	22
315	2016-11-10	2016	November	14M	Pogonias cromis	Black drum	Sciaenidae	0	22
315	2016-11-10	2016	November	14M	Sciaenops ocellatus	Red drum	Sciaenidae	0	22
315	2016-11-10	2016	November	14M	Scomberomorus maculatus	Spanish mackerel	Scombridae	0	22
315	2016-11-10	2016	November	14M	Centropristis philadelphica	Rock sea bass	Serranidae	0	22
315	2016-11-10	2016	November	14M	Archosargus probatocephalus	Sheepshead	Sparidae	0	22
315	2016-11-10	2016	November	14M	Lagodon rhomboides	Pinfish	Sparidae	0	22
315	2016-11-10	2016	November	14M	Sphyraena barracuda	Great barracuda	Sphyraenidae	0	22
315	2016-11-10	2016	November	14M	Squilla mantis	Mantis shrimp	Squillidae	0	22
315	2016-11-10	2016	November	14M	Peprilus triacanthus	American butterfish	Stromateidae	0	22
315	2016-11-10	2016	November	14M	Hippocampus erectus	Lined seahorse	Syngnathidae	0	22
315	2016-11-10	2016	November	14M	Syngnathus fuscus	Northern pipefish	Syngnathidae	0	22
315	2016-11-10	2016	November	14M	Syngnathus louisianae	Chain pipefish	Syngnathidae	0	22
315	2016-11-10	2016	November	14M	Synodus foetens	Inshore lizardfish	Synodontidae	0	22
315	2016-11-10	2016	November	14M	Sphoeroides maculatus	Northern puffer	Tetraodontidae	0	22
315	2016-11-10	2016	November	14M	Trichiurus lepturus	Atlantic cutlassfish	Trichiuridae	0	22
315	2016-11-10	2016	November	14M	Prionotus tribulus	Bighead searobin	Triglidae	0	22
315	2016-11-10	2016	November	14M	Astroscopus y-graecum	Southern stargazer	Uranoscopidae	0	22
34	2016-02-03	2016	February	37M	Alpheus heterochaelis	Big clawed snapping shrimp	Alpheidae	0	23
34	2016-02-03	2016	February	37M	Menidia menidia	Atlantic silverside	Atherinopsidae	0	23
34	2016-02-03	2016	February	37M	Strongylura marina	Atlantic needlefish	Belonidae	0	23
34	2016-02-03	2016	February	37M	Chasmodes bosquianus	Striped blenny	Blenniidae	0	23
34	2016-02-03	2016	February	37M	Hypsoblennius hentz	Feather blenny	Blenniidae	0	23
34	2016-02-03	2016	February	37M	Oligoplites saurus	Leatherjack	Carangidae	0	23
34	2016-02-03	2016	February	37M	Alosa pseudoharengus	Blueback herring	Clupeidae	0	23
34	2016-02-03	2016	February	37M	Brevoortia tyrannus	Atlantic menhaden	Clupeidae	0	23
34	2016-02-03	2016	February	37M	Dorosoma petenense	Threadfin shad	Clupeidae	0	23
34	2016-02-03	2016	February	37M	Symphurus plagiusa	Blackcheek tonguefish	Cynoglossidae	0	23
34	2016-02-03	2016	February	37M	Chilomycterus schoepfii	Striped burrfish	Diodontidae	0	23
34	2016-02-03	2016	February	37M	Elops saurus	Ladyfish	Elopidae	0	23
34	2016-02-03	2016	February	37M	Anchoa mitchilli	Bay anchovy	Engraulidae	0	23
34	2016-02-03	2016	February	37M	Chaetodipterus faber	Atlantic spadefish	Ephippidae	0	23
34	2016-02-03	2016	February	37M	Fundulus heteroclitus	Mummichog	Fundulidae	3	23
34	2016-02-03	2016	February	37M	Fundulus majalis	Striped killifish	Fundulidae	0	23
34	2016-02-03	2016	February	37M	Diapterus auratus	Irish mojarra	Gerreidae	0	23
34	2016-02-03	2016	February	37M	Eucinostimus harengulus	Tidewater mojarra	Gerreidae	0	23
34	2016-02-03	2016	February	37M	Ctenogobius boleosoma	Darter goby	Gobidae	0	23
34	2016-02-03	2016	February	37M	Ctenogobius smaragdus	Emerald goby	Gobidae	0	23
34	2016-02-03	2016	February	37M	Evorthodus lyricus	Lyre goby	Gobidae	0	23
34	2016-02-03	2016	February	37M	Gobiosoma bosc	Naked goby	Gobidae	0	23
34	2016-02-03	2016	February	37M	Microgobius thalassinus	Green goby	Gobidae	0	23
34	2016-02-03	2016	February	37M	Orthopristis chrysoptera	Pigfish	Haemulidae	0	23
34	2016-02-03	2016	February	37M	Lolliguncula brevis	Brief squid	Loliginidae	0	23
34	2016-02-03	2016	February	37M	Lutjanus griseus	Gray snapper	Lutjanidae	0	23
34	2016-02-03	2016	February	37M	Lutjanus synagris	Lane snapper	Lutjanidae	0	23
34	2016-02-03	2016	February	37M	Stephanolepis hispidus	Planehead filefish	Monacanthidae	0	23
34	2016-02-03	2016	February	37M	Mugil cephalus	Striped mullet	Mugilidae	0	23
34	2016-02-03	2016	February	37M	Mugil curema	White mullet	Mugilidae	0	23
34	2016-02-03	2016	February	37M	Ancilopsetta omata	Ocellated flounder	Paralichthyidae	0	23
34	2016-02-03	2016	February	37M	Citharichthys spilopterus	Bay whiff	Paralichthyidae	0	23
34	2016-02-03	2016	February	37M	Etropus crossotus	Fringed flounder	Paralichthyidae	0	23
34	2016-02-03	2016	February	37M	Paralichthys albiguttata	Gulf flounder	Paralichthyidae	0	23
34	2016-02-03	2016	February	37M	Paralichthys dentatus	Summer flounder	Paralichthyidae	0	23
34	2016-02-03	2016	February	37M	Paralichthys lethostigma	Southern flounder	Paralichthyidae	0	23
34	2016-02-03	2016	February	37M	Urophycis regia	Spotted hake	Phycidae	0	23
34	2016-02-03	2016	February	37M	Pomatomus saltatrix	Bluefish	Pomatomidae	0	23
34	2016-02-03	2016	February	37M	Callinectes sapidus	Blue crab	Portunidae	0	23
34	2016-02-03	2016	February	37M	Bairdiella chrysoura	Silver perch	Sciaenidae	0	23
34	2016-02-03	2016	February	37M	Cynoscion nebulosus	Spotted seatrout	Sciaenidae	0	23
34	2016-02-03	2016	February	37M	Cynoscion regalis	Weakfish	Sciaenidae	0	23
34	2016-02-03	2016	February	37M	Leiostomus xanthurus	Spot	Sciaenidae	0	23
34	2016-02-03	2016	February	37M	Menticirrhus americanus	Southern kingfish	Sciaenidae	0	23
34	2016-02-03	2016	February	37M	Micropogonias undulatus	Atlantic croaker	Sciaenidae	0	23
34	2016-02-03	2016	February	37M	Pogonias cromis	Black drum	Sciaenidae	0	23
34	2016-02-03	2016	February	37M	Sciaenops ocellatus	Red drum	Sciaenidae	0	23
34	2016-02-03	2016	February	37M	Scomberomorus maculatus	Spanish mackerel	Scombridae	0	23
34	2016-02-03	2016	February	37M	Centropristis philadelphica	Rock sea bass	Serranidae	0	23
34	2016-02-03	2016	February	37M	Archosargus probatocephalus	Sheepshead	Sparidae	0	23
34	2016-02-03	2016	February	37M	Lagodon rhomboides	Pinfish	Sparidae	0	23
34	2016-02-03	2016	February	37M	Sphyraena barracuda	Great barracuda	Sphyraenidae	0	23
34	2016-02-03	2016	February	37M	Squilla mantis	Mantis shrimp	Squillidae	0	23
34	2016-02-03	2016	February	37M	Peprilus triacanthus	American butterfish	Stromateidae	0	23
34	2016-02-03	2016	February	37M	Hippocampus erectus	Lined seahorse	Syngnathidae	0	23
34	2016-02-03	2016	February	37M	Syngnathus fuscus	Northern pipefish	Syngnathidae	0	23
34	2016-02-03	2016	February	37M	Syngnathus louisianae	Chain pipefish	Syngnathidae	0	23
34	2016-02-03	2016	February	37M	Synodus foetens	Inshore lizardfish	Synodontidae	0	23
34	2016-02-03	2016	February	37M	Sphoeroides maculatus	Northern puffer	Tetraodontidae	0	23
34	2016-02-03	2016	February	37M	Trichiurus lepturus	Atlantic cutlassfish	Trichiuridae	0	23
34	2016-02-03	2016	February	37M	Prionotus tribulus	Bighead searobin	Triglidae	0	23
34	2016-02-03	2016	February	37M	Astroscopus y-graecum	Southern stargazer	Uranoscopidae	0	23
145	2016-05-24	2016	May	37M	Alpheus heterochaelis	Big clawed snapping shrimp	Alpheidae	0	24
145	2016-05-24	2016	May	37M	Menidia menidia	Atlantic silverside	Atherinopsidae	5	24
145	2016-05-24	2016	May	37M	Strongylura marina	Atlantic needlefish	Belonidae	0	24
145	2016-05-24	2016	May	37M	Chasmodes bosquianus	Striped blenny	Blenniidae	1	24
145	2016-05-24	2016	May	37M	Hypsoblennius hentz	Feather blenny	Blenniidae	0	24
145	2016-05-24	2016	May	37M	Oligoplites saurus	Leatherjack	Carangidae	0	24
145	2016-05-24	2016	May	37M	Alosa pseudoharengus	Blueback herring	Clupeidae	0	24
145	2016-05-24	2016	May	37M	Brevoortia tyrannus	Atlantic menhaden	Clupeidae	0	24
145	2016-05-24	2016	May	37M	Dorosoma petenense	Threadfin shad	Clupeidae	0	24
145	2016-05-24	2016	May	37M	Symphurus plagiusa	Blackcheek tonguefish	Cynoglossidae	0	24
145	2016-05-24	2016	May	37M	Chilomycterus schoepfii	Striped burrfish	Diodontidae	0	24
145	2016-05-24	2016	May	37M	Elops saurus	Ladyfish	Elopidae	0	24
145	2016-05-24	2016	May	37M	Anchoa mitchilli	Bay anchovy	Engraulidae	0	24
145	2016-05-24	2016	May	37M	Chaetodipterus faber	Atlantic spadefish	Ephippidae	0	24
145	2016-05-24	2016	May	37M	Fundulus heteroclitus	Mummichog	Fundulidae	13	24
145	2016-05-24	2016	May	37M	Fundulus majalis	Striped killifish	Fundulidae	0	24
145	2016-05-24	2016	May	37M	Diapterus auratus	Irish mojarra	Gerreidae	0	24
145	2016-05-24	2016	May	37M	Eucinostimus harengulus	Tidewater mojarra	Gerreidae	1	24
145	2016-05-24	2016	May	37M	Ctenogobius boleosoma	Darter goby	Gobidae	0	24
145	2016-05-24	2016	May	37M	Ctenogobius smaragdus	Emerald goby	Gobidae	0	24
145	2016-05-24	2016	May	37M	Evorthodus lyricus	Lyre goby	Gobidae	0	24
145	2016-05-24	2016	May	37M	Gobiosoma bosc	Naked goby	Gobidae	0	24
145	2016-05-24	2016	May	37M	Microgobius thalassinus	Green goby	Gobidae	0	24
145	2016-05-24	2016	May	37M	Orthopristis chrysoptera	Pigfish	Haemulidae	0	24
145	2016-05-24	2016	May	37M	Lolliguncula brevis	Brief squid	Loliginidae	0	24
145	2016-05-24	2016	May	37M	Lutjanus griseus	Gray snapper	Lutjanidae	0	24
145	2016-05-24	2016	May	37M	Lutjanus synagris	Lane snapper	Lutjanidae	0	24
145	2016-05-24	2016	May	37M	Stephanolepis hispidus	Planehead filefish	Monacanthidae	0	24
145	2016-05-24	2016	May	37M	Mugil cephalus	Striped mullet	Mugilidae	15	24
145	2016-05-24	2016	May	37M	Mugil curema	White mullet	Mugilidae	0	24
145	2016-05-24	2016	May	37M	Ancilopsetta omata	Ocellated flounder	Paralichthyidae	0	24
145	2016-05-24	2016	May	37M	Citharichthys spilopterus	Bay whiff	Paralichthyidae	0	24
145	2016-05-24	2016	May	37M	Etropus crossotus	Fringed flounder	Paralichthyidae	0	24
145	2016-05-24	2016	May	37M	Paralichthys albiguttata	Gulf flounder	Paralichthyidae	0	24
145	2016-05-24	2016	May	37M	Paralichthys dentatus	Summer flounder	Paralichthyidae	0	24
145	2016-05-24	2016	May	37M	Paralichthys lethostigma	Southern flounder	Paralichthyidae	0	24
145	2016-05-24	2016	May	37M	Urophycis regia	Spotted hake	Phycidae	0	24
145	2016-05-24	2016	May	37M	Pomatomus saltatrix	Bluefish	Pomatomidae	0	24
145	2016-05-24	2016	May	37M	Callinectes sapidus	Blue crab	Portunidae	0	24
145	2016-05-24	2016	May	37M	Bairdiella chrysoura	Silver perch	Sciaenidae	71	24
145	2016-05-24	2016	May	37M	Cynoscion nebulosus	Spotted seatrout	Sciaenidae	0	24
145	2016-05-24	2016	May	37M	Cynoscion regalis	Weakfish	Sciaenidae	0	24
145	2016-05-24	2016	May	37M	Leiostomus xanthurus	Spot	Sciaenidae	0	24
145	2016-05-24	2016	May	37M	Menticirrhus americanus	Southern kingfish	Sciaenidae	0	24
145	2016-05-24	2016	May	37M	Micropogonias undulatus	Atlantic croaker	Sciaenidae	0	24
145	2016-05-24	2016	May	37M	Pogonias cromis	Black drum	Sciaenidae	0	24
145	2016-05-24	2016	May	37M	Sciaenops ocellatus	Red drum	Sciaenidae	0	24
145	2016-05-24	2016	May	37M	Scomberomorus maculatus	Spanish mackerel	Scombridae	0	24
145	2016-05-24	2016	May	37M	Centropristis philadelphica	Rock sea bass	Serranidae	0	24
145	2016-05-24	2016	May	37M	Archosargus probatocephalus	Sheepshead	Sparidae	0	24
145	2016-05-24	2016	May	37M	Lagodon rhomboides	Pinfish	Sparidae	0	24
145	2016-05-24	2016	May	37M	Sphyraena barracuda	Great barracuda	Sphyraenidae	0	24
145	2016-05-24	2016	May	37M	Squilla mantis	Mantis shrimp	Squillidae	0	24
145	2016-05-24	2016	May	37M	Peprilus triacanthus	American butterfish	Stromateidae	0	24
145	2016-05-24	2016	May	37M	Hippocampus erectus	Lined seahorse	Syngnathidae	0	24
145	2016-05-24	2016	May	37M	Syngnathus fuscus	Northern pipefish	Syngnathidae	0	24
145	2016-05-24	2016	May	37M	Syngnathus louisianae	Chain pipefish	Syngnathidae	2	24
145	2016-05-24	2016	May	37M	Synodus foetens	Inshore lizardfish	Synodontidae	0	24
145	2016-05-24	2016	May	37M	Sphoeroides maculatus	Northern puffer	Tetraodontidae	0	24
145	2016-05-24	2016	May	37M	Trichiurus lepturus	Atlantic cutlassfish	Trichiuridae	0	24
145	2016-05-24	2016	May	37M	Prionotus tribulus	Bighead searobin	Triglidae	0	24
145	2016-05-24	2016	May	37M	Astroscopus y-graecum	Southern stargazer	Uranoscopidae	0	24
145	2016-05-24	2016	May	37M	Alpheus heterochaelis	Big clawed snapping shrimp	Alpheidae	0	25
145	2016-05-24	2016	May	37M	Menidia menidia	Atlantic silverside	Atherinopsidae	22	25
145	2016-05-24	2016	May	37M	Strongylura marina	Atlantic needlefish	Belonidae	0	25
145	2016-05-24	2016	May	37M	Chasmodes bosquianus	Striped blenny	Blenniidae	0	25
145	2016-05-24	2016	May	37M	Hypsoblennius hentz	Feather blenny	Blenniidae	0	25
145	2016-05-24	2016	May	37M	Oligoplites saurus	Leatherjack	Carangidae	0	25
145	2016-05-24	2016	May	37M	Alosa pseudoharengus	Blueback herring	Clupeidae	0	25
145	2016-05-24	2016	May	37M	Brevoortia tyrannus	Atlantic menhaden	Clupeidae	0	25
145	2016-05-24	2016	May	37M	Dorosoma petenense	Threadfin shad	Clupeidae	0	25
145	2016-05-24	2016	May	37M	Symphurus plagiusa	Blackcheek tonguefish	Cynoglossidae	0	25
145	2016-05-24	2016	May	37M	Chilomycterus schoepfii	Striped burrfish	Diodontidae	0	25
145	2016-05-24	2016	May	37M	Elops saurus	Ladyfish	Elopidae	0	25
145	2016-05-24	2016	May	37M	Anchoa mitchilli	Bay anchovy	Engraulidae	7	25
145	2016-05-24	2016	May	37M	Chaetodipterus faber	Atlantic spadefish	Ephippidae	0	25
145	2016-05-24	2016	May	37M	Fundulus heteroclitus	Mummichog	Fundulidae	17	25
145	2016-05-24	2016	May	37M	Fundulus majalis	Striped killifish	Fundulidae	0	25
145	2016-05-24	2016	May	37M	Diapterus auratus	Irish mojarra	Gerreidae	0	25
145	2016-05-24	2016	May	37M	Eucinostimus harengulus	Tidewater mojarra	Gerreidae	0	25
145	2016-05-24	2016	May	37M	Ctenogobius boleosoma	Darter goby	Gobidae	1	25
145	2016-05-24	2016	May	37M	Ctenogobius smaragdus	Emerald goby	Gobidae	0	25
145	2016-05-24	2016	May	37M	Evorthodus lyricus	Lyre goby	Gobidae	0	25
145	2016-05-24	2016	May	37M	Gobiosoma bosc	Naked goby	Gobidae	1	25
145	2016-05-24	2016	May	37M	Microgobius thalassinus	Green goby	Gobidae	0	25
145	2016-05-24	2016	May	37M	Orthopristis chrysoptera	Pigfish	Haemulidae	0	25
145	2016-05-24	2016	May	37M	Lolliguncula brevis	Brief squid	Loliginidae	0	25
145	2016-05-24	2016	May	37M	Lutjanus griseus	Gray snapper	Lutjanidae	0	25
145	2016-05-24	2016	May	37M	Lutjanus synagris	Lane snapper	Lutjanidae	0	25
145	2016-05-24	2016	May	37M	Stephanolepis hispidus	Planehead filefish	Monacanthidae	0	25
145	2016-05-24	2016	May	37M	Mugil cephalus	Striped mullet	Mugilidae	0	25
145	2016-05-24	2016	May	37M	Mugil curema	White mullet	Mugilidae	0	25
145	2016-05-24	2016	May	37M	Ancilopsetta omata	Ocellated flounder	Paralichthyidae	0	25
145	2016-05-24	2016	May	37M	Citharichthys spilopterus	Bay whiff	Paralichthyidae	0	25
145	2016-05-24	2016	May	37M	Etropus crossotus	Fringed flounder	Paralichthyidae	0	25
145	2016-05-24	2016	May	37M	Paralichthys albiguttata	Gulf flounder	Paralichthyidae	0	25
145	2016-05-24	2016	May	37M	Paralichthys dentatus	Summer flounder	Paralichthyidae	0	25
145	2016-05-24	2016	May	37M	Paralichthys lethostigma	Southern flounder	Paralichthyidae	0	25
145	2016-05-24	2016	May	37M	Urophycis regia	Spotted hake	Phycidae	0	25
145	2016-05-24	2016	May	37M	Pomatomus saltatrix	Bluefish	Pomatomidae	0	25
145	2016-05-24	2016	May	37M	Callinectes sapidus	Blue crab	Portunidae	2	25
145	2016-05-24	2016	May	37M	Bairdiella chrysoura	Silver perch	Sciaenidae	246	25
145	2016-05-24	2016	May	37M	Cynoscion nebulosus	Spotted seatrout	Sciaenidae	0	25
145	2016-05-24	2016	May	37M	Cynoscion regalis	Weakfish	Sciaenidae	0	25
145	2016-05-24	2016	May	37M	Leiostomus xanthurus	Spot	Sciaenidae	0	25
145	2016-05-24	2016	May	37M	Menticirrhus americanus	Southern kingfish	Sciaenidae	0	25
145	2016-05-24	2016	May	37M	Micropogonias undulatus	Atlantic croaker	Sciaenidae	0	25
145	2016-05-24	2016	May	37M	Pogonias cromis	Black drum	Sciaenidae	0	25
145	2016-05-24	2016	May	37M	Sciaenops ocellatus	Red drum	Sciaenidae	0	25
145	2016-05-24	2016	May	37M	Scomberomorus maculatus	Spanish mackerel	Scombridae	0	25
145	2016-05-24	2016	May	37M	Centropristis philadelphica	Rock sea bass	Serranidae	0	25
145	2016-05-24	2016	May	37M	Archosargus probatocephalus	Sheepshead	Sparidae	0	25
145	2016-05-24	2016	May	37M	Lagodon rhomboides	Pinfish	Sparidae	0	25
145	2016-05-24	2016	May	37M	Sphyraena barracuda	Great barracuda	Sphyraenidae	0	25
145	2016-05-24	2016	May	37M	Squilla mantis	Mantis shrimp	Squillidae	0	25
145	2016-05-24	2016	May	37M	Peprilus triacanthus	American butterfish	Stromateidae	0	25
145	2016-05-24	2016	May	37M	Hippocampus erectus	Lined seahorse	Syngnathidae	0	25
145	2016-05-24	2016	May	37M	Syngnathus fuscus	Northern pipefish	Syngnathidae	0	25
145	2016-05-24	2016	May	37M	Syngnathus louisianae	Chain pipefish	Syngnathidae	1	25
145	2016-05-24	2016	May	37M	Synodus foetens	Inshore lizardfish	Synodontidae	0	25
145	2016-05-24	2016	May	37M	Sphoeroides maculatus	Northern puffer	Tetraodontidae	0	25
145	2016-05-24	2016	May	37M	Trichiurus lepturus	Atlantic cutlassfish	Trichiuridae	0	25
145	2016-05-24	2016	May	37M	Prionotus tribulus	Bighead searobin	Triglidae	0	25
145	2016-05-24	2016	May	37M	Astroscopus y-graecum	Southern stargazer	Uranoscopidae	0	25
145	2016-05-24	2016	May	37M	Alpheus heterochaelis	Big clawed snapping shrimp	Alpheidae	0	26
145	2016-05-24	2016	May	37M	Menidia menidia	Atlantic silverside	Atherinopsidae	99	26
145	2016-05-24	2016	May	37M	Strongylura marina	Atlantic needlefish	Belonidae	0	26
145	2016-05-24	2016	May	37M	Chasmodes bosquianus	Striped blenny	Blenniidae	0	26
145	2016-05-24	2016	May	37M	Hypsoblennius hentz	Feather blenny	Blenniidae	0	26
145	2016-05-24	2016	May	37M	Oligoplites saurus	Leatherjack	Carangidae	0	26
145	2016-05-24	2016	May	37M	Alosa pseudoharengus	Blueback herring	Clupeidae	0	26
145	2016-05-24	2016	May	37M	Brevoortia tyrannus	Atlantic menhaden	Clupeidae	0	26
145	2016-05-24	2016	May	37M	Dorosoma petenense	Threadfin shad	Clupeidae	0	26
145	2016-05-24	2016	May	37M	Symphurus plagiusa	Blackcheek tonguefish	Cynoglossidae	0	26
145	2016-05-24	2016	May	37M	Chilomycterus schoepfii	Striped burrfish	Diodontidae	0	26
145	2016-05-24	2016	May	37M	Elops saurus	Ladyfish	Elopidae	0	26
145	2016-05-24	2016	May	37M	Anchoa mitchilli	Bay anchovy	Engraulidae	489	26
145	2016-05-24	2016	May	37M	Chaetodipterus faber	Atlantic spadefish	Ephippidae	0	26
145	2016-05-24	2016	May	37M	Fundulus heteroclitus	Mummichog	Fundulidae	0	26
145	2016-05-24	2016	May	37M	Fundulus majalis	Striped killifish	Fundulidae	0	26
145	2016-05-24	2016	May	37M	Diapterus auratus	Irish mojarra	Gerreidae	0	26
145	2016-05-24	2016	May	37M	Eucinostimus harengulus	Tidewater mojarra	Gerreidae	0	26
145	2016-05-24	2016	May	37M	Ctenogobius boleosoma	Darter goby	Gobidae	0	26
145	2016-05-24	2016	May	37M	Ctenogobius smaragdus	Emerald goby	Gobidae	0	26
145	2016-05-24	2016	May	37M	Evorthodus lyricus	Lyre goby	Gobidae	0	26
145	2016-05-24	2016	May	37M	Gobiosoma bosc	Naked goby	Gobidae	0	26
145	2016-05-24	2016	May	37M	Microgobius thalassinus	Green goby	Gobidae	0	26
145	2016-05-24	2016	May	37M	Orthopristis chrysoptera	Pigfish	Haemulidae	0	26
145	2016-05-24	2016	May	37M	Lolliguncula brevis	Brief squid	Loliginidae	9	26
145	2016-05-24	2016	May	37M	Lutjanus griseus	Gray snapper	Lutjanidae	0	26
145	2016-05-24	2016	May	37M	Lutjanus synagris	Lane snapper	Lutjanidae	0	26
145	2016-05-24	2016	May	37M	Stephanolepis hispidus	Planehead filefish	Monacanthidae	0	26
145	2016-05-24	2016	May	37M	Mugil cephalus	Striped mullet	Mugilidae	1	26
145	2016-05-24	2016	May	37M	Mugil curema	White mullet	Mugilidae	0	26
145	2016-05-24	2016	May	37M	Ancilopsetta omata	Ocellated flounder	Paralichthyidae	0	26
145	2016-05-24	2016	May	37M	Citharichthys spilopterus	Bay whiff	Paralichthyidae	0	26
145	2016-05-24	2016	May	37M	Etropus crossotus	Fringed flounder	Paralichthyidae	0	26
145	2016-05-24	2016	May	37M	Paralichthys albiguttata	Gulf flounder	Paralichthyidae	0	26
145	2016-05-24	2016	May	37M	Paralichthys dentatus	Summer flounder	Paralichthyidae	0	26
145	2016-05-24	2016	May	37M	Paralichthys lethostigma	Southern flounder	Paralichthyidae	0	26
145	2016-05-24	2016	May	37M	Urophycis regia	Spotted hake	Phycidae	0	26
145	2016-05-24	2016	May	37M	Pomatomus saltatrix	Bluefish	Pomatomidae	0	26
145	2016-05-24	2016	May	37M	Callinectes sapidus	Blue crab	Portunidae	0	26
145	2016-05-24	2016	May	37M	Bairdiella chrysoura	Silver perch	Sciaenidae	0	26
145	2016-05-24	2016	May	37M	Cynoscion nebulosus	Spotted seatrout	Sciaenidae	0	26
145	2016-05-24	2016	May	37M	Cynoscion regalis	Weakfish	Sciaenidae	0	26
145	2016-05-24	2016	May	37M	Leiostomus xanthurus	Spot	Sciaenidae	0	26
145	2016-05-24	2016	May	37M	Menticirrhus americanus	Southern kingfish	Sciaenidae	0	26
145	2016-05-24	2016	May	37M	Micropogonias undulatus	Atlantic croaker	Sciaenidae	0	26
145	2016-05-24	2016	May	37M	Pogonias cromis	Black drum	Sciaenidae	0	26
145	2016-05-24	2016	May	37M	Sciaenops ocellatus	Red drum	Sciaenidae	0	26
145	2016-05-24	2016	May	37M	Scomberomorus maculatus	Spanish mackerel	Scombridae	0	26
145	2016-05-24	2016	May	37M	Centropristis philadelphica	Rock sea bass	Serranidae	0	26
145	2016-05-24	2016	May	37M	Archosargus probatocephalus	Sheepshead	Sparidae	0	26
145	2016-05-24	2016	May	37M	Lagodon rhomboides	Pinfish	Sparidae	0	26
145	2016-05-24	2016	May	37M	Sphyraena barracuda	Great barracuda	Sphyraenidae	0	26
145	2016-05-24	2016	May	37M	Squilla mantis	Mantis shrimp	Squillidae	0	26
145	2016-05-24	2016	May	37M	Peprilus triacanthus	American butterfish	Stromateidae	0	26
145	2016-05-24	2016	May	37M	Hippocampus erectus	Lined seahorse	Syngnathidae	0	26
145	2016-05-24	2016	May	37M	Syngnathus fuscus	Northern pipefish	Syngnathidae	0	26
145	2016-05-24	2016	May	37M	Syngnathus louisianae	Chain pipefish	Syngnathidae	0	26
145	2016-05-24	2016	May	37M	Synodus foetens	Inshore lizardfish	Synodontidae	0	26
145	2016-05-24	2016	May	37M	Sphoeroides maculatus	Northern puffer	Tetraodontidae	0	26
145	2016-05-24	2016	May	37M	Trichiurus lepturus	Atlantic cutlassfish	Trichiuridae	0	26
145	2016-05-24	2016	May	37M	Prionotus tribulus	Bighead searobin	Triglidae	0	26
145	2016-05-24	2016	May	37M	Astroscopus y-graecum	Southern stargazer	Uranoscopidae	0	26
159	2016-06-07	2016	June	37M	Alpheus heterochaelis	Big clawed snapping shrimp	Alpheidae	0	27
159	2016-06-07	2016	June	37M	Menidia menidia	Atlantic silverside	Atherinopsidae	65	27
159	2016-06-07	2016	June	37M	Strongylura marina	Atlantic needlefish	Belonidae	0	27
159	2016-06-07	2016	June	37M	Chasmodes bosquianus	Striped blenny	Blenniidae	0	27
159	2016-06-07	2016	June	37M	Hypsoblennius hentz	Feather blenny	Blenniidae	0	27
159	2016-06-07	2016	June	37M	Oligoplites saurus	Leatherjack	Carangidae	0	27
159	2016-06-07	2016	June	37M	Alosa pseudoharengus	Blueback herring	Clupeidae	0	27
159	2016-06-07	2016	June	37M	Brevoortia tyrannus	Atlantic menhaden	Clupeidae	0	27
159	2016-06-07	2016	June	37M	Dorosoma petenense	Threadfin shad	Clupeidae	0	27
159	2016-06-07	2016	June	37M	Symphurus plagiusa	Blackcheek tonguefish	Cynoglossidae	0	27
159	2016-06-07	2016	June	37M	Chilomycterus schoepfii	Striped burrfish	Diodontidae	0	27
159	2016-06-07	2016	June	37M	Elops saurus	Ladyfish	Elopidae	0	27
159	2016-06-07	2016	June	37M	Anchoa mitchilli	Bay anchovy	Engraulidae	2	27
159	2016-06-07	2016	June	37M	Chaetodipterus faber	Atlantic spadefish	Ephippidae	0	27
159	2016-06-07	2016	June	37M	Fundulus heteroclitus	Mummichog	Fundulidae	41	27
159	2016-06-07	2016	June	37M	Fundulus majalis	Striped killifish	Fundulidae	0	27
159	2016-06-07	2016	June	37M	Diapterus auratus	Irish mojarra	Gerreidae	0	27
159	2016-06-07	2016	June	37M	Eucinostimus harengulus	Tidewater mojarra	Gerreidae	0	27
159	2016-06-07	2016	June	37M	Ctenogobius boleosoma	Darter goby	Gobidae	0	27
159	2016-06-07	2016	June	37M	Ctenogobius smaragdus	Emerald goby	Gobidae	0	27
159	2016-06-07	2016	June	37M	Evorthodus lyricus	Lyre goby	Gobidae	0	27
159	2016-06-07	2016	June	37M	Gobiosoma bosc	Naked goby	Gobidae	0	27
159	2016-06-07	2016	June	37M	Microgobius thalassinus	Green goby	Gobidae	0	27
159	2016-06-07	2016	June	37M	Orthopristis chrysoptera	Pigfish	Haemulidae	0	27
159	2016-06-07	2016	June	37M	Lolliguncula brevis	Brief squid	Loliginidae	0	27
159	2016-06-07	2016	June	37M	Lutjanus griseus	Gray snapper	Lutjanidae	0	27
159	2016-06-07	2016	June	37M	Lutjanus synagris	Lane snapper	Lutjanidae	0	27
159	2016-06-07	2016	June	37M	Stephanolepis hispidus	Planehead filefish	Monacanthidae	0	27
159	2016-06-07	2016	June	37M	Mugil cephalus	Striped mullet	Mugilidae	7	27
159	2016-06-07	2016	June	37M	Mugil curema	White mullet	Mugilidae	0	27
159	2016-06-07	2016	June	37M	Ancilopsetta omata	Ocellated flounder	Paralichthyidae	0	27
159	2016-06-07	2016	June	37M	Citharichthys spilopterus	Bay whiff	Paralichthyidae	0	27
159	2016-06-07	2016	June	37M	Etropus crossotus	Fringed flounder	Paralichthyidae	0	27
159	2016-06-07	2016	June	37M	Paralichthys albiguttata	Gulf flounder	Paralichthyidae	0	27
159	2016-06-07	2016	June	37M	Paralichthys dentatus	Summer flounder	Paralichthyidae	0	27
159	2016-06-07	2016	June	37M	Paralichthys lethostigma	Southern flounder	Paralichthyidae	0	27
159	2016-06-07	2016	June	37M	Urophycis regia	Spotted hake	Phycidae	0	27
159	2016-06-07	2016	June	37M	Pomatomus saltatrix	Bluefish	Pomatomidae	0	27
159	2016-06-07	2016	June	37M	Callinectes sapidus	Blue crab	Portunidae	3	27
159	2016-06-07	2016	June	37M	Bairdiella chrysoura	Silver perch	Sciaenidae	19	27
159	2016-06-07	2016	June	37M	Cynoscion nebulosus	Spotted seatrout	Sciaenidae	0	27
159	2016-06-07	2016	June	37M	Cynoscion regalis	Weakfish	Sciaenidae	0	27
159	2016-06-07	2016	June	37M	Leiostomus xanthurus	Spot	Sciaenidae	0	27
159	2016-06-07	2016	June	37M	Menticirrhus americanus	Southern kingfish	Sciaenidae	0	27
159	2016-06-07	2016	June	37M	Micropogonias undulatus	Atlantic croaker	Sciaenidae	0	27
159	2016-06-07	2016	June	37M	Pogonias cromis	Black drum	Sciaenidae	0	27
159	2016-06-07	2016	June	37M	Sciaenops ocellatus	Red drum	Sciaenidae	0	27
159	2016-06-07	2016	June	37M	Scomberomorus maculatus	Spanish mackerel	Scombridae	0	27
159	2016-06-07	2016	June	37M	Centropristis philadelphica	Rock sea bass	Serranidae	0	27
159	2016-06-07	2016	June	37M	Archosargus probatocephalus	Sheepshead	Sparidae	0	27
159	2016-06-07	2016	June	37M	Lagodon rhomboides	Pinfish	Sparidae	1	27
159	2016-06-07	2016	June	37M	Sphyraena barracuda	Great barracuda	Sphyraenidae	0	27
159	2016-06-07	2016	June	37M	Squilla mantis	Mantis shrimp	Squillidae	0	27
159	2016-06-07	2016	June	37M	Peprilus triacanthus	American butterfish	Stromateidae	0	27
159	2016-06-07	2016	June	37M	Hippocampus erectus	Lined seahorse	Syngnathidae	0	27
159	2016-06-07	2016	June	37M	Syngnathus fuscus	Northern pipefish	Syngnathidae	0	27
159	2016-06-07	2016	June	37M	Syngnathus louisianae	Chain pipefish	Syngnathidae	1	27
159	2016-06-07	2016	June	37M	Synodus foetens	Inshore lizardfish	Synodontidae	0	27
159	2016-06-07	2016	June	37M	Sphoeroides maculatus	Northern puffer	Tetraodontidae	0	27
159	2016-06-07	2016	June	37M	Trichiurus lepturus	Atlantic cutlassfish	Trichiuridae	0	27
159	2016-06-07	2016	June	37M	Prionotus tribulus	Bighead searobin	Triglidae	0	27
159	2016-06-07	2016	June	37M	Astroscopus y-graecum	Southern stargazer	Uranoscopidae	0	27
172	2016-06-20	2016	June	37M	Alpheus heterochaelis	Big clawed snapping shrimp	Alpheidae	0	28
172	2016-06-20	2016	June	37M	Menidia menidia	Atlantic silverside	Atherinopsidae	716	28
172	2016-06-20	2016	June	37M	Strongylura marina	Atlantic needlefish	Belonidae	1	28
172	2016-06-20	2016	June	37M	Chasmodes bosquianus	Striped blenny	Blenniidae	0	28
172	2016-06-20	2016	June	37M	Hypsoblennius hentz	Feather blenny	Blenniidae	0	28
172	2016-06-20	2016	June	37M	Oligoplites saurus	Leatherjack	Carangidae	0	28
172	2016-06-20	2016	June	37M	Alosa pseudoharengus	Blueback herring	Clupeidae	0	28
172	2016-06-20	2016	June	37M	Brevoortia tyrannus	Atlantic menhaden	Clupeidae	0	28
172	2016-06-20	2016	June	37M	Dorosoma petenense	Threadfin shad	Clupeidae	0	28
172	2016-06-20	2016	June	37M	Symphurus plagiusa	Blackcheek tonguefish	Cynoglossidae	0	28
172	2016-06-20	2016	June	37M	Chilomycterus schoepfii	Striped burrfish	Diodontidae	0	28
172	2016-06-20	2016	June	37M	Elops saurus	Ladyfish	Elopidae	0	28
172	2016-06-20	2016	June	37M	Anchoa mitchilli	Bay anchovy	Engraulidae	172	28
172	2016-06-20	2016	June	37M	Chaetodipterus faber	Atlantic spadefish	Ephippidae	0	28
172	2016-06-20	2016	June	37M	Fundulus heteroclitus	Mummichog	Fundulidae	1	28
172	2016-06-20	2016	June	37M	Fundulus majalis	Striped killifish	Fundulidae	0	28
172	2016-06-20	2016	June	37M	Diapterus auratus	Irish mojarra	Gerreidae	0	28
172	2016-06-20	2016	June	37M	Eucinostimus harengulus	Tidewater mojarra	Gerreidae	0	28
172	2016-06-20	2016	June	37M	Ctenogobius boleosoma	Darter goby	Gobidae	0	28
172	2016-06-20	2016	June	37M	Ctenogobius smaragdus	Emerald goby	Gobidae	0	28
172	2016-06-20	2016	June	37M	Evorthodus lyricus	Lyre goby	Gobidae	0	28
172	2016-06-20	2016	June	37M	Gobiosoma bosc	Naked goby	Gobidae	0	28
172	2016-06-20	2016	June	37M	Microgobius thalassinus	Green goby	Gobidae	0	28
172	2016-06-20	2016	June	37M	Orthopristis chrysoptera	Pigfish	Haemulidae	0	28
172	2016-06-20	2016	June	37M	Lolliguncula brevis	Brief squid	Loliginidae	0	28
172	2016-06-20	2016	June	37M	Lutjanus griseus	Gray snapper	Lutjanidae	0	28
172	2016-06-20	2016	June	37M	Lutjanus synagris	Lane snapper	Lutjanidae	0	28
172	2016-06-20	2016	June	37M	Stephanolepis hispidus	Planehead filefish	Monacanthidae	0	28
172	2016-06-20	2016	June	37M	Mugil cephalus	Striped mullet	Mugilidae	0	28
172	2016-06-20	2016	June	37M	Mugil curema	White mullet	Mugilidae	0	28
172	2016-06-20	2016	June	37M	Ancilopsetta omata	Ocellated flounder	Paralichthyidae	0	28
172	2016-06-20	2016	June	37M	Citharichthys spilopterus	Bay whiff	Paralichthyidae	0	28
172	2016-06-20	2016	June	37M	Etropus crossotus	Fringed flounder	Paralichthyidae	0	28
172	2016-06-20	2016	June	37M	Paralichthys albiguttata	Gulf flounder	Paralichthyidae	0	28
172	2016-06-20	2016	June	37M	Paralichthys dentatus	Summer flounder	Paralichthyidae	0	28
172	2016-06-20	2016	June	37M	Paralichthys lethostigma	Southern flounder	Paralichthyidae	0	28
172	2016-06-20	2016	June	37M	Urophycis regia	Spotted hake	Phycidae	0	28
172	2016-06-20	2016	June	37M	Pomatomus saltatrix	Bluefish	Pomatomidae	0	28
172	2016-06-20	2016	June	37M	Callinectes sapidus	Blue crab	Portunidae	0	28
172	2016-06-20	2016	June	37M	Bairdiella chrysoura	Silver perch	Sciaenidae	30	28
172	2016-06-20	2016	June	37M	Cynoscion nebulosus	Spotted seatrout	Sciaenidae	0	28
172	2016-06-20	2016	June	37M	Cynoscion regalis	Weakfish	Sciaenidae	0	28
172	2016-06-20	2016	June	37M	Leiostomus xanthurus	Spot	Sciaenidae	0	28
172	2016-06-20	2016	June	37M	Menticirrhus americanus	Southern kingfish	Sciaenidae	0	28
172	2016-06-20	2016	June	37M	Micropogonias undulatus	Atlantic croaker	Sciaenidae	0	28
172	2016-06-20	2016	June	37M	Pogonias cromis	Black drum	Sciaenidae	0	28
172	2016-06-20	2016	June	37M	Sciaenops ocellatus	Red drum	Sciaenidae	0	28
172	2016-06-20	2016	June	37M	Scomberomorus maculatus	Spanish mackerel	Scombridae	0	28
172	2016-06-20	2016	June	37M	Centropristis philadelphica	Rock sea bass	Serranidae	0	28
172	2016-06-20	2016	June	37M	Archosargus probatocephalus	Sheepshead	Sparidae	0	28
172	2016-06-20	2016	June	37M	Lagodon rhomboides	Pinfish	Sparidae	0	28
172	2016-06-20	2016	June	37M	Sphyraena barracuda	Great barracuda	Sphyraenidae	0	28
172	2016-06-20	2016	June	37M	Squilla mantis	Mantis shrimp	Squillidae	0	28
172	2016-06-20	2016	June	37M	Peprilus triacanthus	American butterfish	Stromateidae	0	28
172	2016-06-20	2016	June	37M	Hippocampus erectus	Lined seahorse	Syngnathidae	0	28
172	2016-06-20	2016	June	37M	Syngnathus fuscus	Northern pipefish	Syngnathidae	0	28
172	2016-06-20	2016	June	37M	Syngnathus louisianae	Chain pipefish	Syngnathidae	0	28
172	2016-06-20	2016	June	37M	Synodus foetens	Inshore lizardfish	Synodontidae	0	28
172	2016-06-20	2016	June	37M	Sphoeroides maculatus	Northern puffer	Tetraodontidae	0	28
172	2016-06-20	2016	June	37M	Trichiurus lepturus	Atlantic cutlassfish	Trichiuridae	0	28
172	2016-06-20	2016	June	37M	Prionotus tribulus	Bighead searobin	Triglidae	0	28
172	2016-06-20	2016	June	37M	Astroscopus y-graecum	Southern stargazer	Uranoscopidae	0	28
189	2016-07-07	2016	July	37M	Alpheus heterochaelis	Big clawed snapping shrimp	Alpheidae	0	29
189	2016-07-07	2016	July	37M	Menidia menidia	Atlantic silverside	Atherinopsidae	130	29
189	2016-07-07	2016	July	37M	Strongylura marina	Atlantic needlefish	Belonidae	1	29
189	2016-07-07	2016	July	37M	Chasmodes bosquianus	Striped blenny	Blenniidae	0	29
189	2016-07-07	2016	July	37M	Hypsoblennius hentz	Feather blenny	Blenniidae	0	29
189	2016-07-07	2016	July	37M	Oligoplites saurus	Leatherjack	Carangidae	0	29
189	2016-07-07	2016	July	37M	Alosa pseudoharengus	Blueback herring	Clupeidae	0	29
189	2016-07-07	2016	July	37M	Brevoortia tyrannus	Atlantic menhaden	Clupeidae	0	29
189	2016-07-07	2016	July	37M	Dorosoma petenense	Threadfin shad	Clupeidae	0	29
189	2016-07-07	2016	July	37M	Symphurus plagiusa	Blackcheek tonguefish	Cynoglossidae	0	29
189	2016-07-07	2016	July	37M	Chilomycterus schoepfii	Striped burrfish	Diodontidae	0	29
189	2016-07-07	2016	July	37M	Elops saurus	Ladyfish	Elopidae	0	29
189	2016-07-07	2016	July	37M	Anchoa mitchilli	Bay anchovy	Engraulidae	13	29
189	2016-07-07	2016	July	37M	Chaetodipterus faber	Atlantic spadefish	Ephippidae	0	29
189	2016-07-07	2016	July	37M	Fundulus heteroclitus	Mummichog	Fundulidae	19	29
189	2016-07-07	2016	July	37M	Fundulus majalis	Striped killifish	Fundulidae	0	29
189	2016-07-07	2016	July	37M	Diapterus auratus	Irish mojarra	Gerreidae	0	29
189	2016-07-07	2016	July	37M	Eucinostimus harengulus	Tidewater mojarra	Gerreidae	0	29
189	2016-07-07	2016	July	37M	Ctenogobius boleosoma	Darter goby	Gobidae	0	29
189	2016-07-07	2016	July	37M	Ctenogobius smaragdus	Emerald goby	Gobidae	0	29
189	2016-07-07	2016	July	37M	Evorthodus lyricus	Lyre goby	Gobidae	0	29
189	2016-07-07	2016	July	37M	Gobiosoma bosc	Naked goby	Gobidae	0	29
189	2016-07-07	2016	July	37M	Microgobius thalassinus	Green goby	Gobidae	0	29
189	2016-07-07	2016	July	37M	Orthopristis chrysoptera	Pigfish	Haemulidae	0	29
189	2016-07-07	2016	July	37M	Lolliguncula brevis	Brief squid	Loliginidae	5	29
189	2016-07-07	2016	July	37M	Lutjanus griseus	Gray snapper	Lutjanidae	0	29
189	2016-07-07	2016	July	37M	Lutjanus synagris	Lane snapper	Lutjanidae	0	29
189	2016-07-07	2016	July	37M	Stephanolepis hispidus	Planehead filefish	Monacanthidae	0	29
189	2016-07-07	2016	July	37M	Mugil cephalus	Striped mullet	Mugilidae	1	29
189	2016-07-07	2016	July	37M	Mugil curema	White mullet	Mugilidae	0	29
189	2016-07-07	2016	July	37M	Ancilopsetta omata	Ocellated flounder	Paralichthyidae	0	29
189	2016-07-07	2016	July	37M	Citharichthys spilopterus	Bay whiff	Paralichthyidae	0	29
189	2016-07-07	2016	July	37M	Etropus crossotus	Fringed flounder	Paralichthyidae	0	29
189	2016-07-07	2016	July	37M	Paralichthys albiguttata	Gulf flounder	Paralichthyidae	0	29
189	2016-07-07	2016	July	37M	Paralichthys dentatus	Summer flounder	Paralichthyidae	0	29
189	2016-07-07	2016	July	37M	Paralichthys lethostigma	Southern flounder	Paralichthyidae	0	29
189	2016-07-07	2016	July	37M	Urophycis regia	Spotted hake	Phycidae	0	29
189	2016-07-07	2016	July	37M	Pomatomus saltatrix	Bluefish	Pomatomidae	0	29
189	2016-07-07	2016	July	37M	Callinectes sapidus	Blue crab	Portunidae	0	29
189	2016-07-07	2016	July	37M	Bairdiella chrysoura	Silver perch	Sciaenidae	2	29
189	2016-07-07	2016	July	37M	Cynoscion nebulosus	Spotted seatrout	Sciaenidae	0	29
189	2016-07-07	2016	July	37M	Cynoscion regalis	Weakfish	Sciaenidae	0	29
189	2016-07-07	2016	July	37M	Leiostomus xanthurus	Spot	Sciaenidae	0	29
189	2016-07-07	2016	July	37M	Menticirrhus americanus	Southern kingfish	Sciaenidae	0	29
189	2016-07-07	2016	July	37M	Micropogonias undulatus	Atlantic croaker	Sciaenidae	0	29
189	2016-07-07	2016	July	37M	Pogonias cromis	Black drum	Sciaenidae	0	29
189	2016-07-07	2016	July	37M	Sciaenops ocellatus	Red drum	Sciaenidae	0	29
189	2016-07-07	2016	July	37M	Scomberomorus maculatus	Spanish mackerel	Scombridae	1	29
189	2016-07-07	2016	July	37M	Centropristis philadelphica	Rock sea bass	Serranidae	0	29
189	2016-07-07	2016	July	37M	Archosargus probatocephalus	Sheepshead	Sparidae	0	29
189	2016-07-07	2016	July	37M	Lagodon rhomboides	Pinfish	Sparidae	0	29
189	2016-07-07	2016	July	37M	Sphyraena barracuda	Great barracuda	Sphyraenidae	0	29
189	2016-07-07	2016	July	37M	Squilla mantis	Mantis shrimp	Squillidae	0	29
189	2016-07-07	2016	July	37M	Peprilus triacanthus	American butterfish	Stromateidae	0	29
189	2016-07-07	2016	July	37M	Hippocampus erectus	Lined seahorse	Syngnathidae	0	29
189	2016-07-07	2016	July	37M	Syngnathus fuscus	Northern pipefish	Syngnathidae	0	29
189	2016-07-07	2016	July	37M	Syngnathus louisianae	Chain pipefish	Syngnathidae	2	29
189	2016-07-07	2016	July	37M	Synodus foetens	Inshore lizardfish	Synodontidae	0	29
189	2016-07-07	2016	July	37M	Sphoeroides maculatus	Northern puffer	Tetraodontidae	0	29
189	2016-07-07	2016	July	37M	Trichiurus lepturus	Atlantic cutlassfish	Trichiuridae	0	29
189	2016-07-07	2016	July	37M	Prionotus tribulus	Bighead searobin	Triglidae	0	29
189	2016-07-07	2016	July	37M	Astroscopus y-graecum	Southern stargazer	Uranoscopidae	0	29
201	2016-07-19	2016	July	37M	Alpheus heterochaelis	Big clawed snapping shrimp	Alpheidae	0	30
201	2016-07-19	2016	July	37M	Menidia menidia	Atlantic silverside	Atherinopsidae	3	30
201	2016-07-19	2016	July	37M	Strongylura marina	Atlantic needlefish	Belonidae	0	30
201	2016-07-19	2016	July	37M	Chasmodes bosquianus	Striped blenny	Blenniidae	0	30
201	2016-07-19	2016	July	37M	Hypsoblennius hentz	Feather blenny	Blenniidae	0	30
201	2016-07-19	2016	July	37M	Oligoplites saurus	Leatherjack	Carangidae	0	30
201	2016-07-19	2016	July	37M	Alosa pseudoharengus	Blueback herring	Clupeidae	0	30
201	2016-07-19	2016	July	37M	Brevoortia tyrannus	Atlantic menhaden	Clupeidae	0	30
201	2016-07-19	2016	July	37M	Dorosoma petenense	Threadfin shad	Clupeidae	0	30
201	2016-07-19	2016	July	37M	Symphurus plagiusa	Blackcheek tonguefish	Cynoglossidae	0	30
201	2016-07-19	2016	July	37M	Chilomycterus schoepfii	Striped burrfish	Diodontidae	0	30
201	2016-07-19	2016	July	37M	Elops saurus	Ladyfish	Elopidae	0	30
201	2016-07-19	2016	July	37M	Anchoa mitchilli	Bay anchovy	Engraulidae	0	30
201	2016-07-19	2016	July	37M	Chaetodipterus faber	Atlantic spadefish	Ephippidae	0	30
201	2016-07-19	2016	July	37M	Fundulus heteroclitus	Mummichog	Fundulidae	1	30
201	2016-07-19	2016	July	37M	Fundulus majalis	Striped killifish	Fundulidae	0	30
201	2016-07-19	2016	July	37M	Diapterus auratus	Irish mojarra	Gerreidae	0	30
201	2016-07-19	2016	July	37M	Eucinostimus harengulus	Tidewater mojarra	Gerreidae	0	30
201	2016-07-19	2016	July	37M	Ctenogobius boleosoma	Darter goby	Gobidae	0	30
201	2016-07-19	2016	July	37M	Ctenogobius smaragdus	Emerald goby	Gobidae	0	30
201	2016-07-19	2016	July	37M	Evorthodus lyricus	Lyre goby	Gobidae	0	30
201	2016-07-19	2016	July	37M	Gobiosoma bosc	Naked goby	Gobidae	0	30
201	2016-07-19	2016	July	37M	Microgobius thalassinus	Green goby	Gobidae	0	30
201	2016-07-19	2016	July	37M	Orthopristis chrysoptera	Pigfish	Haemulidae	0	30
201	2016-07-19	2016	July	37M	Lolliguncula brevis	Brief squid	Loliginidae	0	30
201	2016-07-19	2016	July	37M	Lutjanus griseus	Gray snapper	Lutjanidae	0	30
201	2016-07-19	2016	July	37M	Lutjanus synagris	Lane snapper	Lutjanidae	0	30
201	2016-07-19	2016	July	37M	Stephanolepis hispidus	Planehead filefish	Monacanthidae	0	30
201	2016-07-19	2016	July	37M	Mugil cephalus	Striped mullet	Mugilidae	0	30
201	2016-07-19	2016	July	37M	Mugil curema	White mullet	Mugilidae	0	30
201	2016-07-19	2016	July	37M	Ancilopsetta omata	Ocellated flounder	Paralichthyidae	0	30
201	2016-07-19	2016	July	37M	Citharichthys spilopterus	Bay whiff	Paralichthyidae	0	30
201	2016-07-19	2016	July	37M	Etropus crossotus	Fringed flounder	Paralichthyidae	0	30
201	2016-07-19	2016	July	37M	Paralichthys albiguttata	Gulf flounder	Paralichthyidae	0	30
201	2016-07-19	2016	July	37M	Paralichthys dentatus	Summer flounder	Paralichthyidae	0	30
201	2016-07-19	2016	July	37M	Paralichthys lethostigma	Southern flounder	Paralichthyidae	0	30
201	2016-07-19	2016	July	37M	Urophycis regia	Spotted hake	Phycidae	0	30
201	2016-07-19	2016	July	37M	Pomatomus saltatrix	Bluefish	Pomatomidae	0	30
201	2016-07-19	2016	July	37M	Callinectes sapidus	Blue crab	Portunidae	0	30
201	2016-07-19	2016	July	37M	Bairdiella chrysoura	Silver perch	Sciaenidae	2	30
201	2016-07-19	2016	July	37M	Cynoscion nebulosus	Spotted seatrout	Sciaenidae	0	30
201	2016-07-19	2016	July	37M	Cynoscion regalis	Weakfish	Sciaenidae	0	30
201	2016-07-19	2016	July	37M	Leiostomus xanthurus	Spot	Sciaenidae	0	30
201	2016-07-19	2016	July	37M	Menticirrhus americanus	Southern kingfish	Sciaenidae	0	30
201	2016-07-19	2016	July	37M	Micropogonias undulatus	Atlantic croaker	Sciaenidae	0	30
201	2016-07-19	2016	July	37M	Pogonias cromis	Black drum	Sciaenidae	0	30
201	2016-07-19	2016	July	37M	Sciaenops ocellatus	Red drum	Sciaenidae	0	30
201	2016-07-19	2016	July	37M	Scomberomorus maculatus	Spanish mackerel	Scombridae	0	30
201	2016-07-19	2016	July	37M	Centropristis philadelphica	Rock sea bass	Serranidae	0	30
201	2016-07-19	2016	July	37M	Archosargus probatocephalus	Sheepshead	Sparidae	0	30
201	2016-07-19	2016	July	37M	Lagodon rhomboides	Pinfish	Sparidae	0	30
201	2016-07-19	2016	July	37M	Sphyraena barracuda	Great barracuda	Sphyraenidae	0	30
201	2016-07-19	2016	July	37M	Squilla mantis	Mantis shrimp	Squillidae	0	30
201	2016-07-19	2016	July	37M	Peprilus triacanthus	American butterfish	Stromateidae	0	30
201	2016-07-19	2016	July	37M	Hippocampus erectus	Lined seahorse	Syngnathidae	0	30
201	2016-07-19	2016	July	37M	Syngnathus fuscus	Northern pipefish	Syngnathidae	0	30
201	2016-07-19	2016	July	37M	Syngnathus louisianae	Chain pipefish	Syngnathidae	0	30
201	2016-07-19	2016	July	37M	Synodus foetens	Inshore lizardfish	Synodontidae	0	30
201	2016-07-19	2016	July	37M	Sphoeroides maculatus	Northern puffer	Tetraodontidae	0	30
201	2016-07-19	2016	July	37M	Trichiurus lepturus	Atlantic cutlassfish	Trichiuridae	0	30
201	2016-07-19	2016	July	37M	Prionotus tribulus	Bighead searobin	Triglidae	0	30
201	2016-07-19	2016	July	37M	Astroscopus y-graecum	Southern stargazer	Uranoscopidae	0	30
230	2016-08-17	2016	August	37M	Alpheus heterochaelis	Big clawed snapping shrimp	Alpheidae	0	31
230	2016-08-17	2016	August	37M	Menidia menidia	Atlantic silverside	Atherinopsidae	1	31
230	2016-08-17	2016	August	37M	Strongylura marina	Atlantic needlefish	Belonidae	0	31
230	2016-08-17	2016	August	37M	Chasmodes bosquianus	Striped blenny	Blenniidae	0	31
230	2016-08-17	2016	August	37M	Hypsoblennius hentz	Feather blenny	Blenniidae	0	31
230	2016-08-17	2016	August	37M	Oligoplites saurus	Leatherjack	Carangidae	1	31
230	2016-08-17	2016	August	37M	Alosa pseudoharengus	Blueback herring	Clupeidae	0	31
230	2016-08-17	2016	August	37M	Brevoortia tyrannus	Atlantic menhaden	Clupeidae	0	31
230	2016-08-17	2016	August	37M	Dorosoma petenense	Threadfin shad	Clupeidae	0	31
230	2016-08-17	2016	August	37M	Symphurus plagiusa	Blackcheek tonguefish	Cynoglossidae	0	31
230	2016-08-17	2016	August	37M	Chilomycterus schoepfii	Striped burrfish	Diodontidae	0	31
230	2016-08-17	2016	August	37M	Elops saurus	Ladyfish	Elopidae	0	31
230	2016-08-17	2016	August	37M	Anchoa mitchilli	Bay anchovy	Engraulidae	0	31
230	2016-08-17	2016	August	37M	Chaetodipterus faber	Atlantic spadefish	Ephippidae	0	31
230	2016-08-17	2016	August	37M	Fundulus heteroclitus	Mummichog	Fundulidae	3	31
230	2016-08-17	2016	August	37M	Fundulus majalis	Striped killifish	Fundulidae	0	31
230	2016-08-17	2016	August	37M	Diapterus auratus	Irish mojarra	Gerreidae	0	31
230	2016-08-17	2016	August	37M	Eucinostimus harengulus	Tidewater mojarra	Gerreidae	0	31
230	2016-08-17	2016	August	37M	Ctenogobius boleosoma	Darter goby	Gobidae	0	31
230	2016-08-17	2016	August	37M	Ctenogobius smaragdus	Emerald goby	Gobidae	0	31
230	2016-08-17	2016	August	37M	Evorthodus lyricus	Lyre goby	Gobidae	0	31
230	2016-08-17	2016	August	37M	Gobiosoma bosc	Naked goby	Gobidae	0	31
230	2016-08-17	2016	August	37M	Microgobius thalassinus	Green goby	Gobidae	0	31
230	2016-08-17	2016	August	37M	Orthopristis chrysoptera	Pigfish	Haemulidae	0	31
230	2016-08-17	2016	August	37M	Lolliguncula brevis	Brief squid	Loliginidae	0	31
230	2016-08-17	2016	August	37M	Lutjanus griseus	Gray snapper	Lutjanidae	0	31
230	2016-08-17	2016	August	37M	Lutjanus synagris	Lane snapper	Lutjanidae	0	31
230	2016-08-17	2016	August	37M	Stephanolepis hispidus	Planehead filefish	Monacanthidae	0	31
230	2016-08-17	2016	August	37M	Mugil cephalus	Striped mullet	Mugilidae	0	31
230	2016-08-17	2016	August	37M	Mugil curema	White mullet	Mugilidae	0	31
230	2016-08-17	2016	August	37M	Ancilopsetta omata	Ocellated flounder	Paralichthyidae	0	31
230	2016-08-17	2016	August	37M	Citharichthys spilopterus	Bay whiff	Paralichthyidae	0	31
230	2016-08-17	2016	August	37M	Etropus crossotus	Fringed flounder	Paralichthyidae	0	31
230	2016-08-17	2016	August	37M	Paralichthys albiguttata	Gulf flounder	Paralichthyidae	0	31
230	2016-08-17	2016	August	37M	Paralichthys dentatus	Summer flounder	Paralichthyidae	0	31
230	2016-08-17	2016	August	37M	Paralichthys lethostigma	Southern flounder	Paralichthyidae	0	31
230	2016-08-17	2016	August	37M	Urophycis regia	Spotted hake	Phycidae	0	31
230	2016-08-17	2016	August	37M	Pomatomus saltatrix	Bluefish	Pomatomidae	0	31
230	2016-08-17	2016	August	37M	Callinectes sapidus	Blue crab	Portunidae	0	31
230	2016-08-17	2016	August	37M	Bairdiella chrysoura	Silver perch	Sciaenidae	7	31
230	2016-08-17	2016	August	37M	Cynoscion nebulosus	Spotted seatrout	Sciaenidae	1	31
230	2016-08-17	2016	August	37M	Cynoscion regalis	Weakfish	Sciaenidae	0	31
230	2016-08-17	2016	August	37M	Leiostomus xanthurus	Spot	Sciaenidae	0	31
230	2016-08-17	2016	August	37M	Menticirrhus americanus	Southern kingfish	Sciaenidae	0	31
230	2016-08-17	2016	August	37M	Micropogonias undulatus	Atlantic croaker	Sciaenidae	0	31
230	2016-08-17	2016	August	37M	Pogonias cromis	Black drum	Sciaenidae	0	31
230	2016-08-17	2016	August	37M	Sciaenops ocellatus	Red drum	Sciaenidae	0	31
230	2016-08-17	2016	August	37M	Scomberomorus maculatus	Spanish mackerel	Scombridae	0	31
230	2016-08-17	2016	August	37M	Centropristis philadelphica	Rock sea bass	Serranidae	0	31
230	2016-08-17	2016	August	37M	Archosargus probatocephalus	Sheepshead	Sparidae	0	31
230	2016-08-17	2016	August	37M	Lagodon rhomboides	Pinfish	Sparidae	0	31
230	2016-08-17	2016	August	37M	Sphyraena barracuda	Great barracuda	Sphyraenidae	0	31
230	2016-08-17	2016	August	37M	Squilla mantis	Mantis shrimp	Squillidae	0	31
230	2016-08-17	2016	August	37M	Peprilus triacanthus	American butterfish	Stromateidae	0	31
230	2016-08-17	2016	August	37M	Hippocampus erectus	Lined seahorse	Syngnathidae	0	31
230	2016-08-17	2016	August	37M	Syngnathus fuscus	Northern pipefish	Syngnathidae	0	31
230	2016-08-17	2016	August	37M	Syngnathus louisianae	Chain pipefish	Syngnathidae	0	31
230	2016-08-17	2016	August	37M	Synodus foetens	Inshore lizardfish	Synodontidae	0	31
230	2016-08-17	2016	August	37M	Sphoeroides maculatus	Northern puffer	Tetraodontidae	0	31
230	2016-08-17	2016	August	37M	Trichiurus lepturus	Atlantic cutlassfish	Trichiuridae	0	31
230	2016-08-17	2016	August	37M	Prionotus tribulus	Bighead searobin	Triglidae	0	31
230	2016-08-17	2016	August	37M	Astroscopus y-graecum	Southern stargazer	Uranoscopidae	0	31
257	2016-09-13	2016	September	37M	Alpheus heterochaelis	Big clawed snapping shrimp	Alpheidae	0	32
257	2016-09-13	2016	September	37M	Menidia menidia	Atlantic silverside	Atherinopsidae	452	32
257	2016-09-13	2016	September	37M	Strongylura marina	Atlantic needlefish	Belonidae	0	32
257	2016-09-13	2016	September	37M	Chasmodes bosquianus	Striped blenny	Blenniidae	0	32
257	2016-09-13	2016	September	37M	Hypsoblennius hentz	Feather blenny	Blenniidae	0	32
257	2016-09-13	2016	September	37M	Oligoplites saurus	Leatherjack	Carangidae	6	32
257	2016-09-13	2016	September	37M	Alosa pseudoharengus	Blueback herring	Clupeidae	0	32
257	2016-09-13	2016	September	37M	Brevoortia tyrannus	Atlantic menhaden	Clupeidae	0	32
257	2016-09-13	2016	September	37M	Dorosoma petenense	Threadfin shad	Clupeidae	0	32
257	2016-09-13	2016	September	37M	Symphurus plagiusa	Blackcheek tonguefish	Cynoglossidae	0	32
257	2016-09-13	2016	September	37M	Chilomycterus schoepfii	Striped burrfish	Diodontidae	1	32
257	2016-09-13	2016	September	37M	Elops saurus	Ladyfish	Elopidae	0	32
257	2016-09-13	2016	September	37M	Anchoa mitchilli	Bay anchovy	Engraulidae	54	32
257	2016-09-13	2016	September	37M	Chaetodipterus faber	Atlantic spadefish	Ephippidae	0	32
257	2016-09-13	2016	September	37M	Fundulus heteroclitus	Mummichog	Fundulidae	0	32
257	2016-09-13	2016	September	37M	Fundulus majalis	Striped killifish	Fundulidae	0	32
257	2016-09-13	2016	September	37M	Diapterus auratus	Irish mojarra	Gerreidae	0	32
257	2016-09-13	2016	September	37M	Eucinostimus harengulus	Tidewater mojarra	Gerreidae	0	32
257	2016-09-13	2016	September	37M	Ctenogobius boleosoma	Darter goby	Gobidae	0	32
257	2016-09-13	2016	September	37M	Ctenogobius smaragdus	Emerald goby	Gobidae	0	32
257	2016-09-13	2016	September	37M	Evorthodus lyricus	Lyre goby	Gobidae	0	32
257	2016-09-13	2016	September	37M	Gobiosoma bosc	Naked goby	Gobidae	0	32
257	2016-09-13	2016	September	37M	Microgobius thalassinus	Green goby	Gobidae	0	32
257	2016-09-13	2016	September	37M	Orthopristis chrysoptera	Pigfish	Haemulidae	0	32
257	2016-09-13	2016	September	37M	Lolliguncula brevis	Brief squid	Loliginidae	0	32
257	2016-09-13	2016	September	37M	Lutjanus griseus	Gray snapper	Lutjanidae	0	32
257	2016-09-13	2016	September	37M	Lutjanus synagris	Lane snapper	Lutjanidae	0	32
257	2016-09-13	2016	September	37M	Stephanolepis hispidus	Planehead filefish	Monacanthidae	0	32
257	2016-09-13	2016	September	37M	Mugil cephalus	Striped mullet	Mugilidae	0	32
257	2016-09-13	2016	September	37M	Mugil curema	White mullet	Mugilidae	0	32
257	2016-09-13	2016	September	37M	Ancilopsetta omata	Ocellated flounder	Paralichthyidae	0	32
257	2016-09-13	2016	September	37M	Citharichthys spilopterus	Bay whiff	Paralichthyidae	0	32
257	2016-09-13	2016	September	37M	Etropus crossotus	Fringed flounder	Paralichthyidae	0	32
257	2016-09-13	2016	September	37M	Paralichthys albiguttata	Gulf flounder	Paralichthyidae	0	32
257	2016-09-13	2016	September	37M	Paralichthys dentatus	Summer flounder	Paralichthyidae	0	32
257	2016-09-13	2016	September	37M	Paralichthys lethostigma	Southern flounder	Paralichthyidae	0	32
257	2016-09-13	2016	September	37M	Urophycis regia	Spotted hake	Phycidae	0	32
257	2016-09-13	2016	September	37M	Pomatomus saltatrix	Bluefish	Pomatomidae	0	32
257	2016-09-13	2016	September	37M	Callinectes sapidus	Blue crab	Portunidae	0	32
257	2016-09-13	2016	September	37M	Bairdiella chrysoura	Silver perch	Sciaenidae	0	32
257	2016-09-13	2016	September	37M	Cynoscion nebulosus	Spotted seatrout	Sciaenidae	1	32
257	2016-09-13	2016	September	37M	Cynoscion regalis	Weakfish	Sciaenidae	0	32
257	2016-09-13	2016	September	37M	Leiostomus xanthurus	Spot	Sciaenidae	0	32
257	2016-09-13	2016	September	37M	Menticirrhus americanus	Southern kingfish	Sciaenidae	0	32
257	2016-09-13	2016	September	37M	Micropogonias undulatus	Atlantic croaker	Sciaenidae	0	32
257	2016-09-13	2016	September	37M	Pogonias cromis	Black drum	Sciaenidae	0	32
257	2016-09-13	2016	September	37M	Sciaenops ocellatus	Red drum	Sciaenidae	0	32
257	2016-09-13	2016	September	37M	Scomberomorus maculatus	Spanish mackerel	Scombridae	0	32
257	2016-09-13	2016	September	37M	Centropristis philadelphica	Rock sea bass	Serranidae	0	32
257	2016-09-13	2016	September	37M	Archosargus probatocephalus	Sheepshead	Sparidae	0	32
257	2016-09-13	2016	September	37M	Lagodon rhomboides	Pinfish	Sparidae	0	32
257	2016-09-13	2016	September	37M	Sphyraena barracuda	Great barracuda	Sphyraenidae	0	32
257	2016-09-13	2016	September	37M	Squilla mantis	Mantis shrimp	Squillidae	0	32
257	2016-09-13	2016	September	37M	Peprilus triacanthus	American butterfish	Stromateidae	0	32
257	2016-09-13	2016	September	37M	Hippocampus erectus	Lined seahorse	Syngnathidae	0	32
257	2016-09-13	2016	September	37M	Syngnathus fuscus	Northern pipefish	Syngnathidae	0	32
257	2016-09-13	2016	September	37M	Syngnathus louisianae	Chain pipefish	Syngnathidae	0	32
257	2016-09-13	2016	September	37M	Synodus foetens	Inshore lizardfish	Synodontidae	0	32
257	2016-09-13	2016	September	37M	Sphoeroides maculatus	Northern puffer	Tetraodontidae	0	32
257	2016-09-13	2016	September	37M	Trichiurus lepturus	Atlantic cutlassfish	Trichiuridae	0	32
257	2016-09-13	2016	September	37M	Prionotus tribulus	Bighead searobin	Triglidae	0	32
257	2016-09-13	2016	September	37M	Astroscopus y-graecum	Southern stargazer	Uranoscopidae	0	32
257	2016-09-13	2016	September	37M	Alpheus heterochaelis	Big clawed snapping shrimp	Alpheidae	0	33
257	2016-09-13	2016	September	37M	Menidia menidia	Atlantic silverside	Atherinopsidae	0	33
257	2016-09-13	2016	September	37M	Strongylura marina	Atlantic needlefish	Belonidae	0	33
257	2016-09-13	2016	September	37M	Chasmodes bosquianus	Striped blenny	Blenniidae	0	33
257	2016-09-13	2016	September	37M	Hypsoblennius hentz	Feather blenny	Blenniidae	0	33
257	2016-09-13	2016	September	37M	Oligoplites saurus	Leatherjack	Carangidae	0	33
257	2016-09-13	2016	September	37M	Alosa pseudoharengus	Blueback herring	Clupeidae	0	33
257	2016-09-13	2016	September	37M	Brevoortia tyrannus	Atlantic menhaden	Clupeidae	0	33
257	2016-09-13	2016	September	37M	Dorosoma petenense	Threadfin shad	Clupeidae	0	33
257	2016-09-13	2016	September	37M	Symphurus plagiusa	Blackcheek tonguefish	Cynoglossidae	0	33
257	2016-09-13	2016	September	37M	Chilomycterus schoepfii	Striped burrfish	Diodontidae	0	33
257	2016-09-13	2016	September	37M	Elops saurus	Ladyfish	Elopidae	0	33
257	2016-09-13	2016	September	37M	Anchoa mitchilli	Bay anchovy	Engraulidae	0	33
257	2016-09-13	2016	September	37M	Chaetodipterus faber	Atlantic spadefish	Ephippidae	0	33
257	2016-09-13	2016	September	37M	Fundulus heteroclitus	Mummichog	Fundulidae	0	33
[truncated: 1,845 more rows]

## Sheet: 2017
Day of Year	Date	Year	Month	River/Creek	DSG Station	Sci_Name	Com_Name	Family	Abundance	Seine ID
59	2017-02-28	2017	February	May River	14M	Alpheus heterochaelis	Big clawed snapping shrimp	Alpheidae	0	1
59	2017-02-28	2017	February	May River	14M	Menidia menidia	Atlantic silverside	Atherinopsidae	0	1
59	2017-02-28	2017	February	May River	14M	Strongylura marina	Atlantic needlefish	Belonidae	0	1
59	2017-02-28	2017	February	May River	14M	Chasmodes bosquianus	Striped blenny	Blenniidae	0	1
59	2017-02-28	2017	February	May River	14M	Hypsoblennius hentz	Feather Blenny	Blenniidae	0	1
59	2017-02-28	2017	February	May River	14M	Oligoplites saurus	Leatherjack	Carangidae	0	1
59	2017-02-28	2017	February	May River	14M	Alosa pseudoharengus	Blueback herring	Clupeidae	0	1
59	2017-02-28	2017	February	May River	14M	Brevoortia tyrannus	Atlantic menhaden	Clupeidae	0	1
59	2017-02-28	2017	February	May River	14M	Dorosoma petenense	Threadfin shad	Clupeidae	0	1
59	2017-02-28	2017	February	May River	14M	Symphurus plagiusa	Blackcheek tonguefish	Cynoglossidae	0	1
59	2017-02-28	2017	February	May River	14M	Chilomycterus schoepfii	Striped burrfish	Diodontidae	0	1
59	2017-02-28	2017	February	May River	14M	Elops saurus	Ladyfish	Elopidae	0	1
59	2017-02-28	2017	February	May River	14M	Anchoa mitchilli	Bay anchovy	Engraulidae	0	1
59	2017-02-28	2017	February	May River	14M	Chaetodipterus faber	Atlantic spadefish	Ephippidae	0	1
59	2017-02-28	2017	February	May River	14M	Fundulus heteroclitus	Mummichog	Fundulidae	0	1
59	2017-02-28	2017	February	May River	14M	Fundulus majalis	Striped killifish	Fundulidae	0	1
59	2017-02-28	2017	February	May River	14M	Diapterus auratus	Irish mojarra	Gerreidae	0	1
59	2017-02-28	2017	February	May River	14M	Eucinostimus harengulus	Tidewater mojarra	Gerreidae	0	1
59	2017-02-28	2017	February	May River	14M	Ctenogobius boleosoma	Darter goby	Gobiidae	0	1
59	2017-02-28	2017	February	May River	14M	Ctenogobius smaragdus	Emerald goby	Gobiidae	0	1
59	2017-02-28	2017	February	May River	14M	Evorthodus lyricus	Lyre goby	Gobiidae	0	1
59	2017-02-28	2017	February	May River	14M	Gobiosoma bosc	Naked goby	Gobiidae	0	1
59	2017-02-28	2017	February	May River	14M	Microgobius thalassinus	Green goby	Gobiidae	0	1
59	2017-02-28	2017	February	May River	14M	Orthopristis chrysoptera	Pigfish	Haemulidae	0	1
59	2017-02-28	2017	February	May River	14M	Lolliguncula brevis	Brief squid	Loliginidae	0	1
59	2017-02-28	2017	February	May River	14M	Lutjanus griseus	Gray snapper	Lutjanidae	0	1
59	2017-02-28	2017	February	May River	14M	Lutjanus synagris	Lane snapper	Lutjanidae	0	1
59	2017-02-28	2017	February	May River	14M	Stephanolepis hispidus	Planehead filefish	Monacanthidae	0	1
59	2017-02-28	2017	February	May River	14M	Mugil cephalus	Striped mullet	Mugilidae	0	1
59	2017-02-28	2017	February	May River	14M	Mugil curema	White mullet	Mugilidae	0	1
59	2017-02-28	2017	February	May River	14M	Ancilopsetta omata	Ocellated flounder	Paralichthyidae	0	1
59	2017-02-28	2017	February	May River	14M	Citharichthys spilopterus	Bay whiff	Paralichthyidae	0	1
59	2017-02-28	2017	February	May River	14M	Etropus crossotus	Fringed flounder	Paralichthyidae	0	1
59	2017-02-28	2017	February	May River	14M	Paralichthys albiguttata	Gulf flounder	Paralichthyidae	0	1
59	2017-02-28	2017	February	May River	14M	Paralichthys dentatus	Summer flounder	Paralichthyidae	0	1
59	2017-02-28	2017	February	May River	14M	Paralichthys lethostigma	Southern flounder	Paralichthyidae	0	1
59	2017-02-28	2017	February	May River	14M	Urophycis regia	Spotted hake	Phycidae	0	1
59	2017-02-28	2017	February	May River	14M	Pomatomus saltatrix	Bluefish	Pomatomidae	0	1
59	2017-02-28	2017	February	May River	14M	Callinectes sapidus	Blue crab	Portunidae	0	1
59	2017-02-28	2017	February	May River	14M	Bairdiella chrysoura	Silver perch	Sciaenidae	0	1
59	2017-02-28	2017	February	May River	14M	Cynoscion nebulosus	Spotted seatrout	Sciaenidae	0	1
59	2017-02-28	2017	February	May River	14M	Cynoscion regalis	Weakfish	Sciaenidae	0	1
59	2017-02-28	2017	February	May River	14M	Leiostomus xanthurus	Spot	Sciaenidae	0	1
59	2017-02-28	2017	February	May River	14M	Menticirrhus americanus	Southern kingfish	Sciaenidae	0	1
59	2017-02-28	2017	February	May River	14M	Micropogonias undulatus	Atlantic croaker	Sciaenidae	0	1
59	2017-02-28	2017	February	May River	14M	Pogonias cromis	Black drum	Sciaenidae	0	1
59	2017-02-28	2017	February	May River	14M	Sciaenops ocellatus	Red drum	Sciaenidae	0	1
59	2017-02-28	2017	February	May River	14M	Scomberomorus maculatus	Spanish mackerel	Scombridae	0	1
59	2017-02-28	2017	February	May River	14M	Centropristis philadelphica	Rock sea bass	Serranidae	0	1
59	2017-02-28	2017	February	May River	14M	Archosargus probatocephalus	Sheepshead	Sparidae	0	1
59	2017-02-28	2017	February	May River	14M	Lagodon rhomboides	Pinfish	Sparidae	0	1
59	2017-02-28	2017	February	May River	14M	Sphyraena barracuda	Great barracuda	Sphyraenidae	0	1
59	2017-02-28	2017	February	May River	14M	Squilla mantis	Mantis shrimp	Squillidae	0	1
59	2017-02-28	2017	February	May River	14M	Peprilus triacanthus	American butterfish	Stromateidae	0	1
59	2017-02-28	2017	February	May River	14M	Hippocampus erectus	Lined seahorse	Syngnathidae	0	1
59	2017-02-28	2017	February	May River	14M	Syngnathus fuscus	Northern pipefish	Syngnathidae	0	1
59	2017-02-28	2017	February	May River	14M	Syngnathus louisianae	Chain pipefish	Syngnathidae	0	1
59	2017-02-28	2017	February	May River	14M	Synodus foetens	Inshore lizardfish	Synodontidae	0	1
59	2017-02-28	2017	February	May River	14M	Sphoeroides maculatus	Northern puffer	Tetraodontidae	0	1
59	2017-02-28	2017	February	May River	14M	Trichiurus lepturus	Atlantic cutlassfish	Trichiuridae	0	1
59	2017-02-28	2017	February	May River	14M	Prionotus tribulus	Bighead searobin	Triglidae	0	1
59	2017-02-28	2017	February	May River	14M	Astroscopus y-graecum	Southern stargazer	Uranoscopidae	0	1
61	2017-03-02	2017	March	May River	14M	Alpheus heterochaelis	Big clawed snapping shrimp	Alpheidae	0	2
61	2017-03-02	2017	March	May River	14M	Menidia menidia	Atlantic silverside	Atherinopsidae	0	2
61	2017-03-02	2017	March	May River	14M	Strongylura marina	Atlantic needlefish	Belonidae	0	2
61	2017-03-02	2017	March	May River	14M	Chasmodes bosquianus	Striped blenny	Blenniidae	0	2
61	2017-03-02	2017	March	May River	14M	Hypsoblennius hentz	Feather Blenny	Blenniidae	0	2
61	2017-03-02	2017	March	May River	14M	Oligoplites saurus	Leatherjack	Carangidae	0	2
61	2017-03-02	2017	March	May River	14M	Alosa pseudoharengus	Blueback herring	Clupeidae	0	2
61	2017-03-02	2017	March	May River	14M	Brevoortia tyrannus	Atlantic menhaden	Clupeidae	0	2
61	2017-03-02	2017	March	May River	14M	Dorosoma petenense	Threadfin shad	Clupeidae	0	2
61	2017-03-02	2017	March	May River	14M	Symphurus plagiusa	Blackcheek tonguefish	Cynoglossidae	0	2
61	2017-03-02	2017	March	May River	14M	Chilomycterus schoepfii	Striped burrfish	Diodontidae	0	2
61	2017-03-02	2017	March	May River	14M	Elops saurus	Ladyfish	Elopidae	0	2
61	2017-03-02	2017	March	May River	14M	Anchoa mitchilli	Bay anchovy	Engraulidae	0	2
61	2017-03-02	2017	March	May River	14M	Chaetodipterus faber	Atlantic spadefish	Ephippidae	0	2
61	2017-03-02	2017	March	May River	14M	Fundulus heteroclitus	Mummichog	Fundulidae	0	2
61	2017-03-02	2017	March	May River	14M	Fundulus majalis	Striped killifish	Fundulidae	0	2
61	2017-03-02	2017	March	May River	14M	Diapterus auratus	Irish mojarra	Gerreidae	0	2
61	2017-03-02	2017	March	May River	14M	Eucinostimus harengulus	Tidewater mojarra	Gerreidae	0	2
61	2017-03-02	2017	March	May River	14M	Ctenogobius boleosoma	Darter goby	Gobiidae	0	2
61	2017-03-02	2017	March	May River	14M	Ctenogobius smaragdus	Emerald goby	Gobiidae	0	2
61	2017-03-02	2017	March	May River	14M	Evorthodus lyricus	Lyre goby	Gobiidae	0	2
61	2017-03-02	2017	March	May River	14M	Gobiosoma bosc	Naked goby	Gobiidae	0	2
61	2017-03-02	2017	March	May River	14M	Microgobius thalassinus	Green goby	Gobiidae	0	2
61	2017-03-02	2017	March	May River	14M	Orthopristis chrysoptera	Pigfish	Haemulidae	0	2
61	2017-03-02	2017	March	May River	14M	Lolliguncula brevis	Brief squid	Loliginidae	0	2
61	2017-03-02	2017	March	May River	14M	Lutjanus griseus	Gray snapper	Lutjanidae	0	2
61	2017-03-02	2017	March	May River	14M	Lutjanus synagris	Lane snapper	Lutjanidae	0	2
61	2017-03-02	2017	March	May River	14M	Stephanolepis hispidus	Planehead filefish	Monacanthidae	0	2
61	2017-03-02	2017	March	May River	14M	Mugil cephalus	Striped mullet	Mugilidae	0	2
61	2017-03-02	2017	March	May River	14M	Mugil curema	White mullet	Mugilidae	0	2
61	2017-03-02	2017	March	May River	14M	Ancilopsetta omata	Ocellated flounder	Paralichthyidae	0	2
61	2017-03-02	2017	March	May River	14M	Citharichthys spilopterus	Bay whiff	Paralichthyidae	0	2
61	2017-03-02	2017	March	May River	14M	Etropus crossotus	Fringed flounder	Paralichthyidae	0	2
61	2017-03-02	2017	March	May River	14M	Paralichthys albiguttata	Gulf flounder	Paralichthyidae	0	2
61	2017-03-02	2017	March	May River	14M	Paralichthys dentatus	Summer flounder	Paralichthyidae	0	2
61	2017-03-02	2017	March	May River	14M	Paralichthys lethostigma	Southern flounder	Paralichthyidae	0	2
61	2017-03-02	2017	March	May River	14M	Urophycis regia	Spotted hake	Phycidae	0	2
61	2017-03-02	2017	March	May River	14M	Pomatomus saltatrix	Bluefish	Pomatomidae	0	2
61	2017-03-02	2017	March	May River	14M	Callinectes sapidus	Blue crab	Portunidae	0	2
61	2017-03-02	2017	March	May River	14M	Bairdiella chrysoura	Silver perch	Sciaenidae	0	2
61	2017-03-02	2017	March	May River	14M	Cynoscion nebulosus	Spotted seatrout	Sciaenidae	0	2
61	2017-03-02	2017	March	May River	14M	Cynoscion regalis	Weakfish	Sciaenidae	0	2
61	2017-03-02	2017	March	May River	14M	Leiostomus xanthurus	Spot	Sciaenidae	7	2
61	2017-03-02	2017	March	May River	14M	Menticirrhus americanus	Southern kingfish	Sciaenidae	0	2
61	2017-03-02	2017	March	May River	14M	Micropogonias undulatus	Atlantic croaker	Sciaenidae	0	2
61	2017-03-02	2017	March	May River	14M	Pogonias cromis	Black drum	Sciaenidae	0	2
61	2017-03-02	2017	March	May River	14M	Sciaenops ocellatus	Red drum	Sciaenidae	0	2
61	2017-03-02	2017	March	May River	14M	Scomberomorus maculatus	Spanish mackerel	Scombridae	0	2
61	2017-03-02	2017	March	May River	14M	Centropristis philadelphica	Rock sea bass	Serranidae	0	2
61	2017-03-02	2017	March	May River	14M	Archosargus probatocephalus	Sheepshead	Sparidae	0	2
61	2017-03-02	2017	March	May River	14M	Lagodon rhomboides	Pinfish	Sparidae	0	2
61	2017-03-02	2017	March	May River	14M	Sphyraena barracuda	Great barracuda	Sphyraenidae	0	2
61	2017-03-02	2017	March	May River	14M	Squilla mantis	Mantis shrimp	Squillidae	0	2
61	2017-03-02	2017	March	May River	14M	Peprilus triacanthus	American butterfish	Stromateidae	0	2
61	2017-03-02	2017	March	May River	14M	Hippocampus erectus	Lined seahorse	Syngnathidae	0	2
61	2017-03-02	2017	March	May River	14M	Syngnathus fuscus	Northern pipefish	Syngnathidae	0	2
61	2017-03-02	2017	March	May River	14M	Syngnathus louisianae	Chain pipefish	Syngnathidae	0	2
61	2017-03-02	2017	March	May River	14M	Synodus foetens	Inshore lizardfish	Synodontidae	0	2
61	2017-03-02	2017	March	May River	14M	Sphoeroides maculatus	Northern puffer	Tetraodontidae	0	2
61	2017-03-02	2017	March	May River	14M	Trichiurus lepturus	Atlantic cutlassfish	Trichiuridae	0	2
61	2017-03-02	2017	March	May River	14M	Prionotus tribulus	Bighead searobin	Triglidae	0	2
61	2017-03-02	2017	March	May River	14M	Astroscopus y-graecum	Southern stargazer	Uranoscopidae	0	2
75	2017-03-16	2017	March	May River	14M	Alpheus heterochaelis	Big clawed snapping shrimp	Alpheidae	0	3
75	2017-03-16	2017	March	May River	14M	Menidia menidia	Atlantic silverside	Atherinopsidae	0	3
75	2017-03-16	2017	March	May River	14M	Strongylura marina	Atlantic needlefish	Belonidae	0	3
75	2017-03-16	2017	March	May River	14M	Chasmodes bosquianus	Striped blenny	Blenniidae	0	3
75	2017-03-16	2017	March	May River	14M	Hypsoblennius hentz	Feather Blenny	Blenniidae	0	3
75	2017-03-16	2017	March	May River	14M	Oligoplites saurus	Leatherjack	Carangidae	0	3
75	2017-03-16	2017	March	May River	14M	Alosa pseudoharengus	Blueback herring	Clupeidae	0	3
75	2017-03-16	2017	March	May River	14M	Brevoortia tyrannus	Atlantic menhaden	Clupeidae	0	3
75	2017-03-16	2017	March	May River	14M	Dorosoma petenense	Threadfin shad	Clupeidae	0	3
75	2017-03-16	2017	March	May River	14M	Symphurus plagiusa	Blackcheek tonguefish	Cynoglossidae	0	3
75	2017-03-16	2017	March	May River	14M	Chilomycterus schoepfii	Striped burrfish	Diodontidae	0	3
75	2017-03-16	2017	March	May River	14M	Elops saurus	Ladyfish	Elopidae	0	3
75	2017-03-16	2017	March	May River	14M	Anchoa mitchilli	Bay anchovy	Engraulidae	0	3
75	2017-03-16	2017	March	May River	14M	Chaetodipterus faber	Atlantic spadefish	Ephippidae	0	3
75	2017-03-16	2017	March	May River	14M	Fundulus heteroclitus	Mummichog	Fundulidae	0	3
75	2017-03-16	2017	March	May River	14M	Fundulus majalis	Striped killifish	Fundulidae	0	3
75	2017-03-16	2017	March	May River	14M	Diapterus auratus	Irish mojarra	Gerreidae	0	3
75	2017-03-16	2017	March	May River	14M	Eucinostimus harengulus	Tidewater mojarra	Gerreidae	0	3
75	2017-03-16	2017	March	May River	14M	Ctenogobius boleosoma	Darter goby	Gobiidae	0	3
75	2017-03-16	2017	March	May River	14M	Ctenogobius smaragdus	Emerald goby	Gobiidae	0	3
75	2017-03-16	2017	March	May River	14M	Evorthodus lyricus	Lyre goby	Gobiidae	0	3
75	2017-03-16	2017	March	May River	14M	Gobiosoma bosc	Naked goby	Gobiidae	0	3
75	2017-03-16	2017	March	May River	14M	Microgobius thalassinus	Green goby	Gobiidae	0	3
75	2017-03-16	2017	March	May River	14M	Orthopristis chrysoptera	Pigfish	Haemulidae	0	3
75	2017-03-16	2017	March	May River	14M	Lolliguncula brevis	Brief squid	Loliginidae	0	3
75	2017-03-16	2017	March	May River	14M	Lutjanus griseus	Gray snapper	Lutjanidae	0	3
75	2017-03-16	2017	March	May River	14M	Lutjanus synagris	Lane snapper	Lutjanidae	0	3
75	2017-03-16	2017	March	May River	14M	Stephanolepis hispidus	Planehead filefish	Monacanthidae	0	3
75	2017-03-16	2017	March	May River	14M	Mugil cephalus	Striped mullet	Mugilidae	0	3
75	2017-03-16	2017	March	May River	14M	Mugil curema	White mullet	Mugilidae	0	3
75	2017-03-16	2017	March	May River	14M	Ancilopsetta omata	Ocellated flounder	Paralichthyidae	0	3
75	2017-03-16	2017	March	May River	14M	Citharichthys spilopterus	Bay whiff	Paralichthyidae	0	3
75	2017-03-16	2017	March	May River	14M	Etropus crossotus	Fringed flounder	Paralichthyidae	0	3
75	2017-03-16	2017	March	May River	14M	Paralichthys albiguttata	Gulf flounder	Paralichthyidae	0	3
75	2017-03-16	2017	March	May River	14M	Paralichthys dentatus	Summer flounder	Paralichthyidae	0	3
75	2017-03-16	2017	March	May River	14M	Paralichthys lethostigma	Southern flounder	Paralichthyidae	0	3
75	2017-03-16	2017	March	May River	14M	Urophycis regia	Spotted hake	Phycidae	0	3
75	2017-03-16	2017	March	May River	14M	Pomatomus saltatrix	Bluefish	Pomatomidae	0	3
75	2017-03-16	2017	March	May River	14M	Callinectes sapidus	Blue crab	Portunidae	0	3
75	2017-03-16	2017	March	May River	14M	Bairdiella chrysoura	Silver perch	Sciaenidae	0	3
75	2017-03-16	2017	March	May River	14M	Cynoscion nebulosus	Spotted seatrout	Sciaenidae	0	3
75	2017-03-16	2017	March	May River	14M	Cynoscion regalis	Weakfish	Sciaenidae	0	3
75	2017-03-16	2017	March	May River	14M	Leiostomus xanthurus	Spot	Sciaenidae	24	3
75	2017-03-16	2017	March	May River	14M	Menticirrhus americanus	Southern kingfish	Sciaenidae	0	3
75	2017-03-16	2017	March	May River	14M	Micropogonias undulatus	Atlantic croaker	Sciaenidae	0	3
75	2017-03-16	2017	March	May River	14M	Pogonias cromis	Black drum	Sciaenidae	0	3
75	2017-03-16	2017	March	May River	14M	Sciaenops ocellatus	Red drum	Sciaenidae	0	3
75	2017-03-16	2017	March	May River	14M	Scomberomorus maculatus	Spanish mackerel	Scombridae	0	3
75	2017-03-16	2017	March	May River	14M	Centropristis philadelphica	Rock sea bass	Serranidae	0	3
75	2017-03-16	2017	March	May River	14M	Archosargus probatocephalus	Sheepshead	Sparidae	0	3
75	2017-03-16	2017	March	May River	14M	Lagodon rhomboides	Pinfish	Sparidae	0	3
75	2017-03-16	2017	March	May River	14M	Sphyraena barracuda	Great barracuda	Sphyraenidae	0	3
75	2017-03-16	2017	March	May River	14M	Squilla mantis	Mantis shrimp	Squillidae	0	3
75	2017-03-16	2017	March	May River	14M	Peprilus triacanthus	American butterfish	Stromateidae	0	3
75	2017-03-16	2017	March	May River	14M	Hippocampus erectus	Lined seahorse	Syngnathidae	0	3
75	2017-03-16	2017	March	May River	14M	Syngnathus fuscus	Northern pipefish	Syngnathidae	0	3
75	2017-03-16	2017	March	May River	14M	Syngnathus louisianae	Chain pipefish	Syngnathidae	0	3
75	2017-03-16	2017	March	May River	14M	Synodus foetens	Inshore lizardfish	Synodontidae	0	3
75	2017-03-16	2017	March	May River	14M	Sphoeroides maculatus	Northern puffer	Tetraodontidae	0	3
75	2017-03-16	2017	March	May River	14M	Trichiurus lepturus	Atlantic cutlassfish	Trichiuridae	0	3
75	2017-03-16	2017	March	May River	14M	Prionotus tribulus	Bighead searobin	Triglidae	0	3
75	2017-03-16	2017	March	May River	14M	Astroscopus y-graecum	Southern stargazer	Uranoscopidae	0	3
80	2017-03-21	2017	March	May River	14M	Alpheus heterochaelis	Big clawed snapping shrimp	Alpheidae	0	4
80	2017-03-21	2017	March	May River	14M	Menidia menidia	Atlantic silverside	Atherinopsidae	0	4
80	2017-03-21	2017	March	May River	14M	Strongylura marina	Atlantic needlefish	Belonidae	0	4
80	2017-03-21	2017	March	May River	14M	Chasmodes bosquianus	Striped blenny	Blenniidae	0	4
80	2017-03-21	2017	March	May River	14M	Hypsoblennius hentz	Feather Blenny	Blenniidae	0	4
80	2017-03-21	2017	March	May River	14M	Oligoplites saurus	Leatherjack	Carangidae	0	4
80	2017-03-21	2017	March	May River	14M	Alosa pseudoharengus	Blueback herring	Clupeidae	0	4
80	2017-03-21	2017	March	May River	14M	Brevoortia tyrannus	Atlantic menhaden	Clupeidae	0	4
80	2017-03-21	2017	March	May River	14M	Dorosoma petenense	Threadfin shad	Clupeidae	0	4
80	2017-03-21	2017	March	May River	14M	Symphurus plagiusa	Blackcheek tonguefish	Cynoglossidae	0	4
80	2017-03-21	2017	March	May River	14M	Chilomycterus schoepfii	Striped burrfish	Diodontidae	0	4
80	2017-03-21	2017	March	May River	14M	Elops saurus	Ladyfish	Elopidae	0	4
80	2017-03-21	2017	March	May River	14M	Anchoa mitchilli	Bay anchovy	Engraulidae	0	4
80	2017-03-21	2017	March	May River	14M	Chaetodipterus faber	Atlantic spadefish	Ephippidae	0	4
80	2017-03-21	2017	March	May River	14M	Fundulus heteroclitus	Mummichog	Fundulidae	0	4
80	2017-03-21	2017	March	May River	14M	Fundulus majalis	Striped killifish	Fundulidae	0	4
80	2017-03-21	2017	March	May River	14M	Diapterus auratus	Irish mojarra	Gerreidae	0	4
80	2017-03-21	2017	March	May River	14M	Eucinostimus harengulus	Tidewater mojarra	Gerreidae	0	4
80	2017-03-21	2017	March	May River	14M	Ctenogobius boleosoma	Darter goby	Gobiidae	0	4
80	2017-03-21	2017	March	May River	14M	Ctenogobius smaragdus	Emerald goby	Gobiidae	0	4
80	2017-03-21	2017	March	May River	14M	Evorthodus lyricus	Lyre goby	Gobiidae	0	4
80	2017-03-21	2017	March	May River	14M	Gobiosoma bosc	Naked goby	Gobiidae	0	4
80	2017-03-21	2017	March	May River	14M	Microgobius thalassinus	Green goby	Gobiidae	0	4
80	2017-03-21	2017	March	May River	14M	Orthopristis chrysoptera	Pigfish	Haemulidae	0	4
80	2017-03-21	2017	March	May River	14M	Lolliguncula brevis	Brief squid	Loliginidae	0	4
80	2017-03-21	2017	March	May River	14M	Lutjanus griseus	Gray snapper	Lutjanidae	0	4
80	2017-03-21	2017	March	May River	14M	Lutjanus synagris	Lane snapper	Lutjanidae	0	4
80	2017-03-21	2017	March	May River	14M	Stephanolepis hispidus	Planehead filefish	Monacanthidae	0	4
80	2017-03-21	2017	March	May River	14M	Mugil cephalus	Striped mullet	Mugilidae	0	4
80	2017-03-21	2017	March	May River	14M	Mugil curema	White mullet	Mugilidae	0	4
80	2017-03-21	2017	March	May River	14M	Ancilopsetta omata	Ocellated flounder	Paralichthyidae	0	4
80	2017-03-21	2017	March	May River	14M	Citharichthys spilopterus	Bay whiff	Paralichthyidae	0	4
80	2017-03-21	2017	March	May River	14M	Etropus crossotus	Fringed flounder	Paralichthyidae	0	4
80	2017-03-21	2017	March	May River	14M	Paralichthys albiguttata	Gulf flounder	Paralichthyidae	0	4
80	2017-03-21	2017	March	May River	14M	Paralichthys dentatus	Summer flounder	Paralichthyidae	0	4
80	2017-03-21	2017	March	May River	14M	Paralichthys lethostigma	Southern flounder	Paralichthyidae	0	4
80	2017-03-21	2017	March	May River	14M	Urophycis regia	Spotted hake	Phycidae	0	4
80	2017-03-21	2017	March	May River	14M	Pomatomus saltatrix	Bluefish	Pomatomidae	0	4
80	2017-03-21	2017	March	May River	14M	Callinectes sapidus	Blue crab	Portunidae	0	4
80	2017-03-21	2017	March	May River	14M	Bairdiella chrysoura	Silver perch	Sciaenidae	0	4
80	2017-03-21	2017	March	May River	14M	Cynoscion nebulosus	Spotted seatrout	Sciaenidae	0	4
80	2017-03-21	2017	March	May River	14M	Cynoscion regalis	Weakfish	Sciaenidae	0	4
80	2017-03-21	2017	March	May River	14M	Leiostomus xanthurus	Spot	Sciaenidae	55	4
80	2017-03-21	2017	March	May River	14M	Menticirrhus americanus	Southern kingfish	Sciaenidae	0	4
80	2017-03-21	2017	March	May River	14M	Micropogonias undulatus	Atlantic croaker	Sciaenidae	0	4
80	2017-03-21	2017	March	May River	14M	Pogonias cromis	Black drum	Sciaenidae	0	4
80	2017-03-21	2017	March	May River	14M	Sciaenops ocellatus	Red drum	Sciaenidae	0	4
80	2017-03-21	2017	March	May River	14M	Scomberomorus maculatus	Spanish mackerel	Scombridae	0	4
80	2017-03-21	2017	March	May River	14M	Centropristis philadelphica	Rock sea bass	Serranidae	0	4
80	2017-03-21	2017	March	May River	14M	Archosargus probatocephalus	Sheepshead	Sparidae	0	4
80	2017-03-21	2017	March	May River	14M	Lagodon rhomboides	Pinfish	Sparidae	0	4
80	2017-03-21	2017	March	May River	14M	Sphyraena barracuda	Great barracuda	Sphyraenidae	0	4
80	2017-03-21	2017	March	May River	14M	Squilla mantis	Mantis shrimp	Squillidae	0	4
80	2017-03-21	2017	March	May River	14M	Peprilus triacanthus	American butterfish	Stromateidae	0	4
80	2017-03-21	2017	March	May River	14M	Hippocampus erectus	Lined seahorse	Syngnathidae	0	4
80	2017-03-21	2017	March	May River	14M	Syngnathus fuscus	Northern pipefish	Syngnathidae	0	4
80	2017-03-21	2017	March	May River	14M	Syngnathus louisianae	Chain pipefish	Syngnathidae	0	4
80	2017-03-21	2017	March	May River	14M	Synodus foetens	Inshore lizardfish	Synodontidae	0	4
80	2017-03-21	2017	March	May River	14M	Sphoeroides maculatus	Northern puffer	Tetraodontidae	0	4
80	2017-03-21	2017	March	May River	14M	Trichiurus lepturus	Atlantic cutlassfish	Trichiuridae	0	4
80	2017-03-21	2017	March	May River	14M	Prionotus tribulus	Bighead searobin	Triglidae	0	4
80	2017-03-21	2017	March	May River	14M	Astroscopus y-graecum	Southern stargazer	Uranoscopidae	0	4
87	2017-03-28	2017	March	May River	14M	Alpheus heterochaelis	Big clawed snapping shrimp	Alpheidae	0	5
87	2017-03-28	2017	March	May River	14M	Menidia menidia	Atlantic silverside	Atherinopsidae	0	5
87	2017-03-28	2017	March	May River	14M	Strongylura marina	Atlantic needlefish	Belonidae	0	5
87	2017-03-28	2017	March	May River	14M	Chasmodes bosquianus	Striped blenny	Blenniidae	0	5
87	2017-03-28	2017	March	May River	14M	Hypsoblennius hentz	Feather Blenny	Blenniidae	0	5
87	2017-03-28	2017	March	May River	14M	Oligoplites saurus	Leatherjack	Carangidae	0	5
87	2017-03-28	2017	March	May River	14M	Alosa pseudoharengus	Blueback herring	Clupeidae	0	5
87	2017-03-28	2017	March	May River	14M	Brevoortia tyrannus	Atlantic menhaden	Clupeidae	0	5
87	2017-03-28	2017	March	May River	14M	Dorosoma petenense	Threadfin shad	Clupeidae	0	5
87	2017-03-28	2017	March	May River	14M	Symphurus plagiusa	Blackcheek tonguefish	Cynoglossidae	1	5
87	2017-03-28	2017	March	May River	14M	Chilomycterus schoepfii	Striped burrfish	Diodontidae	0	5
87	2017-03-28	2017	March	May River	14M	Elops saurus	Ladyfish	Elopidae	0	5
87	2017-03-28	2017	March	May River	14M	Anchoa mitchilli	Bay anchovy	Engraulidae	25	5
87	2017-03-28	2017	March	May River	14M	Chaetodipterus faber	Atlantic spadefish	Ephippidae	0	5
87	2017-03-28	2017	March	May River	14M	Fundulus heteroclitus	Mummichog	Fundulidae	216	5
87	2017-03-28	2017	March	May River	14M	Fundulus majalis	Striped killifish	Fundulidae	0	5
87	2017-03-28	2017	March	May River	14M	Diapterus auratus	Irish mojarra	Gerreidae	0	5
87	2017-03-28	2017	March	May River	14M	Eucinostimus harengulus	Tidewater mojarra	Gerreidae	0	5
87	2017-03-28	2017	March	May River	14M	Ctenogobius boleosoma	Darter goby	Gobiidae	0	5
87	2017-03-28	2017	March	May River	14M	Ctenogobius smaragdus	Emerald goby	Gobiidae	0	5
87	2017-03-28	2017	March	May River	14M	Evorthodus lyricus	Lyre goby	Gobiidae	0	5
87	2017-03-28	2017	March	May River	14M	Gobiosoma bosc	Naked goby	Gobiidae	6	5
87	2017-03-28	2017	March	May River	14M	Microgobius thalassinus	Green goby	Gobiidae	0	5
87	2017-03-28	2017	March	May River	14M	Orthopristis chrysoptera	Pigfish	Haemulidae	0	5
87	2017-03-28	2017	March	May River	14M	Lolliguncula brevis	Brief squid	Loliginidae	1	5
87	2017-03-28	2017	March	May River	14M	Lutjanus griseus	Gray snapper	Lutjanidae	0	5
87	2017-03-28	2017	March	May River	14M	Lutjanus synagris	Lane snapper	Lutjanidae	0	5
87	2017-03-28	2017	March	May River	14M	Stephanolepis hispidus	Planehead filefish	Monacanthidae	0	5
87	2017-03-28	2017	March	May River	14M	Mugil cephalus	Striped mullet	Mugilidae	0	5
87	2017-03-28	2017	March	May River	14M	Mugil curema	White mullet	Mugilidae	16	5
87	2017-03-28	2017	March	May River	14M	Ancilopsetta omata	Ocellated flounder	Paralichthyidae	0	5
87	2017-03-28	2017	March	May River	14M	Citharichthys spilopterus	Bay whiff	Paralichthyidae	0	5
87	2017-03-28	2017	March	May River	14M	Etropus crossotus	Fringed flounder	Paralichthyidae	0	5
87	2017-03-28	2017	March	May River	14M	Paralichthys albiguttata	Gulf flounder	Paralichthyidae	0	5
87	2017-03-28	2017	March	May River	14M	Paralichthys dentatus	Summer flounder	Paralichthyidae	0	5
87	2017-03-28	2017	March	May River	14M	Paralichthys lethostigma	Southern flounder	Paralichthyidae	0	5
87	2017-03-28	2017	March	May River	14M	Urophycis regia	Spotted hake	Phycidae	0	5
87	2017-03-28	2017	March	May River	14M	Pomatomus saltatrix	Bluefish	Pomatomidae	0	5
87	2017-03-28	2017	March	May River	14M	Callinectes sapidus	Blue crab	Portunidae	0	5
87	2017-03-28	2017	March	May River	14M	Bairdiella chrysoura	Silver perch	Sciaenidae	0	5
87	2017-03-28	2017	March	May River	14M	Cynoscion nebulosus	Spotted seatrout	Sciaenidae	0	5
87	2017-03-28	2017	March	May River	14M	Cynoscion regalis	Weakfish	Sciaenidae	0	5
87	2017-03-28	2017	March	May River	14M	Leiostomus xanthurus	Spot	Sciaenidae	818	5
87	2017-03-28	2017	March	May River	14M	Menticirrhus americanus	Southern kingfish	Sciaenidae	0	5
87	2017-03-28	2017	March	May River	14M	Micropogonias undulatus	Atlantic croaker	Sciaenidae	0	5
87	2017-03-28	2017	March	May River	14M	Pogonias cromis	Black drum	Sciaenidae	0	5
87	2017-03-28	2017	March	May River	14M	Sciaenops ocellatus	Red drum	Sciaenidae	0	5
87	2017-03-28	2017	March	May River	14M	Scomberomorus maculatus	Spanish mackerel	Scombridae	0	5
87	2017-03-28	2017	March	May River	14M	Centropristis philadelphica	Rock sea bass	Serranidae	0	5
87	2017-03-28	2017	March	May River	14M	Archosargus probatocephalus	Sheepshead	Sparidae	0	5
87	2017-03-28	2017	March	May River	14M	Lagodon rhomboides	Pinfish	Sparidae	6	5
87	2017-03-28	2017	March	May River	14M	Sphyraena barracuda	Great barracuda	Sphyraenidae	0	5
87	2017-03-28	2017	March	May River	14M	Squilla mantis	Mantis shrimp	Squillidae	0	5
87	2017-03-28	2017	March	May River	14M	Peprilus triacanthus	American butterfish	Stromateidae	0	5
87	2017-03-28	2017	March	May River	14M	Hippocampus erectus	Lined seahorse	Syngnathidae	0	5
87	2017-03-28	2017	March	May River	14M	Syngnathus fuscus	Northern pipefish	Syngnathidae	0	5
87	2017-03-28	2017	March	May River	14M	Syngnathus louisianae	Chain pipefish	Syngnathidae	0	5
87	2017-03-28	2017	March	May River	14M	Synodus foetens	Inshore lizardfish	Synodontidae	0	5
87	2017-03-28	2017	March	May River	14M	Sphoeroides maculatus	Northern puffer	Tetraodontidae	0	5
87	2017-03-28	2017	March	May River	14M	Trichiurus lepturus	Atlantic cutlassfish	Trichiuridae	0	5
87	2017-03-28	2017	March	May River	14M	Prionotus tribulus	Bighead searobin	Triglidae	0	5
87	2017-03-28	2017	March	May River	14M	Astroscopus y-graecum	Southern stargazer	Uranoscopidae	0	5
87	2017-03-28	2017	March	May River	14M	Alpheus heterochaelis	Big clawed snapping shrimp	Alpheidae	0	6
87	2017-03-28	2017	March	May River	14M	Menidia menidia	Atlantic silverside	Atherinopsidae	0	6
87	2017-03-28	2017	March	May River	14M	Strongylura marina	Atlantic needlefish	Belonidae	0	6
87	2017-03-28	2017	March	May River	14M	Chasmodes bosquianus	Striped blenny	Blenniidae	0	6
87	2017-03-28	2017	March	May River	14M	Hypsoblennius hentz	Feather Blenny	Blenniidae	0	6
87	2017-03-28	2017	March	May River	14M	Oligoplites saurus	Leatherjack	Carangidae	0	6
87	2017-03-28	2017	March	May River	14M	Alosa pseudoharengus	Blueback herring	Clupeidae	0	6
87	2017-03-28	2017	March	May River	14M	Brevoortia tyrannus	Atlantic menhaden	Clupeidae	0	6
87	2017-03-28	2017	March	May River	14M	Dorosoma petenense	Threadfin shad	Clupeidae	0	6
87	2017-03-28	2017	March	May River	14M	Symphurus plagiusa	Blackcheek tonguefish	Cynoglossidae	0	6
87	2017-03-28	2017	March	May River	14M	Chilomycterus schoepfii	Striped burrfish	Diodontidae	0	6
87	2017-03-28	2017	March	May River	14M	Elops saurus	Ladyfish	Elopidae	0	6
87	2017-03-28	2017	March	May River	14M	Anchoa mitchilli	Bay anchovy	Engraulidae	3	6
87	2017-03-28	2017	March	May River	14M	Chaetodipterus faber	Atlantic spadefish	Ephippidae	0	6
87	2017-03-28	2017	March	May River	14M	Fundulus heteroclitus	Mummichog	Fundulidae	0	6
87	2017-03-28	2017	March	May River	14M	Fundulus majalis	Striped killifish	Fundulidae	0	6
87	2017-03-28	2017	March	May River	14M	Diapterus auratus	Irish mojarra	Gerreidae	0	6
87	2017-03-28	2017	March	May River	14M	Eucinostimus harengulus	Tidewater mojarra	Gerreidae	0	6
87	2017-03-28	2017	March	May River	14M	Ctenogobius boleosoma	Darter goby	Gobiidae	0	6
87	2017-03-28	2017	March	May River	14M	Ctenogobius smaragdus	Emerald goby	Gobiidae	0	6
87	2017-03-28	2017	March	May River	14M	Evorthodus lyricus	Lyre goby	Gobiidae	0	6
87	2017-03-28	2017	March	May River	14M	Gobiosoma bosc	Naked goby	Gobiidae	0	6
87	2017-03-28	2017	March	May River	14M	Microgobius thalassinus	Green goby	Gobiidae	0	6
87	2017-03-28	2017	March	May River	14M	Orthopristis chrysoptera	Pigfish	Haemulidae	0	6
87	2017-03-28	2017	March	May River	14M	Lolliguncula brevis	Brief squid	Loliginidae	0	6
87	2017-03-28	2017	March	May River	14M	Lutjanus griseus	Gray snapper	Lutjanidae	0	6
87	2017-03-28	2017	March	May River	14M	Lutjanus synagris	Lane snapper	Lutjanidae	0	6
87	2017-03-28	2017	March	May River	14M	Stephanolepis hispidus	Planehead filefish	Monacanthidae	0	6
87	2017-03-28	2017	March	May River	14M	Mugil cephalus	Striped mullet	Mugilidae	0	6
87	2017-03-28	2017	March	May River	14M	Mugil curema	White mullet	Mugilidae	0	6
87	2017-03-28	2017	March	May River	14M	Ancilopsetta omata	Ocellated flounder	Paralichthyidae	0	6
87	2017-03-28	2017	March	May River	14M	Citharichthys spilopterus	Bay whiff	Paralichthyidae	0	6
87	2017-03-28	2017	March	May River	14M	Etropus crossotus	Fringed flounder	Paralichthyidae	0	6
87	2017-03-28	2017	March	May River	14M	Paralichthys albiguttata	Gulf flounder	Paralichthyidae	0	6
87	2017-03-28	2017	March	May River	14M	Paralichthys dentatus	Summer flounder	Paralichthyidae	0	6
87	2017-03-28	2017	March	May River	14M	Paralichthys lethostigma	Southern flounder	Paralichthyidae	0	6
87	2017-03-28	2017	March	May River	14M	Urophycis regia	Spotted hake	Phycidae	0	6
87	2017-03-28	2017	March	May River	14M	Pomatomus saltatrix	Bluefish	Pomatomidae	0	6
87	2017-03-28	2017	March	May River	14M	Callinectes sapidus	Blue crab	Portunidae	1	6
87	2017-03-28	2017	March	May River	14M	Bairdiella chrysoura	Silver perch	Sciaenidae	0	6
87	2017-03-28	2017	March	May River	14M	Cynoscion nebulosus	Spotted seatrout	Sciaenidae	0	6
87	2017-03-28	2017	March	May River	14M	Cynoscion regalis	Weakfish	Sciaenidae	0	6
87	2017-03-28	2017	March	May River	14M	Leiostomus xanthurus	Spot	Sciaenidae	28	6
87	2017-03-28	2017	March	May River	14M	Menticirrhus americanus	Southern kingfish	Sciaenidae	0	6
87	2017-03-28	2017	March	May River	14M	Micropogonias undulatus	Atlantic croaker	Sciaenidae	0	6
87	2017-03-28	2017	March	May River	14M	Pogonias cromis	Black drum	Sciaenidae	0	6
87	2017-03-28	2017	March	May River	14M	Sciaenops ocellatus	Red drum	Sciaenidae	0	6
87	2017-03-28	2017	March	May River	14M	Scomberomorus maculatus	Spanish mackerel	Scombridae	0	6
87	2017-03-28	2017	March	May River	14M	Centropristis philadelphica	Rock sea bass	Serranidae	0	6
87	2017-03-28	2017	March	May River	14M	Archosargus probatocephalus	Sheepshead	Sparidae	0	6
87	2017-03-28	2017	March	May River	14M	Lagodon rhomboides	Pinfish	Sparidae	16	6
87	2017-03-28	2017	March	May River	14M	Sphyraena barracuda	Great barracuda	Sphyraenidae	0	6
87	2017-03-28	2017	March	May River	14M	Squilla mantis	Mantis shrimp	Squillidae	0	6
87	2017-03-28	2017	March	May River	14M	Peprilus triacanthus	American butterfish	Stromateidae	0	6
87	2017-03-28	2017	March	May River	14M	Hippocampus erectus	Lined seahorse	Syngnathidae	0	6
87	2017-03-28	2017	March	May River	14M	Syngnathus fuscus	Northern pipefish	Syngnathidae	0	6
87	2017-03-28	2017	March	May River	14M	Syngnathus louisianae	Chain pipefish	Syngnathidae	0	6
87	2017-03-28	2017	March	May River	14M	Synodus foetens	Inshore lizardfish	Synodontidae	0	6
87	2017-03-28	2017	March	May River	14M	Sphoeroides maculatus	Northern puffer	Tetraodontidae	0	6
87	2017-03-28	2017	March	May River	14M	Trichiurus lepturus	Atlantic cutlassfish	Trichiuridae	0	6
87	2017-03-28	2017	March	May River	14M	Prionotus tribulus	Bighead searobin	Triglidae	0	6
87	2017-03-28	2017	March	May River	14M	Astroscopus y-graecum	Southern stargazer	Uranoscopidae	0	6
101	2017-04-11	2017	April	May River	14M	Alpheus heterochaelis	Big clawed snapping shrimp	Alpheidae	0	7
101	2017-04-11	2017	April	May River	14M	Menidia menidia	Atlantic silverside	Atherinopsidae	0	7
101	2017-04-11	2017	April	May River	14M	Strongylura marina	Atlantic needlefish	Belonidae	0	7
101	2017-04-11	2017	April	May River	14M	Chasmodes bosquianus	Striped blenny	Blenniidae	0	7
101	2017-04-11	2017	April	May River	14M	Hypsoblennius hentz	Feather Blenny	Blenniidae	0	7
101	2017-04-11	2017	April	May River	14M	Oligoplites saurus	Leatherjack	Carangidae	0	7
101	2017-04-11	2017	April	May River	14M	Alosa pseudoharengus	Blueback herring	Clupeidae	0	7
101	2017-04-11	2017	April	May River	14M	Brevoortia tyrannus	Atlantic menhaden	Clupeidae	0	7
101	2017-04-11	2017	April	May River	14M	Dorosoma petenense	Threadfin shad	Clupeidae	0	7
101	2017-04-11	2017	April	May River	14M	Symphurus plagiusa	Blackcheek tonguefish	Cynoglossidae	0	7
101	2017-04-11	2017	April	May River	14M	Chilomycterus schoepfii	Striped burrfish	Diodontidae	0	7
101	2017-04-11	2017	April	May River	14M	Elops saurus	Ladyfish	Elopidae	0	7
101	2017-04-11	2017	April	May River	14M	Anchoa mitchilli	Bay anchovy	Engraulidae	286	7
101	2017-04-11	2017	April	May River	14M	Chaetodipterus faber	Atlantic spadefish	Ephippidae	0	7
101	2017-04-11	2017	April	May River	14M	Fundulus heteroclitus	Mummichog	Fundulidae	15	7
101	2017-04-11	2017	April	May River	14M	Fundulus majalis	Striped killifish	Fundulidae	0	7
101	2017-04-11	2017	April	May River	14M	Diapterus auratus	Irish mojarra	Gerreidae	0	7
101	2017-04-11	2017	April	May River	14M	Eucinostimus harengulus	Tidewater mojarra	Gerreidae	0	7
101	2017-04-11	2017	April	May River	14M	Ctenogobius boleosoma	Darter goby	Gobiidae	0	7
101	2017-04-11	2017	April	May River	14M	Ctenogobius smaragdus	Emerald goby	Gobiidae	0	7
101	2017-04-11	2017	April	May River	14M	Evorthodus lyricus	Lyre goby	Gobiidae	0	7
101	2017-04-11	2017	April	May River	14M	Gobiosoma bosc	Naked goby	Gobiidae	0	7
101	2017-04-11	2017	April	May River	14M	Microgobius thalassinus	Green goby	Gobiidae	0	7
101	2017-04-11	2017	April	May River	14M	Orthopristis chrysoptera	Pigfish	Haemulidae	0	7
101	2017-04-11	2017	April	May River	14M	Lolliguncula brevis	Brief squid	Loliginidae	5	7
101	2017-04-11	2017	April	May River	14M	Lutjanus griseus	Gray snapper	Lutjanidae	0	7
101	2017-04-11	2017	April	May River	14M	Lutjanus synagris	Lane snapper	Lutjanidae	0	7
101	2017-04-11	2017	April	May River	14M	Stephanolepis hispidus	Planehead filefish	Monacanthidae	0	7
101	2017-04-11	2017	April	May River	14M	Mugil cephalus	Striped mullet	Mugilidae	0	7
101	2017-04-11	2017	April	May River	14M	Mugil curema	White mullet	Mugilidae	0	7
101	2017-04-11	2017	April	May River	14M	Ancilopsetta omata	Ocellated flounder	Paralichthyidae	0	7
101	2017-04-11	2017	April	May River	14M	Citharichthys spilopterus	Bay whiff	Paralichthyidae	0	7
101	2017-04-11	2017	April	May River	14M	Etropus crossotus	Fringed flounder	Paralichthyidae	0	7
101	2017-04-11	2017	April	May River	14M	Paralichthys albiguttata	Gulf flounder	Paralichthyidae	0	7
101	2017-04-11	2017	April	May River	14M	Paralichthys dentatus	Summer flounder	Paralichthyidae	0	7
101	2017-04-11	2017	April	May River	14M	Paralichthys lethostigma	Southern flounder	Paralichthyidae	1	7
101	2017-04-11	2017	April	May River	14M	Urophycis regia	Spotted hake	Phycidae	0	7
101	2017-04-11	2017	April	May River	14M	Pomatomus saltatrix	Bluefish	Pomatomidae	0	7
101	2017-04-11	2017	April	May River	14M	Callinectes sapidus	Blue crab	Portunidae	1	7
101	2017-04-11	2017	April	May River	14M	Bairdiella chrysoura	Silver perch	Sciaenidae	0	7
101	2017-04-11	2017	April	May River	14M	Cynoscion nebulosus	Spotted seatrout	Sciaenidae	0	7
101	2017-04-11	2017	April	May River	14M	Cynoscion regalis	Weakfish	Sciaenidae	0	7
101	2017-04-11	2017	April	May River	14M	Leiostomus xanthurus	Spot	Sciaenidae	0	7
101	2017-04-11	2017	April	May River	14M	Menticirrhus americanus	Southern kingfish	Sciaenidae	0	7
101	2017-04-11	2017	April	May River	14M	Micropogonias undulatus	Atlantic croaker	Sciaenidae	0	7
101	2017-04-11	2017	April	May River	14M	Pogonias cromis	Black drum	Sciaenidae	0	7
101	2017-04-11	2017	April	May River	14M	Sciaenops ocellatus	Red drum	Sciaenidae	0	7
101	2017-04-11	2017	April	May River	14M	Scomberomorus maculatus	Spanish mackerel	Scombridae	0	7
101	2017-04-11	2017	April	May River	14M	Centropristis philadelphica	Rock sea bass	Serranidae	0	7
101	2017-04-11	2017	April	May River	14M	Archosargus probatocephalus	Sheepshead	Sparidae	0	7
101	2017-04-11	2017	April	May River	14M	Lagodon rhomboides	Pinfish	Sparidae	1	7
101	2017-04-11	2017	April	May River	14M	Sphyraena barracuda	Great barracuda	Sphyraenidae	0	7
101	2017-04-11	2017	April	May River	14M	Squilla mantis	Mantis shrimp	Squillidae	0	7
101	2017-04-11	2017	April	May River	14M	Peprilus triacanthus	American butterfish	Stromateidae	0	7
101	2017-04-11	2017	April	May River	14M	Hippocampus erectus	Lined seahorse	Syngnathidae	0	7
101	2017-04-11	2017	April	May River	14M	Syngnathus fuscus	Northern pipefish	Syngnathidae	0	7
101	2017-04-11	2017	April	May River	14M	Syngnathus louisianae	Chain pipefish	Syngnathidae	0	7
101	2017-04-11	2017	April	May River	14M	Synodus foetens	Inshore lizardfish	Synodontidae	0	7
101	2017-04-11	2017	April	May River	14M	Sphoeroides maculatus	Northern puffer	Tetraodontidae	0	7
101	2017-04-11	2017	April	May River	14M	Trichiurus lepturus	Atlantic cutlassfish	Trichiuridae	0	7
101	2017-04-11	2017	April	May River	14M	Prionotus tribulus	Bighead searobin	Triglidae	0	7
101	2017-04-11	2017	April	May River	14M	Astroscopus y-graecum	Southern stargazer	Uranoscopidae	0	7
103	2017-04-13	2017	April	May River	14M	Alpheus heterochaelis	Big clawed snapping shrimp	Alpheidae	0	8
103	2017-04-13	2017	April	May River	14M	Menidia menidia	Atlantic silverside	Atherinopsidae	0	8
103	2017-04-13	2017	April	May River	14M	Strongylura marina	Atlantic needlefish	Belonidae	0	8
103	2017-04-13	2017	April	May River	14M	Chasmodes bosquianus	Striped blenny	Blenniidae	0	8
103	2017-04-13	2017	April	May River	14M	Hypsoblennius hentz	Feather Blenny	Blenniidae	0	8
103	2017-04-13	2017	April	May River	14M	Oligoplites saurus	Leatherjack	Carangidae	0	8
103	2017-04-13	2017	April	May River	14M	Alosa pseudoharengus	Blueback herring	Clupeidae	0	8
103	2017-04-13	2017	April	May River	14M	Brevoortia tyrannus	Atlantic menhaden	Clupeidae	0	8
103	2017-04-13	2017	April	May River	14M	Dorosoma petenense	Threadfin shad	Clupeidae	0	8
103	2017-04-13	2017	April	May River	14M	Symphurus plagiusa	Blackcheek tonguefish	Cynoglossidae	0	8
103	2017-04-13	2017	April	May River	14M	Chilomycterus schoepfii	Striped burrfish	Diodontidae	0	8
103	2017-04-13	2017	April	May River	14M	Elops saurus	Ladyfish	Elopidae	0	8
103	2017-04-13	2017	April	May River	14M	Anchoa mitchilli	Bay anchovy	Engraulidae	0	8
103	2017-04-13	2017	April	May River	14M	Chaetodipterus faber	Atlantic spadefish	Ephippidae	0	8
103	2017-04-13	2017	April	May River	14M	Fundulus heteroclitus	Mummichog	Fundulidae	6	8
103	2017-04-13	2017	April	May River	14M	Fundulus majalis	Striped killifish	Fundulidae	0	8
103	2017-04-13	2017	April	May River	14M	Diapterus auratus	Irish mojarra	Gerreidae	0	8
103	2017-04-13	2017	April	May River	14M	Eucinostimus harengulus	Tidewater mojarra	Gerreidae	0	8
103	2017-04-13	2017	April	May River	14M	Ctenogobius boleosoma	Darter goby	Gobiidae	0	8
103	2017-04-13	2017	April	May River	14M	Ctenogobius smaragdus	Emerald goby	Gobiidae	0	8
103	2017-04-13	2017	April	May River	14M	Evorthodus lyricus	Lyre goby	Gobiidae	0	8
103	2017-04-13	2017	April	May River	14M	Gobiosoma bosc	Naked goby	Gobiidae	0	8
103	2017-04-13	2017	April	May River	14M	Microgobius thalassinus	Green goby	Gobiidae	0	8
103	2017-04-13	2017	April	May River	14M	Orthopristis chrysoptera	Pigfish	Haemulidae	0	8
103	2017-04-13	2017	April	May River	14M	Lolliguncula brevis	Brief squid	Loliginidae	0	8
103	2017-04-13	2017	April	May River	14M	Lutjanus griseus	Gray snapper	Lutjanidae	0	8
103	2017-04-13	2017	April	May River	14M	Lutjanus synagris	Lane snapper	Lutjanidae	0	8
103	2017-04-13	2017	April	May River	14M	Stephanolepis hispidus	Planehead filefish	Monacanthidae	0	8
103	2017-04-13	2017	April	May River	14M	Mugil cephalus	Striped mullet	Mugilidae	0	8
103	2017-04-13	2017	April	May River	14M	Mugil curema	White mullet	Mugilidae	0	8
103	2017-04-13	2017	April	May River	14M	Ancilopsetta omata	Ocellated flounder	Paralichthyidae	0	8
103	2017-04-13	2017	April	May River	14M	Citharichthys spilopterus	Bay whiff	Paralichthyidae	0	8
103	2017-04-13	2017	April	May River	14M	Etropus crossotus	Fringed flounder	Paralichthyidae	0	8
103	2017-04-13	2017	April	May River	14M	Paralichthys albiguttata	Gulf flounder	Paralichthyidae	0	8
103	2017-04-13	2017	April	May River	14M	Paralichthys dentatus	Summer flounder	Paralichthyidae	0	8
103	2017-04-13	2017	April	May River	14M	Paralichthys lethostigma	Southern flounder	Paralichthyidae	0	8
103	2017-04-13	2017	April	May River	14M	Urophycis regia	Spotted hake	Phycidae	0	8
103	2017-04-13	2017	April	May River	14M	Pomatomus saltatrix	Bluefish	Pomatomidae	0	8
103	2017-04-13	2017	April	May River	14M	Callinectes sapidus	Blue crab	Portunidae	0	8
103	2017-04-13	2017	April	May River	14M	Bairdiella chrysoura	Silver perch	Sciaenidae	0	8
103	2017-04-13	2017	April	May River	14M	Cynoscion nebulosus	Spotted seatrout	Sciaenidae	0	8
103	2017-04-13	2017	April	May River	14M	Cynoscion regalis	Weakfish	Sciaenidae	0	8
103	2017-04-13	2017	April	May River	14M	Leiostomus xanthurus	Spot	Sciaenidae	24	8
103	2017-04-13	2017	April	May River	14M	Menticirrhus americanus	Southern kingfish	Sciaenidae	0	8
103	2017-04-13	2017	April	May River	14M	Micropogonias undulatus	Atlantic croaker	Sciaenidae	0	8
103	2017-04-13	2017	April	May River	14M	Pogonias cromis	Black drum	Sciaenidae	0	8
103	2017-04-13	2017	April	May River	14M	Sciaenops ocellatus	Red drum	Sciaenidae	0	8
103	2017-04-13	2017	April	May River	14M	Scomberomorus maculatus	Spanish mackerel	Scombridae	0	8
103	2017-04-13	2017	April	May River	14M	Centropristis philadelphica	Rock sea bass	Serranidae	0	8
103	2017-04-13	2017	April	May River	14M	Archosargus probatocephalus	Sheepshead	Sparidae	0	8
103	2017-04-13	2017	April	May River	14M	Lagodon rhomboides	Pinfish	Sparidae	5	8
103	2017-04-13	2017	April	May River	14M	Sphyraena barracuda	Great barracuda	Sphyraenidae	0	8
103	2017-04-13	2017	April	May River	14M	Squilla mantis	Mantis shrimp	Squillidae	0	8
103	2017-04-13	2017	April	May River	14M	Peprilus triacanthus	American butterfish	Stromateidae	0	8
103	2017-04-13	2017	April	May River	14M	Hippocampus erectus	Lined seahorse	Syngnathidae	0	8
103	2017-04-13	2017	April	May River	14M	Syngnathus fuscus	Northern pipefish	Syngnathidae	0	8
103	2017-04-13	2017	April	May River	14M	Syngnathus louisianae	Chain pipefish	Syngnathidae	0	8
103	2017-04-13	2017	April	May River	14M	Synodus foetens	Inshore lizardfish	Synodontidae	0	8
103	2017-04-13	2017	April	May River	14M	Sphoeroides maculatus	Northern puffer	Tetraodontidae	0	8
103	2017-04-13	2017	April	May River	14M	Trichiurus lepturus	Atlantic cutlassfish	Trichiuridae	0	8
103	2017-04-13	2017	April	May River	14M	Prionotus tribulus	Bighead searobin	Triglidae	0	8
103	2017-04-13	2017	April	May River	14M	Astroscopus y-graecum	Southern stargazer	Uranoscopidae	0	8
115	2017-04-25	2017	April	May River	14M	Alpheus heterochaelis	Big clawed snapping shrimp	Alpheidae	0	9
115	2017-04-25	2017	April	May River	14M	Menidia menidia	Atlantic silverside	Atherinopsidae	0	9
115	2017-04-25	2017	April	May River	14M	Strongylura marina	Atlantic needlefish	Belonidae	0	9
115	2017-04-25	2017	April	May River	14M	Chasmodes bosquianus	Striped blenny	Blenniidae	0	9
115	2017-04-25	2017	April	May River	14M	Hypsoblennius hentz	Feather Blenny	Blenniidae	0	9
115	2017-04-25	2017	April	May River	14M	Oligoplites saurus	Leatherjack	Carangidae	0	9
115	2017-04-25	2017	April	May River	14M	Alosa pseudoharengus	Blueback herring	Clupeidae	2	9
115	2017-04-25	2017	April	May River	14M	Brevoortia tyrannus	Atlantic menhaden	Clupeidae	0	9
115	2017-04-25	2017	April	May River	14M	Dorosoma petenense	Threadfin shad	Clupeidae	0	9
115	2017-04-25	2017	April	May River	14M	Symphurus plagiusa	Blackcheek tonguefish	Cynoglossidae	0	9
115	2017-04-25	2017	April	May River	14M	Chilomycterus schoepfii	Striped burrfish	Diodontidae	0	9
115	2017-04-25	2017	April	May River	14M	Elops saurus	Ladyfish	Elopidae	0	9
115	2017-04-25	2017	April	May River	14M	Anchoa mitchilli	Bay anchovy	Engraulidae	450	9
115	2017-04-25	2017	April	May River	14M	Chaetodipterus faber	Atlantic spadefish	Ephippidae	0	9
115	2017-04-25	2017	April	May River	14M	Fundulus heteroclitus	Mummichog	Fundulidae	2	9
115	2017-04-25	2017	April	May River	14M	Fundulus majalis	Striped killifish	Fundulidae	0	9
115	2017-04-25	2017	April	May River	14M	Diapterus auratus	Irish mojarra	Gerreidae	0	9
115	2017-04-25	2017	April	May River	14M	Eucinostimus harengulus	Tidewater mojarra	Gerreidae	0	9
115	2017-04-25	2017	April	May River	14M	Ctenogobius boleosoma	Darter goby	Gobiidae	0	9
115	2017-04-25	2017	April	May River	14M	Ctenogobius smaragdus	Emerald goby	Gobiidae	0	9
115	2017-04-25	2017	April	May River	14M	Evorthodus lyricus	Lyre goby	Gobiidae	0	9
115	2017-04-25	2017	April	May River	14M	Gobiosoma bosc	Naked goby	Gobiidae	0	9
115	2017-04-25	2017	April	May River	14M	Microgobius thalassinus	Green goby	Gobiidae	0	9
115	2017-04-25	2017	April	May River	14M	Orthopristis chrysoptera	Pigfish	Haemulidae	7	9
115	2017-04-25	2017	April	May River	14M	Lolliguncula brevis	Brief squid	Loliginidae	0	9
115	2017-04-25	2017	April	May River	14M	Lutjanus griseus	Gray snapper	Lutjanidae	0	9
115	2017-04-25	2017	April	May River	14M	Lutjanus synagris	Lane snapper	Lutjanidae	0	9
115	2017-04-25	2017	April	May River	14M	Stephanolepis hispidus	Planehead filefish	Monacanthidae	0	9
115	2017-04-25	2017	April	May River	14M	Mugil cephalus	Striped mullet	Mugilidae	0	9
115	2017-04-25	2017	April	May River	14M	Mugil curema	White mullet	Mugilidae	0	9
115	2017-04-25	2017	April	May River	14M	Ancilopsetta omata	Ocellated flounder	Paralichthyidae	0	9
115	2017-04-25	2017	April	May River	14M	Citharichthys spilopterus	Bay whiff	Paralichthyidae	0	9
115	2017-04-25	2017	April	May River	14M	Etropus crossotus	Fringed flounder	Paralichthyidae	0	9
115	2017-04-25	2017	April	May River	14M	Paralichthys albiguttata	Gulf flounder	Paralichthyidae	0	9
115	2017-04-25	2017	April	May River	14M	Paralichthys dentatus	Summer flounder	Paralichthyidae	0	9
115	2017-04-25	2017	April	May River	14M	Paralichthys lethostigma	Southern flounder	Paralichthyidae	0	9
115	2017-04-25	2017	April	May River	14M	Urophycis regia	Spotted hake	Phycidae	0	9
115	2017-04-25	2017	April	May River	14M	Pomatomus saltatrix	Bluefish	Pomatomidae	0	9
115	2017-04-25	2017	April	May River	14M	Callinectes sapidus	Blue crab	Portunidae	2	9
115	2017-04-25	2017	April	May River	14M	Bairdiella chrysoura	Silver perch	Sciaenidae	0	9
115	2017-04-25	2017	April	May River	14M	Cynoscion nebulosus	Spotted seatrout	Sciaenidae	0	9
115	2017-04-25	2017	April	May River	14M	Cynoscion regalis	Weakfish	Sciaenidae	0	9
115	2017-04-25	2017	April	May River	14M	Leiostomus xanthurus	Spot	Sciaenidae	16	9
115	2017-04-25	2017	April	May River	14M	Menticirrhus americanus	Southern kingfish	Sciaenidae	0	9
115	2017-04-25	2017	April	May River	14M	Micropogonias undulatus	Atlantic croaker	Sciaenidae	0	9
115	2017-04-25	2017	April	May River	14M	Pogonias cromis	Black drum	Sciaenidae	0	9
115	2017-04-25	2017	April	May River	14M	Sciaenops ocellatus	Red drum	Sciaenidae	0	9
115	2017-04-25	2017	April	May River	14M	Scomberomorus maculatus	Spanish mackerel	Scombridae	0	9
115	2017-04-25	2017	April	May River	14M	Centropristis philadelphica	Rock sea bass	Serranidae	0	9
115	2017-04-25	2017	April	May River	14M	Archosargus probatocephalus	Sheepshead	Sparidae	0	9
115	2017-04-25	2017	April	May River	14M	Lagodon rhomboides	Pinfish	Sparidae	0	9
115	2017-04-25	2017	April	May River	14M	Sphyraena barracuda	Great barracuda	Sphyraenidae	0	9
115	2017-04-25	2017	April	May River	14M	Squilla mantis	Mantis shrimp	Squillidae	0	9
115	2017-04-25	2017	April	May River	14M	Peprilus triacanthus	American butterfish	Stromateidae	0	9
115	2017-04-25	2017	April	May River	14M	Hippocampus erectus	Lined seahorse	Syngnathidae	0	9
115	2017-04-25	2017	April	May River	14M	Syngnathus fuscus	Northern pipefish	Syngnathidae	0	9
115	2017-04-25	2017	April	May River	14M	Syngnathus louisianae	Chain pipefish	Syngnathidae	0	9
115	2017-04-25	2017	April	May River	14M	Synodus foetens	Inshore lizardfish	Synodontidae	0	9
115	2017-04-25	2017	April	May River	14M	Sphoeroides maculatus	Northern puffer	Tetraodontidae	0	9
115	2017-04-25	2017	April	May River	14M	Trichiurus lepturus	Atlantic cutlassfish	Trichiuridae	0	9
115	2017-04-25	2017	April	May River	14M	Prionotus tribulus	Bighead searobin	Triglidae	0	9
115	2017-04-25	2017	April	May River	14M	Astroscopus y-graecum	Southern stargazer	Uranoscopidae	0	9
116	2017-04-26	2017	April	May River	14M	Alpheus heterochaelis	Big clawed snapping shrimp	Alpheidae	0	10
116	2017-04-26	2017	April	May River	14M	Menidia menidia	Atlantic silverside	Atherinopsidae	0	10
116	2017-04-26	2017	April	May River	14M	Strongylura marina	Atlantic needlefish	Belonidae	0	10
116	2017-04-26	2017	April	May River	14M	Chasmodes bosquianus	Striped blenny	Blenniidae	0	10
116	2017-04-26	2017	April	May River	14M	Hypsoblennius hentz	Feather Blenny	Blenniidae	0	10
116	2017-04-26	2017	April	May River	14M	Oligoplites saurus	Leatherjack	Carangidae	0	10
116	2017-04-26	2017	April	May River	14M	Alosa pseudoharengus	Blueback herring	Clupeidae	0	10
116	2017-04-26	2017	April	May River	14M	Brevoortia tyrannus	Atlantic menhaden	Clupeidae	0	10
116	2017-04-26	2017	April	May River	14M	Dorosoma petenense	Threadfin shad	Clupeidae	0	10
116	2017-04-26	2017	April	May River	14M	Symphurus plagiusa	Blackcheek tonguefish	Cynoglossidae	0	10
116	2017-04-26	2017	April	May River	14M	Chilomycterus schoepfii	Striped burrfish	Diodontidae	0	10
116	2017-04-26	2017	April	May River	14M	Elops saurus	Ladyfish	Elopidae	0	10
116	2017-04-26	2017	April	May River	14M	Anchoa mitchilli	Bay anchovy	Engraulidae	0	10
116	2017-04-26	2017	April	May River	14M	Chaetodipterus faber	Atlantic spadefish	Ephippidae	0	10
116	2017-04-26	2017	April	May River	14M	Fundulus heteroclitus	Mummichog	Fundulidae	108	10
116	2017-04-26	2017	April	May River	14M	Fundulus majalis	Striped killifish	Fundulidae	0	10
116	2017-04-26	2017	April	May River	14M	Diapterus auratus	Irish mojarra	Gerreidae	0	10
116	2017-04-26	2017	April	May River	14M	Eucinostimus harengulus	Tidewater mojarra	Gerreidae	0	10
116	2017-04-26	2017	April	May River	14M	Ctenogobius boleosoma	Darter goby	Gobiidae	0	10
116	2017-04-26	2017	April	May River	14M	Ctenogobius smaragdus	Emerald goby	Gobiidae	0	10
116	2017-04-26	2017	April	May River	14M	Evorthodus lyricus	Lyre goby	Gobiidae	0	10
116	2017-04-26	2017	April	May River	14M	Gobiosoma bosc	Naked goby	Gobiidae	0	10
116	2017-04-26	2017	April	May River	14M	Microgobius thalassinus	Green goby	Gobiidae	0	10
116	2017-04-26	2017	April	May River	14M	Orthopristis chrysoptera	Pigfish	Haemulidae	0	10
116	2017-04-26	2017	April	May River	14M	Lolliguncula brevis	Brief squid	Loliginidae	1	10
116	2017-04-26	2017	April	May River	14M	Lutjanus griseus	Gray snapper	Lutjanidae	0	10
116	2017-04-26	2017	April	May River	14M	Lutjanus synagris	Lane snapper	Lutjanidae	0	10
116	2017-04-26	2017	April	May River	14M	Stephanolepis hispidus	Planehead filefish	Monacanthidae	0	10
116	2017-04-26	2017	April	May River	14M	Mugil cephalus	Striped mullet	Mugilidae	0	10
116	2017-04-26	2017	April	May River	14M	Mugil curema	White mullet	Mugilidae	0	10
116	2017-04-26	2017	April	May River	14M	Ancilopsetta omata	Ocellated flounder	Paralichthyidae	0	10
116	2017-04-26	2017	April	May River	14M	Citharichthys spilopterus	Bay whiff	Paralichthyidae	0	10
116	2017-04-26	2017	April	May River	14M	Etropus crossotus	Fringed flounder	Paralichthyidae	0	10
116	2017-04-26	2017	April	May River	14M	Paralichthys albiguttata	Gulf flounder	Paralichthyidae	0	10
116	2017-04-26	2017	April	May River	14M	Paralichthys dentatus	Summer flounder	Paralichthyidae	0	10
116	2017-04-26	2017	April	May River	14M	Paralichthys lethostigma	Southern flounder	Paralichthyidae	0	10
116	2017-04-26	2017	April	May River	14M	Urophycis regia	Spotted hake	Phycidae	0	10
116	2017-04-26	2017	April	May River	14M	Pomatomus saltatrix	Bluefish	Pomatomidae	0	10
116	2017-04-26	2017	April	May River	14M	Callinectes sapidus	Blue crab	Portunidae	0	10
116	2017-04-26	2017	April	May River	14M	Bairdiella chrysoura	Silver perch	Sciaenidae	2700	10
116	2017-04-26	2017	April	May River	14M	Cynoscion nebulosus	Spotted seatrout	Sciaenidae	0	10
116	2017-04-26	2017	April	May River	14M	Cynoscion regalis	Weakfish	Sciaenidae	0	10
116	2017-04-26	2017	April	May River	14M	Leiostomus xanthurus	Spot	Sciaenidae	35	10
116	2017-04-26	2017	April	May River	14M	Menticirrhus americanus	Southern kingfish	Sciaenidae	0	10
116	2017-04-26	2017	April	May River	14M	Micropogonias undulatus	Atlantic croaker	Sciaenidae	0	10
116	2017-04-26	2017	April	May River	14M	Pogonias cromis	Black drum	Sciaenidae	0	10
116	2017-04-26	2017	April	May River	14M	Sciaenops ocellatus	Red drum	Sciaenidae	0	10
116	2017-04-26	2017	April	May River	14M	Scomberomorus maculatus	Spanish mackerel	Scombridae	0	10
116	2017-04-26	2017	April	May River	14M	Centropristis philadelphica	Rock sea bass	Serranidae	0	10
116	2017-04-26	2017	April	May River	14M	Archosargus probatocephalus	Sheepshead	Sparidae	0	10
116	2017-04-26	2017	April	May River	14M	Lagodon rhomboides	Pinfish	Sparidae	4	10
116	2017-04-26	2017	April	May River	14M	Sphyraena barracuda	Great barracuda	Sphyraenidae	0	10
116	2017-04-26	2017	April	May River	14M	Squilla mantis	Mantis shrimp	Squillidae	0	10
116	2017-04-26	2017	April	May River	14M	Peprilus triacanthus	American butterfish	Stromateidae	0	10
116	2017-04-26	2017	April	May River	14M	Hippocampus erectus	Lined seahorse	Syngnathidae	0	10
116	2017-04-26	2017	April	May River	14M	Syngnathus fuscus	Northern pipefish	Syngnathidae	0	10
116	2017-04-26	2017	April	May River	14M	Syngnathus louisianae	Chain pipefish	Syngnathidae	1	10
116	2017-04-26	2017	April	May River	14M	Synodus foetens	Inshore lizardfish	Synodontidae	0	10
116	2017-04-26	2017	April	May River	14M	Sphoeroides maculatus	Northern puffer	Tetraodontidae	0	10
116	2017-04-26	2017	April	May River	14M	Trichiurus lepturus	Atlantic cutlassfish	Trichiuridae	0	10
116	2017-04-26	2017	April	May River	14M	Prionotus tribulus	Bighead searobin	Triglidae	0	10
116	2017-04-26	2017	April	May River	14M	Astroscopus y-graecum	Southern stargazer	Uranoscopidae	0	10
131	2017-05-11	2017	May	May River	14M	Alpheus heterochaelis	Big clawed snapping shrimp	Alpheidae	0	11
131	2017-05-11	2017	May	May River	14M	Menidia menidia	Atlantic silverside	Atherinopsidae	0	11
131	2017-05-11	2017	May	May River	14M	Strongylura marina	Atlantic needlefish	Belonidae	0	11
131	2017-05-11	2017	May	May River	14M	Chasmodes bosquianus	Striped blenny	Blenniidae	0	11
131	2017-05-11	2017	May	May River	14M	Hypsoblennius hentz	Feather Blenny	Blenniidae	0	11
131	2017-05-11	2017	May	May River	14M	Oligoplites saurus	Leatherjack	Carangidae	0	11
131	2017-05-11	2017	May	May River	14M	Alosa pseudoharengus	Blueback herring	Clupeidae	0	11
131	2017-05-11	2017	May	May River	14M	Brevoortia tyrannus	Atlantic menhaden	Clupeidae	0	11
131	2017-05-11	2017	May	May River	14M	Dorosoma petenense	Threadfin shad	Clupeidae	0	11
131	2017-05-11	2017	May	May River	14M	Symphurus plagiusa	Blackcheek tonguefish	Cynoglossidae	0	11
131	2017-05-11	2017	May	May River	14M	Chilomycterus schoepfii	Striped burrfish	Diodontidae	0	11
131	2017-05-11	2017	May	May River	14M	Elops saurus	Ladyfish	Elopidae	4	11
131	2017-05-11	2017	May	May River	14M	Anchoa mitchilli	Bay anchovy	Engraulidae	0	11
131	2017-05-11	2017	May	May River	14M	Chaetodipterus faber	Atlantic spadefish	Ephippidae	0	11
131	2017-05-11	2017	May	May River	14M	Fundulus heteroclitus	Mummichog	Fundulidae	452	11
131	2017-05-11	2017	May	May River	14M	Fundulus majalis	Striped killifish	Fundulidae	0	11
131	2017-05-11	2017	May	May River	14M	Diapterus auratus	Irish mojarra	Gerreidae	0	11
131	2017-05-11	2017	May	May River	14M	Eucinostimus harengulus	Tidewater mojarra	Gerreidae	0	11
131	2017-05-11	2017	May	May River	14M	Ctenogobius boleosoma	Darter goby	Gobiidae	1	11
131	2017-05-11	2017	May	May River	14M	Ctenogobius smaragdus	Emerald goby	Gobiidae	0	11
131	2017-05-11	2017	May	May River	14M	Evorthodus lyricus	Lyre goby	Gobiidae	0	11
131	2017-05-11	2017	May	May River	14M	Gobiosoma bosc	Naked goby	Gobiidae	1	11
131	2017-05-11	2017	May	May River	14M	Microgobius thalassinus	Green goby	Gobiidae	0	11
131	2017-05-11	2017	May	May River	14M	Orthopristis chrysoptera	Pigfish	Haemulidae	0	11
131	2017-05-11	2017	May	May River	14M	Lolliguncula brevis	Brief squid	Loliginidae	0	11
131	2017-05-11	2017	May	May River	14M	Lutjanus griseus	Gray snapper	Lutjanidae	0	11
131	2017-05-11	2017	May	May River	14M	Lutjanus synagris	Lane snapper	Lutjanidae	0	11
131	2017-05-11	2017	May	May River	14M	Stephanolepis hispidus	Planehead filefish	Monacanthidae	0	11
131	2017-05-11	2017	May	May River	14M	Mugil cephalus	Striped mullet	Mugilidae	0	11
131	2017-05-11	2017	May	May River	14M	Mugil curema	White mullet	Mugilidae	1	11
131	2017-05-11	2017	May	May River	14M	Ancilopsetta omata	Ocellated flounder	Paralichthyidae	0	11
131	2017-05-11	2017	May	May River	14M	Citharichthys spilopterus	Bay whiff	Paralichthyidae	8	11
131	2017-05-11	2017	May	May River	14M	Etropus crossotus	Fringed flounder	Paralichthyidae	0	11
131	2017-05-11	2017	May	May River	14M	Paralichthys albiguttata	Gulf flounder	Paralichthyidae	1	11
131	2017-05-11	2017	May	May River	14M	Paralichthys dentatus	Summer flounder	Paralichthyidae	0	11
131	2017-05-11	2017	May	May River	14M	Paralichthys lethostigma	Southern flounder	Paralichthyidae	0	11
131	2017-05-11	2017	May	May River	14M	Urophycis regia	Spotted hake	Phycidae	0	11
131	2017-05-11	2017	May	May River	14M	Pomatomus saltatrix	Bluefish	Pomatomidae	0	11
131	2017-05-11	2017	May	May River	14M	Callinectes sapidus	Blue crab	Portunidae	3	11
131	2017-05-11	2017	May	May River	14M	Bairdiella chrysoura	Silver perch	Sciaenidae	1542	11
131	2017-05-11	2017	May	May River	14M	Cynoscion nebulosus	Spotted seatrout	Sciaenidae	1	11
131	2017-05-11	2017	May	May River	14M	Cynoscion regalis	Weakfish	Sciaenidae	0	11
131	2017-05-11	2017	May	May River	14M	Leiostomus xanthurus	Spot	Sciaenidae	5	11
131	2017-05-11	2017	May	May River	14M	Menticirrhus americanus	Southern kingfish	Sciaenidae	0	11
131	2017-05-11	2017	May	May River	14M	Micropogonias undulatus	Atlantic croaker	Sciaenidae	0	11
131	2017-05-11	2017	May	May River	14M	Pogonias cromis	Black drum	Sciaenidae	0	11
131	2017-05-11	2017	May	May River	14M	Sciaenops ocellatus	Red drum	Sciaenidae	0	11
131	2017-05-11	2017	May	May River	14M	Scomberomorus maculatus	Spanish mackerel	Scombridae	0	11
131	2017-05-11	2017	May	May River	14M	Centropristis philadelphica	Rock sea bass	Serranidae	0	11
131	2017-05-11	2017	May	May River	14M	Archosargus probatocephalus	Sheepshead	Sparidae	0	11
131	2017-05-11	2017	May	May River	14M	Lagodon rhomboides	Pinfish	Sparidae	30	11
131	2017-05-11	2017	May	May River	14M	Sphyraena barracuda	Great barracuda	Sphyraenidae	0	11
131	2017-05-11	2017	May	May River	14M	Squilla mantis	Mantis shrimp	Squillidae	0	11
131	2017-05-11	2017	May	May River	14M	Peprilus triacanthus	American butterfish	Stromateidae	0	11
131	2017-05-11	2017	May	May River	14M	Hippocampus erectus	Lined seahorse	Syngnathidae	0	11
131	2017-05-11	2017	May	May River	14M	Syngnathus fuscus	Northern pipefish	Syngnathidae	0	11
131	2017-05-11	2017	May	May River	14M	Syngnathus louisianae	Chain pipefish	Syngnathidae	0	11
131	2017-05-11	2017	May	May River	14M	Synodus foetens	Inshore lizardfish	Synodontidae	0	11
131	2017-05-11	2017	May	May River	14M	Sphoeroides maculatus	Northern puffer	Tetraodontidae	0	11
131	2017-05-11	2017	May	May River	14M	Trichiurus lepturus	Atlantic cutlassfish	Trichiuridae	0	11
131	2017-05-11	2017	May	May River	14M	Prionotus tribulus	Bighead searobin	Triglidae	1	11
131	2017-05-11	2017	May	May River	14M	Astroscopus y-graecum	Southern stargazer	Uranoscopidae	0	11
136	2017-05-16	2017	May	May River	14M	Alpheus heterochaelis	Big clawed snapping shrimp	Alpheidae	0	12
136	2017-05-16	2017	May	May River	14M	Menidia menidia	Atlantic silverside	Atherinopsidae	0	12
136	2017-05-16	2017	May	May River	14M	Strongylura marina	Atlantic needlefish	Belonidae	0	12
136	2017-05-16	2017	May	May River	14M	Chasmodes bosquianus	Striped blenny	Blenniidae	0	12
136	2017-05-16	2017	May	May River	14M	Hypsoblennius hentz	Feather Blenny	Blenniidae	0	12
136	2017-05-16	2017	May	May River	14M	Oligoplites saurus	Leatherjack	Carangidae	0	12
136	2017-05-16	2017	May	May River	14M	Alosa pseudoharengus	Blueback herring	Clupeidae	0	12
136	2017-05-16	2017	May	May River	14M	Brevoortia tyrannus	Atlantic menhaden	Clupeidae	0	12
136	2017-05-16	2017	May	May River	14M	Dorosoma petenense	Threadfin shad	Clupeidae	0	12
136	2017-05-16	2017	May	May River	14M	Symphurus plagiusa	Blackcheek tonguefish	Cynoglossidae	0	12
136	2017-05-16	2017	May	May River	14M	Chilomycterus schoepfii	Striped burrfish	Diodontidae	0	12
136	2017-05-16	2017	May	May River	14M	Elops saurus	Ladyfish	Elopidae	0	12
136	2017-05-16	2017	May	May River	14M	Anchoa mitchilli	Bay anchovy	Engraulidae	0	12
136	2017-05-16	2017	May	May River	14M	Chaetodipterus faber	Atlantic spadefish	Ephippidae	0	12
136	2017-05-16	2017	May	May River	14M	Fundulus heteroclitus	Mummichog	Fundulidae	3	12
136	2017-05-16	2017	May	May River	14M	Fundulus majalis	Striped killifish	Fundulidae	0	12
136	2017-05-16	2017	May	May River	14M	Diapterus auratus	Irish mojarra	Gerreidae	0	12
136	2017-05-16	2017	May	May River	14M	Eucinostimus harengulus	Tidewater mojarra	Gerreidae	2	12
136	2017-05-16	2017	May	May River	14M	Ctenogobius boleosoma	Darter goby	Gobiidae	0	12
136	2017-05-16	2017	May	May River	14M	Ctenogobius smaragdus	Emerald goby	Gobiidae	0	12
136	2017-05-16	2017	May	May River	14M	Evorthodus lyricus	Lyre goby	Gobiidae	0	12
136	2017-05-16	2017	May	May River	14M	Gobiosoma bosc	Naked goby	Gobiidae	0	12
136	2017-05-16	2017	May	May River	14M	Microgobius thalassinus	Green goby	Gobiidae	0	12
136	2017-05-16	2017	May	May River	14M	Orthopristis chrysoptera	Pigfish	Haemulidae	17	12
136	2017-05-16	2017	May	May River	14M	Lolliguncula brevis	Brief squid	Loliginidae	0	12
136	2017-05-16	2017	May	May River	14M	Lutjanus griseus	Gray snapper	Lutjanidae	0	12
136	2017-05-16	2017	May	May River	14M	Lutjanus synagris	Lane snapper	Lutjanidae	0	12
136	2017-05-16	2017	May	May River	14M	Stephanolepis hispidus	Planehead filefish	Monacanthidae	0	12
136	2017-05-16	2017	May	May River	14M	Mugil cephalus	Striped mullet	Mugilidae	0	12
136	2017-05-16	2017	May	May River	14M	Mugil curema	White mullet	Mugilidae	0	12
136	2017-05-16	2017	May	May River	14M	Ancilopsetta omata	Ocellated flounder	Paralichthyidae	0	12
136	2017-05-16	2017	May	May River	14M	Citharichthys spilopterus	Bay whiff	Paralichthyidae	0	12
136	2017-05-16	2017	May	May River	14M	Etropus crossotus	Fringed flounder	Paralichthyidae	0	12
136	2017-05-16	2017	May	May River	14M	Paralichthys albiguttata	Gulf flounder	Paralichthyidae	0	12
136	2017-05-16	2017	May	May River	14M	Paralichthys dentatus	Summer flounder	Paralichthyidae	0	12
136	2017-05-16	2017	May	May River	14M	Paralichthys lethostigma	Southern flounder	Paralichthyidae	0	12
136	2017-05-16	2017	May	May River	14M	Urophycis regia	Spotted hake	Phycidae	0	12
136	2017-05-16	2017	May	May River	14M	Pomatomus saltatrix	Bluefish	Pomatomidae	0	12
136	2017-05-16	2017	May	May River	14M	Callinectes sapidus	Blue crab	Portunidae	1	12
136	2017-05-16	2017	May	May River	14M	Bairdiella chrysoura	Silver perch	Sciaenidae	157	12
136	2017-05-16	2017	May	May River	14M	Cynoscion nebulosus	Spotted seatrout	Sciaenidae	0	12
136	2017-05-16	2017	May	May River	14M	Cynoscion regalis	Weakfish	Sciaenidae	0	12
136	2017-05-16	2017	May	May River	14M	Leiostomus xanthurus	Spot	Sciaenidae	0	12
136	2017-05-16	2017	May	May River	14M	Menticirrhus americanus	Southern kingfish	Sciaenidae	0	12
136	2017-05-16	2017	May	May River	14M	Micropogonias undulatus	Atlantic croaker	Sciaenidae	0	12
136	2017-05-16	2017	May	May River	14M	Pogonias cromis	Black drum	Sciaenidae	0	12
136	2017-05-16	2017	May	May River	14M	Sciaenops ocellatus	Red drum	Sciaenidae	0	12
136	2017-05-16	2017	May	May River	14M	Scomberomorus maculatus	Spanish mackerel	Scombridae	0	12
136	2017-05-16	2017	May	May River	14M	Centropristis philadelphica	Rock sea bass	Serranidae	0	12
136	2017-05-16	2017	May	May River	14M	Archosargus probatocephalus	Sheepshead	Sparidae	0	12
136	2017-05-16	2017	May	May River	14M	Lagodon rhomboides	Pinfish	Sparidae	7	12
136	2017-05-16	2017	May	May River	14M	Sphyraena barracuda	Great barracuda	Sphyraenidae	0	12
136	2017-05-16	2017	May	May River	14M	Squilla mantis	Mantis shrimp	Squillidae	0	12
136	2017-05-16	2017	May	May River	14M	Peprilus triacanthus	American butterfish	Stromateidae	0	12
136	2017-05-16	2017	May	May River	14M	Hippocampus erectus	Lined seahorse	Syngnathidae	0	12
136	2017-05-16	2017	May	May River	14M	Syngnathus fuscus	Northern pipefish	Syngnathidae	0	12
136	2017-05-16	2017	May	May River	14M	Syngnathus louisianae	Chain pipefish	Syngnathidae	1	12
136	2017-05-16	2017	May	May River	14M	Synodus foetens	Inshore lizardfish	Synodontidae	0	12
136	2017-05-16	2017	May	May River	14M	Sphoeroides maculatus	Northern puffer	Tetraodontidae	0	12
136	2017-05-16	2017	May	May River	14M	Trichiurus lepturus	Atlantic cutlassfish	Trichiuridae	0	12
136	2017-05-16	2017	May	May River	14M	Prionotus tribulus	Bighead searobin	Triglidae	0	12
136	2017-05-16	2017	May	May River	14M	Astroscopus y-graecum	Southern stargazer	Uranoscopidae	0	12
151	2017-05-31	2017	May	May River	14M	Alpheus heterochaelis	Big clawed snapping shrimp	Alpheidae	0	13
151	2017-05-31	2017	May	May River	14M	Menidia menidia	Atlantic silverside	Atherinopsidae	2	13
151	2017-05-31	2017	May	May River	14M	Strongylura marina	Atlantic needlefish	Belonidae	0	13
151	2017-05-31	2017	May	May River	14M	Chasmodes bosquianus	Striped blenny	Blenniidae	0	13
151	2017-05-31	2017	May	May River	14M	Hypsoblennius hentz	Feather Blenny	Blenniidae	0	13
151	2017-05-31	2017	May	May River	14M	Oligoplites saurus	Leatherjack	Carangidae	0	13
151	2017-05-31	2017	May	May River	14M	Alosa pseudoharengus	Blueback herring	Clupeidae	0	13
151	2017-05-31	2017	May	May River	14M	Brevoortia tyrannus	Atlantic menhaden	Clupeidae	0	13
151	2017-05-31	2017	May	May River	14M	Dorosoma petenense	Threadfin shad	Clupeidae	0	13
151	2017-05-31	2017	May	May River	14M	Symphurus plagiusa	Blackcheek tonguefish	Cynoglossidae	0	13
151	2017-05-31	2017	May	May River	14M	Chilomycterus schoepfii	Striped burrfish	Diodontidae	0	13
151	2017-05-31	2017	May	May River	14M	Elops saurus	Ladyfish	Elopidae	0	13
151	2017-05-31	2017	May	May River	14M	Anchoa mitchilli	Bay anchovy	Engraulidae	1	13
151	2017-05-31	2017	May	May River	14M	Chaetodipterus faber	Atlantic spadefish	Ephippidae	0	13
151	2017-05-31	2017	May	May River	14M	Fundulus heteroclitus	Mummichog	Fundulidae	54	13
151	2017-05-31	2017	May	May River	14M	Fundulus majalis	Striped killifish	Fundulidae	0	13
151	2017-05-31	2017	May	May River	14M	Diapterus auratus	Irish mojarra	Gerreidae	0	13
151	2017-05-31	2017	May	May River	14M	Eucinostimus harengulus	Tidewater mojarra	Gerreidae	62	13
151	2017-05-31	2017	May	May River	14M	Ctenogobius boleosoma	Darter goby	Gobiidae	0	13
151	2017-05-31	2017	May	May River	14M	Ctenogobius smaragdus	Emerald goby	Gobiidae	0	13
151	2017-05-31	2017	May	May River	14M	Evorthodus lyricus	Lyre goby	Gobiidae	0	13
151	2017-05-31	2017	May	May River	14M	Gobiosoma bosc	Naked goby	Gobiidae	0	13
151	2017-05-31	2017	May	May River	14M	Microgobius thalassinus	Green goby	Gobiidae	0	13
151	2017-05-31	2017	May	May River	14M	Orthopristis chrysoptera	Pigfish	Haemulidae	0	13
151	2017-05-31	2017	May	May River	14M	Lolliguncula brevis	Brief squid	Loliginidae	0	13
151	2017-05-31	2017	May	May River	14M	Lutjanus griseus	Gray snapper	Lutjanidae	0	13
151	2017-05-31	2017	May	May River	14M	Lutjanus synagris	Lane snapper	Lutjanidae	0	13
151	2017-05-31	2017	May	May River	14M	Stephanolepis hispidus	Planehead filefish	Monacanthidae	0	13
151	2017-05-31	2017	May	May River	14M	Mugil cephalus	Striped mullet	Mugilidae	0	13
151	2017-05-31	2017	May	May River	14M	Mugil curema	White mullet	Mugilidae	17	13
151	2017-05-31	2017	May	May River	14M	Ancilopsetta omata	Ocellated flounder	Paralichthyidae	0	13
151	2017-05-31	2017	May	May River	14M	Citharichthys spilopterus	Bay whiff	Paralichthyidae	0	13
151	2017-05-31	2017	May	May River	14M	Etropus crossotus	Fringed flounder	Paralichthyidae	0	13
151	2017-05-31	2017	May	May River	14M	Paralichthys albiguttata	Gulf flounder	Paralichthyidae	0	13
151	2017-05-31	2017	May	May River	14M	Paralichthys dentatus	Summer flounder	Paralichthyidae	0	13
151	2017-05-31	2017	May	May River	14M	Paralichthys lethostigma	Southern flounder	Paralichthyidae	0	13
151	2017-05-31	2017	May	May River	14M	Urophycis regia	Spotted hake	Phycidae	0	13
151	2017-05-31	2017	May	May River	14M	Pomatomus saltatrix	Bluefish	Pomatomidae	0	13
151	2017-05-31	2017	May	May River	14M	Callinectes sapidus	Blue crab	Portunidae	0	13
151	2017-05-31	2017	May	May River	14M	Bairdiella chrysoura	Silver perch	Sciaenidae	38	13
151	2017-05-31	2017	May	May River	14M	Cynoscion nebulosus	Spotted seatrout	Sciaenidae	1	13
151	2017-05-31	2017	May	May River	14M	Cynoscion regalis	Weakfish	Sciaenidae	0	13
151	2017-05-31	2017	May	May River	14M	Leiostomus xanthurus	Spot	Sciaenidae	0	13
151	2017-05-31	2017	May	May River	14M	Menticirrhus americanus	Southern kingfish	Sciaenidae	0	13
151	2017-05-31	2017	May	May River	14M	Micropogonias undulatus	Atlantic croaker	Sciaenidae	0	13
151	2017-05-31	2017	May	May River	14M	Pogonias cromis	Black drum	Sciaenidae	0	13
151	2017-05-31	2017	May	May River	14M	Sciaenops ocellatus	Red drum	Sciaenidae	0	13
151	2017-05-31	2017	May	May River	14M	Scomberomorus maculatus	Spanish mackerel	Scombridae	0	13
151	2017-05-31	2017	May	May River	14M	Centropristis philadelphica	Rock sea bass	Serranidae	0	13
151	2017-05-31	2017	May	May River	14M	Archosargus probatocephalus	Sheepshead	Sparidae	0	13
151	2017-05-31	2017	May	May River	14M	Lagodon rhomboides	Pinfish	Sparidae	2	13
151	2017-05-31	2017	May	May River	14M	Sphyraena barracuda	Great barracuda	Sphyraenidae	0	13
151	2017-05-31	2017	May	May River	14M	Squilla mantis	Mantis shrimp	Squillidae	0	13
151	2017-05-31	2017	May	May River	14M	Peprilus triacanthus	American butterfish	Stromateidae	0	13
151	2017-05-31	2017	May	May River	14M	Hippocampus erectus	Lined seahorse	Syngnathidae	0	13
151	2017-05-31	2017	May	May River	14M	Syngnathus fuscus	Northern pipefish	Syngnathidae	0	13
151	2017-05-31	2017	May	May River	14M	Syngnathus louisianae	Chain pipefish	Syngnathidae	0	13
151	2017-05-31	2017	May	May River	14M	Synodus foetens	Inshore lizardfish	Synodontidae	0	13
151	2017-05-31	2017	May	May River	14M	Sphoeroides maculatus	Northern puffer	Tetraodontidae	0	13
151	2017-05-31	2017	May	May River	14M	Trichiurus lepturus	Atlantic cutlassfish	Trichiuridae	0	13
151	2017-05-31	2017	May	May River	14M	Prionotus tribulus	Bighead searobin	Triglidae	0	13
151	2017-05-31	2017	May	May River	14M	Astroscopus y-graecum	Southern stargazer	Uranoscopidae	0	13
151	2017-05-31	2017	May	May River	14M	Alpheus heterochaelis	Big clawed snapping shrimp	Alpheidae	0	14
151	2017-05-31	2017	May	May River	14M	Menidia menidia	Atlantic silverside	Atherinopsidae	0	14
151	2017-05-31	2017	May	May River	14M	Strongylura marina	Atlantic needlefish	Belonidae	0	14
151	2017-05-31	2017	May	May River	14M	Chasmodes bosquianus	Striped blenny	Blenniidae	0	14
151	2017-05-31	2017	May	May River	14M	Hypsoblennius hentz	Feather Blenny	Blenniidae	0	14
151	2017-05-31	2017	May	May River	14M	Oligoplites saurus	Leatherjack	Carangidae	0	14
151	2017-05-31	2017	May	May River	14M	Alosa pseudoharengus	Blueback herring	Clupeidae	0	14
151	2017-05-31	2017	May	May River	14M	Brevoortia tyrannus	Atlantic menhaden	Clupeidae	0	14
151	2017-05-31	2017	May	May River	14M	Dorosoma petenense	Threadfin shad	Clupeidae	0	14
151	2017-05-31	2017	May	May River	14M	Symphurus plagiusa	Blackcheek tonguefish	Cynoglossidae	0	14
151	2017-05-31	2017	May	May River	14M	Chilomycterus schoepfii	Striped burrfish	Diodontidae	0	14
151	2017-05-31	2017	May	May River	14M	Elops saurus	Ladyfish	Elopidae	0	14
151	2017-05-31	2017	May	May River	14M	Anchoa mitchilli	Bay anchovy	Engraulidae	0	14
151	2017-05-31	2017	May	May River	14M	Chaetodipterus faber	Atlantic spadefish	Ephippidae	0	14
151	2017-05-31	2017	May	May River	14M	Fundulus heteroclitus	Mummichog	Fundulidae	5	14
151	2017-05-31	2017	May	May River	14M	Fundulus majalis	Striped killifish	Fundulidae	0	14
151	2017-05-31	2017	May	May River	14M	Diapterus auratus	Irish mojarra	Gerreidae	0	14
151	2017-05-31	2017	May	May River	14M	Eucinostimus harengulus	Tidewater mojarra	Gerreidae	0	14
151	2017-05-31	2017	May	May River	14M	Ctenogobius boleosoma	Darter goby	Gobiidae	0	14
151	2017-05-31	2017	May	May River	14M	Ctenogobius smaragdus	Emerald goby	Gobiidae	0	14
151	2017-05-31	2017	May	May River	14M	Evorthodus lyricus	Lyre goby	Gobiidae	0	14
151	2017-05-31	2017	May	May River	14M	Gobiosoma bosc	Naked goby	Gobiidae	0	14
151	2017-05-31	2017	May	May River	14M	Microgobius thalassinus	Green goby	Gobiidae	0	14
151	2017-05-31	2017	May	May River	14M	Orthopristis chrysoptera	Pigfish	Haemulidae	0	14
151	2017-05-31	2017	May	May River	14M	Lolliguncula brevis	Brief squid	Loliginidae	1	14
151	2017-05-31	2017	May	May River	14M	Lutjanus griseus	Gray snapper	Lutjanidae	0	14
151	2017-05-31	2017	May	May River	14M	Lutjanus synagris	Lane snapper	Lutjanidae	0	14
151	2017-05-31	2017	May	May River	14M	Stephanolepis hispidus	Planehead filefish	Monacanthidae	0	14
151	2017-05-31	2017	May	May River	14M	Mugil cephalus	Striped mullet	Mugilidae	0	14
151	2017-05-31	2017	May	May River	14M	Mugil curema	White mullet	Mugilidae	0	14
151	2017-05-31	2017	May	May River	14M	Ancilopsetta omata	Ocellated flounder	Paralichthyidae	0	14
151	2017-05-31	2017	May	May River	14M	Citharichthys spilopterus	Bay whiff	Paralichthyidae	0	14
151	2017-05-31	2017	May	May River	14M	Etropus crossotus	Fringed flounder	Paralichthyidae	0	14
151	2017-05-31	2017	May	May River	14M	Paralichthys albiguttata	Gulf flounder	Paralichthyidae	0	14
151	2017-05-31	2017	May	May River	14M	Paralichthys dentatus	Summer flounder	Paralichthyidae	0	14
151	2017-05-31	2017	May	May River	14M	Paralichthys lethostigma	Southern flounder	Paralichthyidae	0	14
151	2017-05-31	2017	May	May River	14M	Urophycis regia	Spotted hake	Phycidae	0	14
151	2017-05-31	2017	May	May River	14M	Pomatomus saltatrix	Bluefish	Pomatomidae	0	14
151	2017-05-31	2017	May	May River	14M	Callinectes sapidus	Blue crab	Portunidae	1	14
151	2017-05-31	2017	May	May River	14M	Bairdiella chrysoura	Silver perch	Sciaenidae	13	14
151	2017-05-31	2017	May	May River	14M	Cynoscion nebulosus	Spotted seatrout	Sciaenidae	0	14
151	2017-05-31	2017	May	May River	14M	Cynoscion regalis	Weakfish	Sciaenidae	0	14
151	2017-05-31	2017	May	May River	14M	Leiostomus xanthurus	Spot	Sciaenidae	0	14
151	2017-05-31	2017	May	May River	14M	Menticirrhus americanus	Southern kingfish	Sciaenidae	0	14
151	2017-05-31	2017	May	May River	14M	Micropogonias undulatus	Atlantic croaker	Sciaenidae	0	14
151	2017-05-31	2017	May	May River	14M	Pogonias cromis	Black drum	Sciaenidae	0	14
151	2017-05-31	2017	May	May River	14M	Sciaenops ocellatus	Red drum	Sciaenidae	0	14
151	2017-05-31	2017	May	May River	14M	Scomberomorus maculatus	Spanish mackerel	Scombridae	0	14
151	2017-05-31	2017	May	May River	14M	Centropristis philadelphica	Rock sea bass	Serranidae	0	14
151	2017-05-31	2017	May	May River	14M	Archosargus probatocephalus	Sheepshead	Sparidae	0	14
151	2017-05-31	2017	May	May River	14M	Lagodon rhomboides	Pinfish	Sparidae	1	14
151	2017-05-31	2017	May	May River	14M	Sphyraena barracuda	Great barracuda	Sphyraenidae	0	14
151	2017-05-31	2017	May	May River	14M	Squilla mantis	Mantis shrimp	Squillidae	0	14
151	2017-05-31	2017	May	May River	14M	Peprilus triacanthus	American butterfish	Stromateidae	0	14
151	2017-05-31	2017	May	May River	14M	Hippocampus erectus	Lined seahorse	Syngnathidae	0	14
151	2017-05-31	2017	May	May River	14M	Syngnathus fuscus	Northern pipefish	Syngnathidae	0	14
151	2017-05-31	2017	May	May River	14M	Syngnathus louisianae	Chain pipefish	Syngnathidae	4	14
151	2017-05-31	2017	May	May River	14M	Synodus foetens	Inshore lizardfish	Synodontidae	1	14
151	2017-05-31	2017	May	May River	14M	Sphoeroides maculatus	Northern puffer	Tetraodontidae	0	14
151	2017-05-31	2017	May	May River	14M	Trichiurus lepturus	Atlantic cutlassfish	Trichiuridae	0	14
151	2017-05-31	2017	May	May River	14M	Prionotus tribulus	Bighead searobin	Triglidae	0	14
151	2017-05-31	2017	May	May River	14M	Astroscopus y-graecum	Southern stargazer	Uranoscopidae	0	14
166	2017-06-15	2017	June	May River	14M	Alpheus heterochaelis	Big clawed snapping shrimp	Alpheidae	0	15
166	2017-06-15	2017	June	May River	14M	Menidia menidia	Atlantic silverside	Atherinopsidae	2	15
166	2017-06-15	2017	June	May River	14M	Strongylura marina	Atlantic needlefish	Belonidae	0	15
166	2017-06-15	2017	June	May River	14M	Chasmodes bosquianus	Striped blenny	Blenniidae	0	15
166	2017-06-15	2017	June	May River	14M	Hypsoblennius hentz	Feather Blenny	Blenniidae	0	15
166	2017-06-15	2017	June	May River	14M	Oligoplites saurus	Leatherjack	Carangidae	0	15
166	2017-06-15	2017	June	May River	14M	Alosa pseudoharengus	Blueback herring	Clupeidae	0	15
166	2017-06-15	2017	June	May River	14M	Brevoortia tyrannus	Atlantic menhaden	Clupeidae	0	15
166	2017-06-15	2017	June	May River	14M	Dorosoma petenense	Threadfin shad	Clupeidae	0	15
166	2017-06-15	2017	June	May River	14M	Symphurus plagiusa	Blackcheek tonguefish	Cynoglossidae	0	15
166	2017-06-15	2017	June	May River	14M	Chilomycterus schoepfii	Striped burrfish	Diodontidae	0	15
166	2017-06-15	2017	June	May River	14M	Elops saurus	Ladyfish	Elopidae	0	15
166	2017-06-15	2017	June	May River	14M	Anchoa mitchilli	Bay anchovy	Engraulidae	1	15
166	2017-06-15	2017	June	May River	14M	Chaetodipterus faber	Atlantic spadefish	Ephippidae	1	15
166	2017-06-15	2017	June	May River	14M	Fundulus heteroclitus	Mummichog	Fundulidae	45	15
166	2017-06-15	2017	June	May River	14M	Fundulus majalis	Striped killifish	Fundulidae	0	15
166	2017-06-15	2017	June	May River	14M	Diapterus auratus	Irish mojarra	Gerreidae	0	15
166	2017-06-15	2017	June	May River	14M	Eucinostimus harengulus	Tidewater mojarra	Gerreidae	39	15
166	2017-06-15	2017	June	May River	14M	Ctenogobius boleosoma	Darter goby	Gobiidae	0	15
166	2017-06-15	2017	June	May River	14M	Ctenogobius smaragdus	Emerald goby	Gobiidae	0	15
166	2017-06-15	2017	June	May River	14M	Evorthodus lyricus	Lyre goby	Gobiidae	0	15
166	2017-06-15	2017	June	May River	14M	Gobiosoma bosc	Naked goby	Gobiidae	0	15
166	2017-06-15	2017	June	May River	14M	Microgobius thalassinus	Green goby	Gobiidae	0	15
166	2017-06-15	2017	June	May River	14M	Orthopristis chrysoptera	Pigfish	Haemulidae	0	15
166	2017-06-15	2017	June	May River	14M	Lolliguncula brevis	Brief squid	Loliginidae	0	15
166	2017-06-15	2017	June	May River	14M	Lutjanus griseus	Gray snapper	Lutjanidae	0	15
166	2017-06-15	2017	June	May River	14M	Lutjanus synagris	Lane snapper	Lutjanidae	0	15
166	2017-06-15	2017	June	May River	14M	Stephanolepis hispidus	Planehead filefish	Monacanthidae	0	15
166	2017-06-15	2017	June	May River	14M	Mugil cephalus	Striped mullet	Mugilidae	0	15
166	2017-06-15	2017	June	May River	14M	Mugil curema	White mullet	Mugilidae	0	15
166	2017-06-15	2017	June	May River	14M	Ancilopsetta omata	Ocellated flounder	Paralichthyidae	0	15
166	2017-06-15	2017	June	May River	14M	Citharichthys spilopterus	Bay whiff	Paralichthyidae	0	15
166	2017-06-15	2017	June	May River	14M	Etropus crossotus	Fringed flounder	Paralichthyidae	0	15
166	2017-06-15	2017	June	May River	14M	Paralichthys albiguttata	Gulf flounder	Paralichthyidae	0	15
166	2017-06-15	2017	June	May River	14M	Paralichthys dentatus	Summer flounder	Paralichthyidae	0	15
166	2017-06-15	2017	June	May River	14M	Paralichthys lethostigma	Southern flounder	Paralichthyidae	0	15
166	2017-06-15	2017	June	May River	14M	Urophycis regia	Spotted hake	Phycidae	0	15
166	2017-06-15	2017	June	May River	14M	Pomatomus saltatrix	Bluefish	Pomatomidae	0	15
166	2017-06-15	2017	June	May River	14M	Callinectes sapidus	Blue crab	Portunidae	0	15
166	2017-06-15	2017	June	May River	14M	Bairdiella chrysoura	Silver perch	Sciaenidae	32	15
166	2017-06-15	2017	June	May River	14M	Cynoscion nebulosus	Spotted seatrout	Sciaenidae	0	15
166	2017-06-15	2017	June	May River	14M	Cynoscion regalis	Weakfish	Sciaenidae	1	15
166	2017-06-15	2017	June	May River	14M	Leiostomus xanthurus	Spot	Sciaenidae	0	15
166	2017-06-15	2017	June	May River	14M	Menticirrhus americanus	Southern kingfish	Sciaenidae	0	15
166	2017-06-15	2017	June	May River	14M	Micropogonias undulatus	Atlantic croaker	Sciaenidae	0	15
166	2017-06-15	2017	June	May River	14M	Pogonias cromis	Black drum	Sciaenidae	0	15
166	2017-06-15	2017	June	May River	14M	Sciaenops ocellatus	Red drum	Sciaenidae	0	15
166	2017-06-15	2017	June	May River	14M	Scomberomorus maculatus	Spanish mackerel	Scombridae	0	15
166	2017-06-15	2017	June	May River	14M	Centropristis philadelphica	Rock sea bass	Serranidae	0	15
166	2017-06-15	2017	June	May River	14M	Archosargus probatocephalus	Sheepshead	Sparidae	0	15
166	2017-06-15	2017	June	May River	14M	Lagodon rhomboides	Pinfish	Sparidae	3	15
166	2017-06-15	2017	June	May River	14M	Sphyraena barracuda	Great barracuda	Sphyraenidae	0	15
166	2017-06-15	2017	June	May River	14M	Squilla mantis	Mantis shrimp	Squillidae	0	15
166	2017-06-15	2017	June	May River	14M	Peprilus triacanthus	American butterfish	Stromateidae	0	15
166	2017-06-15	2017	June	May River	14M	Hippocampus erectus	Lined seahorse	Syngnathidae	0	15
166	2017-06-15	2017	June	May River	14M	Syngnathus fuscus	Northern pipefish	Syngnathidae	0	15
166	2017-06-15	2017	June	May River	14M	Syngnathus louisianae	Chain pipefish	Syngnathidae	3	15
166	2017-06-15	2017	June	May River	14M	Synodus foetens	Inshore lizardfish	Synodontidae	0	15
166	2017-06-15	2017	June	May River	14M	Sphoeroides maculatus	Northern puffer	Tetraodontidae	0	15
166	2017-06-15	2017	June	May River	14M	Trichiurus lepturus	Atlantic cutlassfish	Trichiuridae	0	15
166	2017-06-15	2017	June	May River	14M	Prionotus tribulus	Bighead searobin	Triglidae	0	15
166	2017-06-15	2017	June	May River	14M	Astroscopus y-graecum	Southern stargazer	Uranoscopidae	0	15
166	2017-06-15	2017	June	May River	14M	Alpheus heterochaelis	Big clawed snapping shrimp	Alpheidae	0	16
166	2017-06-15	2017	June	May River	14M	Menidia menidia	Atlantic silverside	Atherinopsidae	19	16
166	2017-06-15	2017	June	May River	14M	Strongylura marina	Atlantic needlefish	Belonidae	0	16
166	2017-06-15	2017	June	May River	14M	Chasmodes bosquianus	Striped blenny	Blenniidae	0	16
166	2017-06-15	2017	June	May River	14M	Hypsoblennius hentz	Feather Blenny	Blenniidae	0	16
166	2017-06-15	2017	June	May River	14M	Oligoplites saurus	Leatherjack	Carangidae	0	16
166	2017-06-15	2017	June	May River	14M	Alosa pseudoharengus	Blueback herring	Clupeidae	0	16
166	2017-06-15	2017	June	May River	14M	Brevoortia tyrannus	Atlantic menhaden	Clupeidae	0	16
166	2017-06-15	2017	June	May River	14M	Dorosoma petenense	Threadfin shad	Clupeidae	0	16
166	2017-06-15	2017	June	May River	14M	Symphurus plagiusa	Blackcheek tonguefish	Cynoglossidae	0	16
166	2017-06-15	2017	June	May River	14M	Chilomycterus schoepfii	Striped burrfish	Diodontidae	2	16
166	2017-06-15	2017	June	May River	14M	Elops saurus	Ladyfish	Elopidae	0	16
166	2017-06-15	2017	June	May River	14M	Anchoa mitchilli	Bay anchovy	Engraulidae	0	16
166	2017-06-15	2017	June	May River	14M	Chaetodipterus faber	Atlantic spadefish	Ephippidae	0	16
166	2017-06-15	2017	June	May River	14M	Fundulus heteroclitus	Mummichog	Fundulidae	89	16
166	2017-06-15	2017	June	May River	14M	Fundulus majalis	Striped killifish	Fundulidae	0	16
166	2017-06-15	2017	June	May River	14M	Diapterus auratus	Irish mojarra	Gerreidae	0	16
166	2017-06-15	2017	June	May River	14M	Eucinostimus harengulus	Tidewater mojarra	Gerreidae	7	16
166	2017-06-15	2017	June	May River	14M	Ctenogobius boleosoma	Darter goby	Gobiidae	0	16
166	2017-06-15	2017	June	May River	14M	Ctenogobius smaragdus	Emerald goby	Gobiidae	0	16
166	2017-06-15	2017	June	May River	14M	Evorthodus lyricus	Lyre goby	Gobiidae	0	16
166	2017-06-15	2017	June	May River	14M	Gobiosoma bosc	Naked goby	Gobiidae	0	16
166	2017-06-15	2017	June	May River	14M	Microgobius thalassinus	Green goby	Gobiidae	0	16
166	2017-06-15	2017	June	May River	14M	Orthopristis chrysoptera	Pigfish	Haemulidae	3	16
166	2017-06-15	2017	June	May River	14M	Lolliguncula brevis	Brief squid	Loliginidae	0	16
166	2017-06-15	2017	June	May River	14M	Lutjanus griseus	Gray snapper	Lutjanidae	0	16
166	2017-06-15	2017	June	May River	14M	Lutjanus synagris	Lane snapper	Lutjanidae	0	16
166	2017-06-15	2017	June	May River	14M	Stephanolepis hispidus	Planehead filefish	Monacanthidae	0	16
166	2017-06-15	2017	June	May River	14M	Mugil cephalus	Striped mullet	Mugilidae	0	16
166	2017-06-15	2017	June	May River	14M	Mugil curema	White mullet	Mugilidae	2	16
166	2017-06-15	2017	June	May River	14M	Ancilopsetta omata	Ocellated flounder	Paralichthyidae	0	16
166	2017-06-15	2017	June	May River	14M	Citharichthys spilopterus	Bay whiff	Paralichthyidae	0	16
166	2017-06-15	2017	June	May River	14M	Etropus crossotus	Fringed flounder	Paralichthyidae	0	16
166	2017-06-15	2017	June	May River	14M	Paralichthys albiguttata	Gulf flounder	Paralichthyidae	0	16
166	2017-06-15	2017	June	May River	14M	Paralichthys dentatus	Summer flounder	Paralichthyidae	0	16
166	2017-06-15	2017	June	May River	14M	Paralichthys lethostigma	Southern flounder	Paralichthyidae	0	16
166	2017-06-15	2017	June	May River	14M	Urophycis regia	Spotted hake	Phycidae	0	16
166	2017-06-15	2017	June	May River	14M	Pomatomus saltatrix	Bluefish	Pomatomidae	0	16
166	2017-06-15	2017	June	May River	14M	Callinectes sapidus	Blue crab	Portunidae	1	16
166	2017-06-15	2017	June	May River	14M	Bairdiella chrysoura	Silver perch	Sciaenidae	67	16
166	2017-06-15	2017	June	May River	14M	Cynoscion nebulosus	Spotted seatrout	Sciaenidae	0	16
166	2017-06-15	2017	June	May River	14M	Cynoscion regalis	Weakfish	Sciaenidae	0	16
166	2017-06-15	2017	June	May River	14M	Leiostomus xanthurus	Spot	Sciaenidae	0	16
166	2017-06-15	2017	June	May River	14M	Menticirrhus americanus	Southern kingfish	Sciaenidae	0	16
166	2017-06-15	2017	June	May River	14M	Micropogonias undulatus	Atlantic croaker	Sciaenidae	0	16
166	2017-06-15	2017	June	May River	14M	Pogonias cromis	Black drum	Sciaenidae	0	16
166	2017-06-15	2017	June	May River	14M	Sciaenops ocellatus	Red drum	Sciaenidae	0	16
166	2017-06-15	2017	June	May River	14M	Scomberomorus maculatus	Spanish mackerel	Scombridae	0	16
166	2017-06-15	2017	June	May River	14M	Centropristis philadelphica	Rock sea bass	Serranidae	0	16
166	2017-06-15	2017	June	May River	14M	Archosargus probatocephalus	Sheepshead	Sparidae	3	16
166	2017-06-15	2017	June	May River	14M	Lagodon rhomboides	Pinfish	Sparidae	67	16
166	2017-06-15	2017	June	May River	14M	Sphyraena barracuda	Great barracuda	Sphyraenidae	0	16
166	2017-06-15	2017	June	May River	14M	Squilla mantis	Mantis shrimp	Squillidae	0	16
166	2017-06-15	2017	June	May River	14M	Peprilus triacanthus	American butterfish	Stromateidae	0	16
166	2017-06-15	2017	June	May River	14M	Hippocampus erectus	Lined seahorse	Syngnathidae	0	16
166	2017-06-15	2017	June	May River	14M	Syngnathus fuscus	Northern pipefish	Syngnathidae	0	16
166	2017-06-15	2017	June	May River	14M	Syngnathus louisianae	Chain pipefish	Syngnathidae	0	16
166	2017-06-15	2017	June	May River	14M	Synodus foetens	Inshore lizardfish	Synodontidae	1	16
166	2017-06-15	2017	June	May River	14M	Sphoeroides maculatus	Northern puffer	Tetraodontidae	0	16
166	2017-06-15	2017	June	May River	14M	Trichiurus lepturus	Atlantic cutlassfish	Trichiuridae	0	16
166	2017-06-15	2017	June	May River	14M	Prionotus tribulus	Bighead searobin	Triglidae	0	16
166	2017-06-15	2017	June	May River	14M	Astroscopus y-graecum	Southern stargazer	Uranoscopidae	0	16
187	2017-07-06	2017	July	May River	14M	Alpheus heterochaelis	Big clawed snapping shrimp	Alpheidae	0	17
187	2017-07-06	2017	July	May River	14M	Menidia menidia	Atlantic silverside	Atherinopsidae	0	17
187	2017-07-06	2017	July	May River	14M	Strongylura marina	Atlantic needlefish	Belonidae	0	17
187	2017-07-06	2017	July	May River	14M	Chasmodes bosquianus	Striped blenny	Blenniidae	0	17
187	2017-07-06	2017	July	May River	14M	Hypsoblennius hentz	Feather Blenny	Blenniidae	0	17
187	2017-07-06	2017	July	May River	14M	Oligoplites saurus	Leatherjack	Carangidae	0	17
187	2017-07-06	2017	July	May River	14M	Alosa pseudoharengus	Blueback herring	Clupeidae	0	17
187	2017-07-06	2017	July	May River	14M	Brevoortia tyrannus	Atlantic menhaden	Clupeidae	0	17
187	2017-07-06	2017	July	May River	14M	Dorosoma petenense	Threadfin shad	Clupeidae	0	17
187	2017-07-06	2017	July	May River	14M	Symphurus plagiusa	Blackcheek tonguefish	Cynoglossidae	0	17
187	2017-07-06	2017	July	May River	14M	Chilomycterus schoepfii	Striped burrfish	Diodontidae	0	17
187	2017-07-06	2017	July	May River	14M	Elops saurus	Ladyfish	Elopidae	1	17
187	2017-07-06	2017	July	May River	14M	Anchoa mitchilli	Bay anchovy	Engraulidae	21	17
187	2017-07-06	2017	July	May River	14M	Chaetodipterus faber	Atlantic spadefish	Ephippidae	0	17
187	2017-07-06	2017	July	May River	14M	Fundulus heteroclitus	Mummichog	Fundulidae	34	17
187	2017-07-06	2017	July	May River	14M	Fundulus majalis	Striped killifish	Fundulidae	0	17
187	2017-07-06	2017	July	May River	14M	Diapterus auratus	Irish mojarra	Gerreidae	0	17
187	2017-07-06	2017	July	May River	14M	Eucinostimus harengulus	Tidewater mojarra	Gerreidae	13	17
187	2017-07-06	2017	July	May River	14M	Ctenogobius boleosoma	Darter goby	Gobiidae	0	17
187	2017-07-06	2017	July	May River	14M	Ctenogobius smaragdus	Emerald goby	Gobiidae	0	17
187	2017-07-06	2017	July	May River	14M	Evorthodus lyricus	Lyre goby	Gobiidae	0	17
187	2017-07-06	2017	July	May River	14M	Gobiosoma bosc	Naked goby	Gobiidae	0	17
187	2017-07-06	2017	July	May River	14M	Microgobius thalassinus	Green goby	Gobiidae	0	17
187	2017-07-06	2017	July	May River	14M	Orthopristis chrysoptera	Pigfish	Haemulidae	0	17
187	2017-07-06	2017	July	May River	14M	Lolliguncula brevis	Brief squid	Loliginidae	0	17
187	2017-07-06	2017	July	May River	14M	Lutjanus griseus	Gray snapper	Lutjanidae	0	17
187	2017-07-06	2017	July	May River	14M	Lutjanus synagris	Lane snapper	Lutjanidae	0	17
187	2017-07-06	2017	July	May River	14M	Stephanolepis hispidus	Planehead filefish	Monacanthidae	0	17
187	2017-07-06	2017	July	May River	14M	Mugil cephalus	Striped mullet	Mugilidae	0	17
187	2017-07-06	2017	July	May River	14M	Mugil curema	White mullet	Mugilidae	2	17
187	2017-07-06	2017	July	May River	14M	Ancilopsetta omata	Ocellated flounder	Paralichthyidae	0	17
187	2017-07-06	2017	July	May River	14M	Citharichthys spilopterus	Bay whiff	Paralichthyidae	0	17
187	2017-07-06	2017	July	May River	14M	Etropus crossotus	Fringed flounder	Paralichthyidae	0	17
187	2017-07-06	2017	July	May River	14M	Paralichthys albiguttata	Gulf flounder	Paralichthyidae	0	17
187	2017-07-06	2017	July	May River	14M	Paralichthys dentatus	Summer flounder	Paralichthyidae	0	17
187	2017-07-06	2017	July	May River	14M	Paralichthys lethostigma	Southern flounder	Paralichthyidae	0	17
187	2017-07-06	2017	July	May River	14M	Urophycis regia	Spotted hake	Phycidae	0	17
187	2017-07-06	2017	July	May River	14M	Pomatomus saltatrix	Bluefish	Pomatomidae	0	17
187	2017-07-06	2017	July	May River	14M	Callinectes sapidus	Blue crab	Portunidae	2	17
187	2017-07-06	2017	July	May River	14M	Bairdiella chrysoura	Silver perch	Sciaenidae	39	17
187	2017-07-06	2017	July	May River	14M	Cynoscion nebulosus	Spotted seatrout	Sciaenidae	0	17
187	2017-07-06	2017	July	May River	14M	Cynoscion regalis	Weakfish	Sciaenidae	0	17
187	2017-07-06	2017	July	May River	14M	Leiostomus xanthurus	Spot	Sciaenidae	0	17
187	2017-07-06	2017	July	May River	14M	Menticirrhus americanus	Southern kingfish	Sciaenidae	0	17
187	2017-07-06	2017	July	May River	14M	Micropogonias undulatus	Atlantic croaker	Sciaenidae	0	17
187	2017-07-06	2017	July	May River	14M	Pogonias cromis	Black drum	Sciaenidae	0	17
187	2017-07-06	2017	July	May River	14M	Sciaenops ocellatus	Red drum	Sciaenidae	0	17
187	2017-07-06	2017	July	May River	14M	Scomberomorus maculatus	Spanish mackerel	Scombridae	0	17
187	2017-07-06	2017	July	May River	14M	Centropristis philadelphica	Rock sea bass	Serranidae	0	17
187	2017-07-06	2017	July	May River	14M	Archosargus probatocephalus	Sheepshead	Sparidae	0	17
187	2017-07-06	2017	July	May River	14M	Lagodon rhomboides	Pinfish	Sparidae	2	17
187	2017-07-06	2017	July	May River	14M	Sphyraena barracuda	Great barracuda	Sphyraenidae	0	17
187	2017-07-06	2017	July	May River	14M	Squilla mantis	Mantis shrimp	Squillidae	0	17
187	2017-07-06	2017	July	May River	14M	Peprilus triacanthus	American butterfish	Stromateidae	0	17
187	2017-07-06	2017	July	May River	14M	Hippocampus erectus	Lined seahorse	Syngnathidae	0	17
187	2017-07-06	2017	July	May River	14M	Syngnathus fuscus	Northern pipefish	Syngnathidae	0	17
187	2017-07-06	2017	July	May River	14M	Syngnathus louisianae	Chain pipefish	Syngnathidae	6	17
187	2017-07-06	2017	July	May River	14M	Synodus foetens	Inshore lizardfish	Synodontidae	0	17
187	2017-07-06	2017	July	May River	14M	Sphoeroides maculatus	Northern puffer	Tetraodontidae	0	17
187	2017-07-06	2017	July	May River	14M	Trichiurus lepturus	Atlantic cutlassfish	Trichiuridae	0	17
187	2017-07-06	2017	July	May River	14M	Prionotus tribulus	Bighead searobin	Triglidae	0	17
187	2017-07-06	2017	July	May River	14M	Astroscopus y-graecum	Southern stargazer	Uranoscopidae	0	17
187	2017-07-06	2017	July	May River	14M	Alpheus heterochaelis	Big clawed snapping shrimp	Alpheidae	0	18
187	2017-07-06	2017	July	May River	14M	Menidia menidia	Atlantic silverside	Atherinopsidae	0	18
187	2017-07-06	2017	July	May River	14M	Strongylura marina	Atlantic needlefish	Belonidae	0	18
187	2017-07-06	2017	July	May River	14M	Chasmodes bosquianus	Striped blenny	Blenniidae	0	18
187	2017-07-06	2017	July	May River	14M	Hypsoblennius hentz	Feather Blenny	Blenniidae	0	18
187	2017-07-06	2017	July	May River	14M	Oligoplites saurus	Leatherjack	Carangidae	0	18
187	2017-07-06	2017	July	May River	14M	Alosa pseudoharengus	Blueback herring	Clupeidae	0	18
187	2017-07-06	2017	July	May River	14M	Brevoortia tyrannus	Atlantic menhaden	Clupeidae	0	18
187	2017-07-06	2017	July	May River	14M	Dorosoma petenense	Threadfin shad	Clupeidae	0	18
187	2017-07-06	2017	July	May River	14M	Symphurus plagiusa	Blackcheek tonguefish	Cynoglossidae	0	18
187	2017-07-06	2017	July	May River	14M	Chilomycterus schoepfii	Striped burrfish	Diodontidae	0	18
187	2017-07-06	2017	July	May River	14M	Elops saurus	Ladyfish	Elopidae	0	18
187	2017-07-06	2017	July	May River	14M	Anchoa mitchilli	Bay anchovy	Engraulidae	5	18
187	2017-07-06	2017	July	May River	14M	Chaetodipterus faber	Atlantic spadefish	Ephippidae	0	18
187	2017-07-06	2017	July	May River	14M	Fundulus heteroclitus	Mummichog	Fundulidae	90	18
187	2017-07-06	2017	July	May River	14M	Fundulus majalis	Striped killifish	Fundulidae	0	18
187	2017-07-06	2017	July	May River	14M	Diapterus auratus	Irish mojarra	Gerreidae	0	18
187	2017-07-06	2017	July	May River	14M	Eucinostimus harengulus	Tidewater mojarra	Gerreidae	11	18
187	2017-07-06	2017	July	May River	14M	Ctenogobius boleosoma	Darter goby	Gobiidae	0	18
187	2017-07-06	2017	July	May River	14M	Ctenogobius smaragdus	Emerald goby	Gobiidae	0	18
187	2017-07-06	2017	July	May River	14M	Evorthodus lyricus	Lyre goby	Gobiidae	0	18
187	2017-07-06	2017	July	May River	14M	Gobiosoma bosc	Naked goby	Gobiidae	0	18
187	2017-07-06	2017	July	May River	14M	Microgobius thalassinus	Green goby	Gobiidae	0	18
187	2017-07-06	2017	July	May River	14M	Orthopristis chrysoptera	Pigfish	Haemulidae	0	18
187	2017-07-06	2017	July	May River	14M	Lolliguncula brevis	Brief squid	Loliginidae	0	18
187	2017-07-06	2017	July	May River	14M	Lutjanus griseus	Gray snapper	Lutjanidae	0	18
187	2017-07-06	2017	July	May River	14M	Lutjanus synagris	Lane snapper	Lutjanidae	0	18
187	2017-07-06	2017	July	May River	14M	Stephanolepis hispidus	Planehead filefish	Monacanthidae	0	18
187	2017-07-06	2017	July	May River	14M	Mugil cephalus	Striped mullet	Mugilidae	0	18
187	2017-07-06	2017	July	May River	14M	Mugil curema	White mullet	Mugilidae	5	18
187	2017-07-06	2017	July	May River	14M	Ancilopsetta omata	Ocellated flounder	Paralichthyidae	0	18
187	2017-07-06	2017	July	May River	14M	Citharichthys spilopterus	Bay whiff	Paralichthyidae	1	18
187	2017-07-06	2017	July	May River	14M	Etropus crossotus	Fringed flounder	Paralichthyidae	0	18
187	2017-07-06	2017	July	May River	14M	Paralichthys albiguttata	Gulf flounder	Paralichthyidae	0	18
187	2017-07-06	2017	July	May River	14M	Paralichthys dentatus	Summer flounder	Paralichthyidae	0	18
187	2017-07-06	2017	July	May River	14M	Paralichthys lethostigma	Southern flounder	Paralichthyidae	0	18
187	2017-07-06	2017	July	May River	14M	Urophycis regia	Spotted hake	Phycidae	0	18
187	2017-07-06	2017	July	May River	14M	Pomatomus saltatrix	Bluefish	Pomatomidae	0	18
187	2017-07-06	2017	July	May River	14M	Callinectes sapidus	Blue crab	Portunidae	0	18
187	2017-07-06	2017	July	May River	14M	Bairdiella chrysoura	Silver perch	Sciaenidae	5	18
187	2017-07-06	2017	July	May River	14M	Cynoscion nebulosus	Spotted seatrout	Sciaenidae	1	18
187	2017-07-06	2017	July	May River	14M	Cynoscion regalis	Weakfish	Sciaenidae	0	18
187	2017-07-06	2017	July	May River	14M	Leiostomus xanthurus	Spot	Sciaenidae	0	18
187	2017-07-06	2017	July	May River	14M	Menticirrhus americanus	Southern kingfish	Sciaenidae	0	18
187	2017-07-06	2017	July	May River	14M	Micropogonias undulatus	Atlantic croaker	Sciaenidae	0	18
187	2017-07-06	2017	July	May River	14M	Pogonias cromis	Black drum	Sciaenidae	0	18
187	2017-07-06	2017	July	May River	14M	Sciaenops ocellatus	Red drum	Sciaenidae	0	18
187	2017-07-06	2017	July	May River	14M	Scomberomorus maculatus	Spanish mackerel	Scombridae	0	18
187	2017-07-06	2017	July	May River	14M	Centropristis philadelphica	Rock sea bass	Serranidae	0	18
187	2017-07-06	2017	July	May River	14M	Archosargus probatocephalus	Sheepshead	Sparidae	0	18
187	2017-07-06	2017	July	May River	14M	Lagodon rhomboides	Pinfish	Sparidae	0	18
187	2017-07-06	2017	July	May River	14M	Sphyraena barracuda	Great barracuda	Sphyraenidae	0	18
187	2017-07-06	2017	July	May River	14M	Squilla mantis	Mantis shrimp	Squillidae	0	18
187	2017-07-06	2017	July	May River	14M	Peprilus triacanthus	American butterfish	Stromateidae	0	18
187	2017-07-06	2017	July	May River	14M	Hippocampus erectus	Lined seahorse	Syngnathidae	0	18
187	2017-07-06	2017	July	May River	14M	Syngnathus fuscus	Northern pipefish	Syngnathidae	0	18
187	2017-07-06	2017	July	May River	14M	Syngnathus louisianae	Chain pipefish	Syngnathidae	3	18
187	2017-07-06	2017	July	May River	14M	Synodus foetens	Inshore lizardfish	Synodontidae	0	18
187	2017-07-06	2017	July	May River	14M	Sphoeroides maculatus	Northern puffer	Tetraodontidae	0	18
187	2017-07-06	2017	July	May River	14M	Trichiurus lepturus	Atlantic cutlassfish	Trichiuridae	0	18
187	2017-07-06	2017	July	May River	14M	Prionotus tribulus	Bighead searobin	Triglidae	0	18
187	2017-07-06	2017	July	May River	14M	Astroscopus y-graecum	Southern stargazer	Uranoscopidae	0	18
199	2017-07-18	2017	July	May River	14M	Alpheus heterochaelis	Big clawed snapping shrimp	Alpheidae	0	19
199	2017-07-18	2017	July	May River	14M	Menidia menidia	Atlantic silverside	Atherinopsidae	0	19
199	2017-07-18	2017	July	May River	14M	Strongylura marina	Atlantic needlefish	Belonidae	0	19
199	2017-07-18	2017	July	May River	14M	Chasmodes bosquianus	Striped blenny	Blenniidae	0	19
199	2017-07-18	2017	July	May River	14M	Hypsoblennius hentz	Feather Blenny	Blenniidae	0	19
199	2017-07-18	2017	July	May River	14M	Oligoplites saurus	Leatherjack	Carangidae	0	19
199	2017-07-18	2017	July	May River	14M	Alosa pseudoharengus	Blueback herring	Clupeidae	0	19
199	2017-07-18	2017	July	May River	14M	Brevoortia tyrannus	Atlantic menhaden	Clupeidae	0	19
199	2017-07-18	2017	July	May River	14M	Dorosoma petenense	Threadfin shad	Clupeidae	0	19
199	2017-07-18	2017	July	May River	14M	Symphurus plagiusa	Blackcheek tonguefish	Cynoglossidae	1	19
199	2017-07-18	2017	July	May River	14M	Chilomycterus schoepfii	Striped burrfish	Diodontidae	0	19
199	2017-07-18	2017	July	May River	14M	Elops saurus	Ladyfish	Elopidae	0	19
199	2017-07-18	2017	July	May River	14M	Anchoa mitchilli	Bay anchovy	Engraulidae	0	19
199	2017-07-18	2017	July	May River	14M	Chaetodipterus faber	Atlantic spadefish	Ephippidae	0	19
199	2017-07-18	2017	July	May River	14M	Fundulus heteroclitus	Mummichog	Fundulidae	6	19
199	2017-07-18	2017	July	May River	14M	Fundulus majalis	Striped killifish	Fundulidae	0	19
199	2017-07-18	2017	July	May River	14M	Diapterus auratus	Irish mojarra	Gerreidae	0	19
199	2017-07-18	2017	July	May River	14M	Eucinostimus harengulus	Tidewater mojarra	Gerreidae	4	19
199	2017-07-18	2017	July	May River	14M	Ctenogobius boleosoma	Darter goby	Gobiidae	1	19
199	2017-07-18	2017	July	May River	14M	Ctenogobius smaragdus	Emerald goby	Gobiidae	0	19
199	2017-07-18	2017	July	May River	14M	Evorthodus lyricus	Lyre goby	Gobiidae	0	19
199	2017-07-18	2017	July	May River	14M	Gobiosoma bosc	Naked goby	Gobiidae	1	19
199	2017-07-18	2017	July	May River	14M	Microgobius thalassinus	Green goby	Gobiidae	0	19
199	2017-07-18	2017	July	May River	14M	Orthopristis chrysoptera	Pigfish	Haemulidae	0	19
199	2017-07-18	2017	July	May River	14M	Lolliguncula brevis	Brief squid	Loliginidae	2	19
199	2017-07-18	2017	July	May River	14M	Lutjanus griseus	Gray snapper	Lutjanidae	0	19
199	2017-07-18	2017	July	May River	14M	Lutjanus synagris	Lane snapper	Lutjanidae	0	19
199	2017-07-18	2017	July	May River	14M	Stephanolepis hispidus	Planehead filefish	Monacanthidae	0	19
199	2017-07-18	2017	July	May River	14M	Mugil cephalus	Striped mullet	Mugilidae	0	19
199	2017-07-18	2017	July	May River	14M	Mugil curema	White mullet	Mugilidae	1	19
199	2017-07-18	2017	July	May River	14M	Ancilopsetta omata	Ocellated flounder	Paralichthyidae	0	19
199	2017-07-18	2017	July	May River	14M	Citharichthys spilopterus	Bay whiff	Paralichthyidae	0	19
199	2017-07-18	2017	July	May River	14M	Etropus crossotus	Fringed flounder	Paralichthyidae	0	19
199	2017-07-18	2017	July	May River	14M	Paralichthys albiguttata	Gulf flounder	Paralichthyidae	0	19
199	2017-07-18	2017	July	May River	14M	Paralichthys dentatus	Summer flounder	Paralichthyidae	0	19
199	2017-07-18	2017	July	May River	14M	Paralichthys lethostigma	Southern flounder	Paralichthyidae	0	19
199	2017-07-18	2017	July	May River	14M	Urophycis regia	Spotted hake	Phycidae	0	19
199	2017-07-18	2017	July	May River	14M	Pomatomus saltatrix	Bluefish	Pomatomidae	0	19
199	2017-07-18	2017	July	May River	14M	Callinectes sapidus	Blue crab	Portunidae	0	19
199	2017-07-18	2017	July	May River	14M	Bairdiella chrysoura	Silver perch	Sciaenidae	24	19
199	2017-07-18	2017	July	May River	14M	Cynoscion nebulosus	Spotted seatrout	Sciaenidae	3	19
199	2017-07-18	2017	July	May River	14M	Cynoscion regalis	Weakfish	Sciaenidae	4	19
199	2017-07-18	2017	July	May River	14M	Leiostomus xanthurus	Spot	Sciaenidae	0	19
199	2017-07-18	2017	July	May River	14M	Menticirrhus americanus	Southern kingfish	Sciaenidae	0	19
199	2017-07-18	2017	July	May River	14M	Micropogonias undulatus	Atlantic croaker	Sciaenidae	0	19
199	2017-07-18	2017	July	May River	14M	Pogonias cromis	Black drum	Sciaenidae	0	19
199	2017-07-18	2017	July	May River	14M	Sciaenops ocellatus	Red drum	Sciaenidae	0	19
199	2017-07-18	2017	July	May River	14M	Scomberomorus maculatus	Spanish mackerel	Scombridae	0	19
199	2017-07-18	2017	July	May River	14M	Centropristis philadelphica	Rock sea bass	Serranidae	0	19
199	2017-07-18	2017	July	May River	14M	Archosargus probatocephalus	Sheepshead	Sparidae	0	19
199	2017-07-18	2017	July	May River	14M	Lagodon rhomboides	Pinfish	Sparidae	4	19
199	2017-07-18	2017	July	May River	14M	Sphyraena barracuda	Great barracuda	Sphyraenidae	0	19
199	2017-07-18	2017	July	May River	14M	Squilla mantis	Mantis shrimp	Squillidae	0	19
199	2017-07-18	2017	July	May River	14M	Peprilus triacanthus	American butterfish	Stromateidae	0	19
199	2017-07-18	2017	July	May River	14M	Hippocampus erectus	Lined seahorse	Syngnathidae	0	19
199	2017-07-18	2017	July	May River	14M	Syngnathus fuscus	Northern pipefish	Syngnathidae	0	19
199	2017-07-18	2017	July	May River	14M	Syngnathus louisianae	Chain pipefish	Syngnathidae	1	19
199	2017-07-18	2017	July	May River	14M	Synodus foetens	Inshore lizardfish	Synodontidae	0	19
199	2017-07-18	2017	July	May River	14M	Sphoeroides maculatus	Northern puffer	Tetraodontidae	0	19
199	2017-07-18	2017	July	May River	14M	Trichiurus lepturus	Atlantic cutlassfish	Trichiuridae	0	19
199	2017-07-18	2017	July	May River	14M	Prionotus tribulus	Bighead searobin	Triglidae	0	19
199	2017-07-18	2017	July	May River	14M	Astroscopus y-graecum	Southern stargazer	Uranoscopidae	0	19
199	2017-07-18	2017	July	May River	14M	Alpheus heterochaelis	Big clawed snapping shrimp	Alpheidae	0	20
199	2017-07-18	2017	July	May River	14M	Menidia menidia	Atlantic silverside	Atherinopsidae	0	20
199	2017-07-18	2017	July	May River	14M	Strongylura marina	Atlantic needlefish	Belonidae	0	20
199	2017-07-18	2017	July	May River	14M	Chasmodes bosquianus	Striped blenny	Blenniidae	0	20
199	2017-07-18	2017	July	May River	14M	Hypsoblennius hentz	Feather Blenny	Blenniidae	0	20
199	2017-07-18	2017	July	May River	14M	Oligoplites saurus	Leatherjack	Carangidae	5	20
199	2017-07-18	2017	July	May River	14M	Alosa pseudoharengus	Blueback herring	Clupeidae	0	20
199	2017-07-18	2017	July	May River	14M	Brevoortia tyrannus	Atlantic menhaden	Clupeidae	0	20
199	2017-07-18	2017	July	May River	14M	Dorosoma petenense	Threadfin shad	Clupeidae	0	20
199	2017-07-18	2017	July	May River	14M	Symphurus plagiusa	Blackcheek tonguefish	Cynoglossidae	1	20
199	2017-07-18	2017	July	May River	14M	Chilomycterus schoepfii	Striped burrfish	Diodontidae	0	20
199	2017-07-18	2017	July	May River	14M	Elops saurus	Ladyfish	Elopidae	0	20
199	2017-07-18	2017	July	May River	14M	Anchoa mitchilli	Bay anchovy	Engraulidae	1	20
199	2017-07-18	2017	July	May River	14M	Chaetodipterus faber	Atlantic spadefish	Ephippidae	0	20
199	2017-07-18	2017	July	May River	14M	Fundulus heteroclitus	Mummichog	Fundulidae	110	20
199	2017-07-18	2017	July	May River	14M	Fundulus majalis	Striped killifish	Fundulidae	0	20
199	2017-07-18	2017	July	May River	14M	Diapterus auratus	Irish mojarra	Gerreidae	0	20
199	2017-07-18	2017	July	May River	14M	Eucinostimus harengulus	Tidewater mojarra	Gerreidae	9	20
199	2017-07-18	2017	July	May River	14M	Ctenogobius boleosoma	Darter goby	Gobiidae	0	20
199	2017-07-18	2017	July	May River	14M	Ctenogobius smaragdus	Emerald goby	Gobiidae	0	20
199	2017-07-18	2017	July	May River	14M	Evorthodus lyricus	Lyre goby	Gobiidae	0	20
199	2017-07-18	2017	July	May River	14M	Gobiosoma bosc	Naked goby	Gobiidae	0	20
199	2017-07-18	2017	July	May River	14M	Microgobius thalassinus	Green goby	Gobiidae	0	20
199	2017-07-18	2017	July	May River	14M	Orthopristis chrysoptera	Pigfish	Haemulidae	0	20
199	2017-07-18	2017	July	May River	14M	Lolliguncula brevis	Brief squid	Loliginidae	0	20
199	2017-07-18	2017	July	May River	14M	Lutjanus griseus	Gray snapper	Lutjanidae	0	20
199	2017-07-18	2017	July	May River	14M	Lutjanus synagris	Lane snapper	Lutjanidae	0	20
199	2017-07-18	2017	July	May River	14M	Stephanolepis hispidus	Planehead filefish	Monacanthidae	0	20
199	2017-07-18	2017	July	May River	14M	Mugil cephalus	Striped mullet	Mugilidae	0	20
199	2017-07-18	2017	July	May River	14M	Mugil curema	White mullet	Mugilidae	5	20
199	2017-07-18	2017	July	May River	14M	Ancilopsetta omata	Ocellated flounder	Paralichthyidae	0	20
199	2017-07-18	2017	July	May River	14M	Citharichthys spilopterus	Bay whiff	Paralichthyidae	0	20
199	2017-07-18	2017	July	May River	14M	Etropus crossotus	Fringed flounder	Paralichthyidae	0	20
199	2017-07-18	2017	July	May River	14M	Paralichthys albiguttata	Gulf flounder	Paralichthyidae	0	20
199	2017-07-18	2017	July	May River	14M	Paralichthys dentatus	Summer flounder	Paralichthyidae	0	20
199	2017-07-18	2017	July	May River	14M	Paralichthys lethostigma	Southern flounder	Paralichthyidae	0	20
199	2017-07-18	2017	July	May River	14M	Urophycis regia	Spotted hake	Phycidae	0	20
199	2017-07-18	2017	July	May River	14M	Pomatomus saltatrix	Bluefish	Pomatomidae	0	20
199	2017-07-18	2017	July	May River	14M	Callinectes sapidus	Blue crab	Portunidae	1	20
199	2017-07-18	2017	July	May River	14M	Bairdiella chrysoura	Silver perch	Sciaenidae	16	20
199	2017-07-18	2017	July	May River	14M	Cynoscion nebulosus	Spotted seatrout	Sciaenidae	0	20
199	2017-07-18	2017	July	May River	14M	Cynoscion regalis	Weakfish	Sciaenidae	0	20
199	2017-07-18	2017	July	May River	14M	Leiostomus xanthurus	Spot	Sciaenidae	0	20
199	2017-07-18	2017	July	May River	14M	Menticirrhus americanus	Southern kingfish	Sciaenidae	0	20
199	2017-07-18	2017	July	May River	14M	Micropogonias undulatus	Atlantic croaker	Sciaenidae	0	20
199	2017-07-18	2017	July	May River	14M	Pogonias cromis	Black drum	Sciaenidae	0	20
199	2017-07-18	2017	July	May River	14M	Sciaenops ocellatus	Red drum	Sciaenidae	0	20
199	2017-07-18	2017	July	May River	14M	Scomberomorus maculatus	Spanish mackerel	Scombridae	0	20
199	2017-07-18	2017	July	May River	14M	Centropristis philadelphica	Rock sea bass	Serranidae	0	20
199	2017-07-18	2017	July	May River	14M	Archosargus probatocephalus	Sheepshead	Sparidae	0	20
199	2017-07-18	2017	July	May River	14M	Lagodon rhomboides	Pinfish	Sparidae	0	20
199	2017-07-18	2017	July	May River	14M	Sphyraena barracuda	Great barracuda	Sphyraenidae	0	20
199	2017-07-18	2017	July	May River	14M	Squilla mantis	Mantis shrimp	Squillidae	0	20
199	2017-07-18	2017	July	May River	14M	Peprilus triacanthus	American butterfish	Stromateidae	0	20
199	2017-07-18	2017	July	May River	14M	Hippocampus erectus	Lined seahorse	Syngnathidae	0	20
199	2017-07-18	2017	July	May River	14M	Syngnathus fuscus	Northern pipefish	Syngnathidae	0	20
199	2017-07-18	2017	July	May River	14M	Syngnathus louisianae	Chain pipefish	Syngnathidae	0	20
199	2017-07-18	2017	July	May River	14M	Synodus foetens	Inshore lizardfish	Synodontidae	0	20
199	2017-07-18	2017	July	May River	14M	Sphoeroides maculatus	Northern puffer	Tetraodontidae	0	20
199	2017-07-18	2017	July	May River	14M	Trichiurus lepturus	Atlantic cutlassfish	Trichiuridae	0	20
199	2017-07-18	2017	July	May River	14M	Prionotus tribulus	Bighead searobin	Triglidae	0	20
199	2017-07-18	2017	July	May River	14M	Astroscopus y-graecum	Southern stargazer	Uranoscopidae	0	20
206	2017-07-25	2017	July	May River	14M	Alpheus heterochaelis	Big clawed snapping shrimp	Alpheidae	0	21
206	2017-07-25	2017	July	May River	14M	Menidia menidia	Atlantic silverside	Atherinopsidae	0	21
206	2017-07-25	2017	July	May River	14M	Strongylura marina	Atlantic needlefish	Belonidae	0	21
206	2017-07-25	2017	July	May River	14M	Chasmodes bosquianus	Striped blenny	Blenniidae	0	21
206	2017-07-25	2017	July	May River	14M	Hypsoblennius hentz	Feather Blenny	Blenniidae	0	21
206	2017-07-25	2017	July	May River	14M	Oligoplites saurus	Leatherjack	Carangidae	2	21
206	2017-07-25	2017	July	May River	14M	Alosa pseudoharengus	Blueback herring	Clupeidae	0	21
206	2017-07-25	2017	July	May River	14M	Brevoortia tyrannus	Atlantic menhaden	Clupeidae	0	21
206	2017-07-25	2017	July	May River	14M	Dorosoma petenense	Threadfin shad	Clupeidae	0	21
206	2017-07-25	2017	July	May River	14M	Symphurus plagiusa	Blackcheek tonguefish	Cynoglossidae	0	21
206	2017-07-25	2017	July	May River	14M	Chilomycterus schoepfii	Striped burrfish	Diodontidae	0	21
206	2017-07-25	2017	July	May River	14M	Elops saurus	Ladyfish	Elopidae	0	21
206	2017-07-25	2017	July	May River	14M	Anchoa mitchilli	Bay anchovy	Engraulidae	36	21
206	2017-07-25	2017	July	May River	14M	Chaetodipterus faber	Atlantic spadefish	Ephippidae	0	21
206	2017-07-25	2017	July	May River	14M	Fundulus heteroclitus	Mummichog	Fundulidae	13	21
206	2017-07-25	2017	July	May River	14M	Fundulus majalis	Striped killifish	Fundulidae	0	21
206	2017-07-25	2017	July	May River	14M	Diapterus auratus	Irish mojarra	Gerreidae	0	21
206	2017-07-25	2017	July	May River	14M	Eucinostimus harengulus	Tidewater mojarra	Gerreidae	0	21
206	2017-07-25	2017	July	May River	14M	Ctenogobius boleosoma	Darter goby	Gobiidae	0	21
206	2017-07-25	2017	July	May River	14M	Ctenogobius smaragdus	Emerald goby	Gobiidae	0	21
206	2017-07-25	2017	July	May River	14M	Evorthodus lyricus	Lyre goby	Gobiidae	0	21
206	2017-07-25	2017	July	May River	14M	Gobiosoma bosc	Naked goby	Gobiidae	0	21
206	2017-07-25	2017	July	May River	14M	Microgobius thalassinus	Green goby	Gobiidae	0	21
206	2017-07-25	2017	July	May River	14M	Orthopristis chrysoptera	Pigfish	Haemulidae	0	21
206	2017-07-25	2017	July	May River	14M	Lolliguncula brevis	Brief squid	Loliginidae	15	21
206	2017-07-25	2017	July	May River	14M	Lutjanus griseus	Gray snapper	Lutjanidae	1	21
206	2017-07-25	2017	July	May River	14M	Lutjanus synagris	Lane snapper	Lutjanidae	0	21
206	2017-07-25	2017	July	May River	14M	Stephanolepis hispidus	Planehead filefish	Monacanthidae	0	21
206	2017-07-25	2017	July	May River	14M	Mugil cephalus	Striped mullet	Mugilidae	0	21
206	2017-07-25	2017	July	May River	14M	Mugil curema	White mullet	Mugilidae	5	21
206	2017-07-25	2017	July	May River	14M	Ancilopsetta omata	Ocellated flounder	Paralichthyidae	0	21
206	2017-07-25	2017	July	May River	14M	Citharichthys spilopterus	Bay whiff	Paralichthyidae	1	21
206	2017-07-25	2017	July	May River	14M	Etropus crossotus	Fringed flounder	Paralichthyidae	0	21
206	2017-07-25	2017	July	May River	14M	Paralichthys albiguttata	Gulf flounder	Paralichthyidae	0	21
206	2017-07-25	2017	July	May River	14M	Paralichthys dentatus	Summer flounder	Paralichthyidae	0	21
206	2017-07-25	2017	July	May River	14M	Paralichthys lethostigma	Southern flounder	Paralichthyidae	0	21
206	2017-07-25	2017	July	May River	14M	Urophycis regia	Spotted hake	Phycidae	0	21
206	2017-07-25	2017	July	May River	14M	Pomatomus saltatrix	Bluefish	Pomatomidae	0	21
206	2017-07-25	2017	July	May River	14M	Callinectes sapidus	Blue crab	Portunidae	1	21
206	2017-07-25	2017	July	May River	14M	Bairdiella chrysoura	Silver perch	Sciaenidae	7	21
206	2017-07-25	2017	July	May River	14M	Cynoscion nebulosus	Spotted seatrout	Sciaenidae	0	21
206	2017-07-25	2017	July	May River	14M	Cynoscion regalis	Weakfish	Sciaenidae	0	21
206	2017-07-25	2017	July	May River	14M	Leiostomus xanthurus	Spot	Sciaenidae	0	21
206	2017-07-25	2017	July	May River	14M	Menticirrhus americanus	Southern kingfish	Sciaenidae	0	21
206	2017-07-25	2017	July	May River	14M	Micropogonias undulatus	Atlantic croaker	Sciaenidae	0	21
206	2017-07-25	2017	July	May River	14M	Pogonias cromis	Black drum	Sciaenidae	0	21
206	2017-07-25	2017	July	May River	14M	Sciaenops ocellatus	Red drum	Sciaenidae	0	21
206	2017-07-25	2017	July	May River	14M	Scomberomorus maculatus	Spanish mackerel	Scombridae	0	21
206	2017-07-25	2017	July	May River	14M	Centropristis philadelphica	Rock sea bass	Serranidae	0	21
206	2017-07-25	2017	July	May River	14M	Archosargus probatocephalus	Sheepshead	Sparidae	0	21
206	2017-07-25	2017	July	May River	14M	Lagodon rhomboides	Pinfish	Sparidae	2	21
206	2017-07-25	2017	July	May River	14M	Sphyraena barracuda	Great barracuda	Sphyraenidae	0	21
206	2017-07-25	2017	July	May River	14M	Squilla mantis	Mantis shrimp	Squillidae	0	21
206	2017-07-25	2017	July	May River	14M	Peprilus triacanthus	American butterfish	Stromateidae	0	21
206	2017-07-25	2017	July	May River	14M	Hippocampus erectus	Lined seahorse	Syngnathidae	0	21
206	2017-07-25	2017	July	May River	14M	Syngnathus fuscus	Northern pipefish	Syngnathidae	0	21
206	2017-07-25	2017	July	May River	14M	Syngnathus louisianae	Chain pipefish	Syngnathidae	1	21
206	2017-07-25	2017	July	May River	14M	Synodus foetens	Inshore lizardfish	Synodontidae	0	21
206	2017-07-25	2017	July	May River	14M	Sphoeroides maculatus	Northern puffer	Tetraodontidae	0	21
206	2017-07-25	2017	July	May River	14M	Trichiurus lepturus	Atlantic cutlassfish	Trichiuridae	0	21
206	2017-07-25	2017	July	May River	14M	Prionotus tribulus	Bighead searobin	Triglidae	0	21
206	2017-07-25	2017	July	May River	14M	Astroscopus y-graecum	Southern stargazer	Uranoscopidae	0	21
207	2017-07-26	2017	July	May River	14M	Alpheus heterochaelis	Big clawed snapping shrimp	Alpheidae	0	22
207	2017-07-26	2017	July	May River	14M	Menidia menidia	Atlantic silverside	Atherinopsidae	0	22
207	2017-07-26	2017	July	May River	14M	Strongylura marina	Atlantic needlefish	Belonidae	0	22
207	2017-07-26	2017	July	May River	14M	Chasmodes bosquianus	Striped blenny	Blenniidae	0	22
207	2017-07-26	2017	July	May River	14M	Hypsoblennius hentz	Feather Blenny	Blenniidae	0	22
207	2017-07-26	2017	July	May River	14M	Oligoplites saurus	Leatherjack	Carangidae	0	22
207	2017-07-26	2017	July	May River	14M	Alosa pseudoharengus	Blueback herring	Clupeidae	0	22
207	2017-07-26	2017	July	May River	14M	Brevoortia tyrannus	Atlantic menhaden	Clupeidae	0	22
207	2017-07-26	2017	July	May River	14M	Dorosoma petenense	Threadfin shad	Clupeidae	13	22
207	2017-07-26	2017	July	May River	14M	Symphurus plagiusa	Blackcheek tonguefish	Cynoglossidae	0	22
207	2017-07-26	2017	July	May River	14M	Chilomycterus schoepfii	Striped burrfish	Diodontidae	0	22
207	2017-07-26	2017	July	May River	14M	Elops saurus	Ladyfish	Elopidae	0	22
207	2017-07-26	2017	July	May River	14M	Anchoa mitchilli	Bay anchovy	Engraulidae	15	22
207	2017-07-26	2017	July	May River	14M	Chaetodipterus faber	Atlantic spadefish	Ephippidae	0	22
207	2017-07-26	2017	July	May River	14M	Fundulus heteroclitus	Mummichog	Fundulidae	16	22
207	2017-07-26	2017	July	May River	14M	Fundulus majalis	Striped killifish	Fundulidae	0	22
207	2017-07-26	2017	July	May River	14M	Diapterus auratus	Irish mojarra	Gerreidae	0	22
207	2017-07-26	2017	July	May River	14M	Eucinostimus harengulus	Tidewater mojarra	Gerreidae	6	22
207	2017-07-26	2017	July	May River	14M	Ctenogobius boleosoma	Darter goby	Gobiidae	2	22
207	2017-07-26	2017	July	May River	14M	Ctenogobius smaragdus	Emerald goby	Gobiidae	0	22
207	2017-07-26	2017	July	May River	14M	Evorthodus lyricus	Lyre goby	Gobiidae	0	22
207	2017-07-26	2017	July	May River	14M	Gobiosoma bosc	Naked goby	Gobiidae	0	22
207	2017-07-26	2017	July	May River	14M	Microgobius thalassinus	Green goby	Gobiidae	0	22
207	2017-07-26	2017	July	May River	14M	Orthopristis chrysoptera	Pigfish	Haemulidae	0	22
207	2017-07-26	2017	July	May River	14M	Lolliguncula brevis	Brief squid	Loliginidae	0	22
207	2017-07-26	2017	July	May River	14M	Lutjanus griseus	Gray snapper	Lutjanidae	0	22
207	2017-07-26	2017	July	May River	14M	Lutjanus synagris	Lane snapper	Lutjanidae	0	22
207	2017-07-26	2017	July	May River	14M	Stephanolepis hispidus	Planehead filefish	Monacanthidae	0	22
207	2017-07-26	2017	July	May River	14M	Mugil cephalus	Striped mullet	Mugilidae	0	22
207	2017-07-26	2017	July	May River	14M	Mugil curema	White mullet	Mugilidae	0	22
207	2017-07-26	2017	July	May River	14M	Ancilopsetta omata	Ocellated flounder	Paralichthyidae	0	22
207	2017-07-26	2017	July	May River	14M	Citharichthys spilopterus	Bay whiff	Paralichthyidae	0	22
207	2017-07-26	2017	July	May River	14M	Etropus crossotus	Fringed flounder	Paralichthyidae	0	22
207	2017-07-26	2017	July	May River	14M	Paralichthys albiguttata	Gulf flounder	Paralichthyidae	0	22
207	2017-07-26	2017	July	May River	14M	Paralichthys dentatus	Summer flounder	Paralichthyidae	0	22
207	2017-07-26	2017	July	May River	14M	Paralichthys lethostigma	Southern flounder	Paralichthyidae	0	22
207	2017-07-26	2017	July	May River	14M	Urophycis regia	Spotted hake	Phycidae	0	22
207	2017-07-26	2017	July	May River	14M	Pomatomus saltatrix	Bluefish	Pomatomidae	0	22
207	2017-07-26	2017	July	May River	14M	Callinectes sapidus	Blue crab	Portunidae	0	22
207	2017-07-26	2017	July	May River	14M	Bairdiella chrysoura	Silver perch	Sciaenidae	0	22
207	2017-07-26	2017	July	May River	14M	Cynoscion nebulosus	Spotted seatrout	Sciaenidae	1	22
207	2017-07-26	2017	July	May River	14M	Cynoscion regalis	Weakfish	Sciaenidae	0	22
207	2017-07-26	2017	July	May River	14M	Leiostomus xanthurus	Spot	Sciaenidae	0	22
207	2017-07-26	2017	July	May River	14M	Menticirrhus americanus	Southern kingfish	Sciaenidae	0	22
207	2017-07-26	2017	July	May River	14M	Micropogonias undulatus	Atlantic croaker	Sciaenidae	0	22
207	2017-07-26	2017	July	May River	14M	Pogonias cromis	Black drum	Sciaenidae	0	22
207	2017-07-26	2017	July	May River	14M	Sciaenops ocellatus	Red drum	Sciaenidae	0	22
207	2017-07-26	2017	July	May River	14M	Scomberomorus maculatus	Spanish mackerel	Scombridae	0	22
207	2017-07-26	2017	July	May River	14M	Centropristis philadelphica	Rock sea bass	Serranidae	0	22
207	2017-07-26	2017	July	May River	14M	Archosargus probatocephalus	Sheepshead	Sparidae	0	22
207	2017-07-26	2017	July	May River	14M	Lagodon rhomboides	Pinfish	Sparidae	0	22
207	2017-07-26	2017	July	May River	14M	Sphyraena barracuda	Great barracuda	Sphyraenidae	0	22
207	2017-07-26	2017	July	May River	14M	Squilla mantis	Mantis shrimp	Squillidae	0	22
207	2017-07-26	2017	July	May River	14M	Peprilus triacanthus	American butterfish	Stromateidae	0	22
207	2017-07-26	2017	July	May River	14M	Hippocampus erectus	Lined seahorse	Syngnathidae	0	22
207	2017-07-26	2017	July	May River	14M	Syngnathus fuscus	Northern pipefish	Syngnathidae	0	22
207	2017-07-26	2017	July	May River	14M	Syngnathus louisianae	Chain pipefish	Syngnathidae	0	22
207	2017-07-26	2017	July	May River	14M	Synodus foetens	Inshore lizardfish	Synodontidae	0	22
207	2017-07-26	2017	July	May River	14M	Sphoeroides maculatus	Northern puffer	Tetraodontidae	0	22
207	2017-07-26	2017	July	May River	14M	Trichiurus lepturus	Atlantic cutlassfish	Trichiuridae	0	22
207	2017-07-26	2017	July	May River	14M	Prionotus tribulus	Bighead searobin	Triglidae	0	22
207	2017-07-26	2017	July	May River	14M	Astroscopus y-graecum	Southern stargazer	Uranoscopidae	0	22
220	2017-08-08	2017	August	May River	14M	Alpheus heterochaelis	Big clawed snapping shrimp	Alpheidae	0	23
220	2017-08-08	2017	August	May River	14M	Menidia menidia	Atlantic silverside	Atherinopsidae	0	23
220	2017-08-08	2017	August	May River	14M	Strongylura marina	Atlantic needlefish	Belonidae	0	23
220	2017-08-08	2017	August	May River	14M	Chasmodes bosquianus	Striped blenny	Blenniidae	0	23
220	2017-08-08	2017	August	May River	14M	Hypsoblennius hentz	Feather Blenny	Blenniidae	0	23
220	2017-08-08	2017	August	May River	14M	Oligoplites saurus	Leatherjack	Carangidae	13	23
220	2017-08-08	2017	August	May River	14M	Alosa pseudoharengus	Blueback herring	Clupeidae	0	23
220	2017-08-08	2017	August	May River	14M	Brevoortia tyrannus	Atlantic menhaden	Clupeidae	0	23
220	2017-08-08	2017	August	May River	14M	Dorosoma petenense	Threadfin shad	Clupeidae	0	23
220	2017-08-08	2017	August	May River	14M	Symphurus plagiusa	Blackcheek tonguefish	Cynoglossidae	0	23
220	2017-08-08	2017	August	May River	14M	Chilomycterus schoepfii	Striped burrfish	Diodontidae	0	23
220	2017-08-08	2017	August	May River	14M	Elops saurus	Ladyfish	Elopidae	0	23
220	2017-08-08	2017	August	May River	14M	Anchoa mitchilli	Bay anchovy	Engraulidae	60	23
220	2017-08-08	2017	August	May River	14M	Chaetodipterus faber	Atlantic spadefish	Ephippidae	0	23
220	2017-08-08	2017	August	May River	14M	Fundulus heteroclitus	Mummichog	Fundulidae	124	23
220	2017-08-08	2017	August	May River	14M	Fundulus majalis	Striped killifish	Fundulidae	0	23
220	2017-08-08	2017	August	May River	14M	Diapterus auratus	Irish mojarra	Gerreidae	0	23
220	2017-08-08	2017	August	May River	14M	Eucinostimus harengulus	Tidewater mojarra	Gerreidae	3	23
220	2017-08-08	2017	August	May River	14M	Ctenogobius boleosoma	Darter goby	Gobiidae	0	23
220	2017-08-08	2017	August	May River	14M	Ctenogobius smaragdus	Emerald goby	Gobiidae	0	23
220	2017-08-08	2017	August	May River	14M	Evorthodus lyricus	Lyre goby	Gobiidae	0	23
220	2017-08-08	2017	August	May River	14M	Gobiosoma bosc	Naked goby	Gobiidae	0	23
220	2017-08-08	2017	August	May River	14M	Microgobius thalassinus	Green goby	Gobiidae	0	23
220	2017-08-08	2017	August	May River	14M	Orthopristis chrysoptera	Pigfish	Haemulidae	0	23
220	2017-08-08	2017	August	May River	14M	Lolliguncula brevis	Brief squid	Loliginidae	0	23
220	2017-08-08	2017	August	May River	14M	Lutjanus griseus	Gray snapper	Lutjanidae	0	23
220	2017-08-08	2017	August	May River	14M	Lutjanus synagris	Lane snapper	Lutjanidae	0	23
220	2017-08-08	2017	August	May River	14M	Stephanolepis hispidus	Planehead filefish	Monacanthidae	0	23
220	2017-08-08	2017	August	May River	14M	Mugil cephalus	Striped mullet	Mugilidae	0	23
220	2017-08-08	2017	August	May River	14M	Mugil curema	White mullet	Mugilidae	0	23
220	2017-08-08	2017	August	May River	14M	Ancilopsetta omata	Ocellated flounder	Paralichthyidae	0	23
220	2017-08-08	2017	August	May River	14M	Citharichthys spilopterus	Bay whiff	Paralichthyidae	0	23
220	2017-08-08	2017	August	May River	14M	Etropus crossotus	Fringed flounder	Paralichthyidae	0	23
220	2017-08-08	2017	August	May River	14M	Paralichthys albiguttata	Gulf flounder	Paralichthyidae	0	23
220	2017-08-08	2017	August	May River	14M	Paralichthys dentatus	Summer flounder	Paralichthyidae	0	23
220	2017-08-08	2017	August	May River	14M	Paralichthys lethostigma	Southern flounder	Paralichthyidae	0	23
220	2017-08-08	2017	August	May River	14M	Urophycis regia	Spotted hake	Phycidae	0	23
220	2017-08-08	2017	August	May River	14M	Pomatomus saltatrix	Bluefish	Pomatomidae	0	23
220	2017-08-08	2017	August	May River	14M	Callinectes sapidus	Blue crab	Portunidae	1	23
220	2017-08-08	2017	August	May River	14M	Bairdiella chrysoura	Silver perch	Sciaenidae	36	23
220	2017-08-08	2017	August	May River	14M	Cynoscion nebulosus	Spotted seatrout	Sciaenidae	0	23
220	2017-08-08	2017	August	May River	14M	Cynoscion regalis	Weakfish	Sciaenidae	0	23
220	2017-08-08	2017	August	May River	14M	Leiostomus xanthurus	Spot	Sciaenidae	0	23
220	2017-08-08	2017	August	May River	14M	Menticirrhus americanus	Southern kingfish	Sciaenidae	1	23
220	2017-08-08	2017	August	May River	14M	Micropogonias undulatus	Atlantic croaker	Sciaenidae	0	23
220	2017-08-08	2017	August	May River	14M	Pogonias cromis	Black drum	Sciaenidae	0	23
220	2017-08-08	2017	August	May River	14M	Sciaenops ocellatus	Red drum	Sciaenidae	0	23
220	2017-08-08	2017	August	May River	14M	Scomberomorus maculatus	Spanish mackerel	Scombridae	0	23
220	2017-08-08	2017	August	May River	14M	Centropristis philadelphica	Rock sea bass	Serranidae	0	23
220	2017-08-08	2017	August	May River	14M	Archosargus probatocephalus	Sheepshead	Sparidae	0	23
220	2017-08-08	2017	August	May River	14M	Lagodon rhomboides	Pinfish	Sparidae	0	23
220	2017-08-08	2017	August	May River	14M	Sphyraena barracuda	Great barracuda	Sphyraenidae	0	23
220	2017-08-08	2017	August	May River	14M	Squilla mantis	Mantis shrimp	Squillidae	0	23
220	2017-08-08	2017	August	May River	14M	Peprilus triacanthus	American butterfish	Stromateidae	0	23
220	2017-08-08	2017	August	May River	14M	Hippocampus erectus	Lined seahorse	Syngnathidae	0	23
220	2017-08-08	2017	August	May River	14M	Syngnathus fuscus	Northern pipefish	Syngnathidae	0	23
220	2017-08-08	2017	August	May River	14M	Syngnathus louisianae	Chain pipefish	Syngnathidae	0	23
220	2017-08-08	2017	August	May River	14M	Synodus foetens	Inshore lizardfish	Synodontidae	0	23
220	2017-08-08	2017	August	May River	14M	Sphoeroides maculatus	Northern puffer	Tetraodontidae	0	23
220	2017-08-08	2017	August	May River	14M	Trichiurus lepturus	Atlantic cutlassfish	Trichiuridae	0	23
220	2017-08-08	2017	August	May River	14M	Prionotus tribulus	Bighead searobin	Triglidae	0	23
220	2017-08-08	2017	August	May River	14M	Astroscopus y-graecum	Southern stargazer	Uranoscopidae	0	23
220	2017-08-08	2017	August	May River	14M	Alpheus heterochaelis	Big clawed snapping shrimp	Alpheidae	0	24
220	2017-08-08	2017	August	May River	14M	Menidia menidia	Atlantic silverside	Atherinopsidae	13	24
220	2017-08-08	2017	August	May River	14M	Strongylura marina	Atlantic needlefish	Belonidae	0	24
220	2017-08-08	2017	August	May River	14M	Chasmodes bosquianus	Striped blenny	Blenniidae	0	24
220	2017-08-08	2017	August	May River	14M	Hypsoblennius hentz	Feather Blenny	Blenniidae	0	24
220	2017-08-08	2017	August	May River	14M	Oligoplites saurus	Leatherjack	Carangidae	0	24
220	2017-08-08	2017	August	May River	14M	Alosa pseudoharengus	Blueback herring	Clupeidae	0	24
220	2017-08-08	2017	August	May River	14M	Brevoortia tyrannus	Atlantic menhaden	Clupeidae	0	24
220	2017-08-08	2017	August	May River	14M	Dorosoma petenense	Threadfin shad	Clupeidae	0	24
220	2017-08-08	2017	August	May River	14M	Symphurus plagiusa	Blackcheek tonguefish	Cynoglossidae	0	24
220	2017-08-08	2017	August	May River	14M	Chilomycterus schoepfii	Striped burrfish	Diodontidae	0	24
220	2017-08-08	2017	August	May River	14M	Elops saurus	Ladyfish	Elopidae	0	24
220	2017-08-08	2017	August	May River	14M	Anchoa mitchilli	Bay anchovy	Engraulidae	0	24
220	2017-08-08	2017	August	May River	14M	Chaetodipterus faber	Atlantic spadefish	Ephippidae	0	24
220	2017-08-08	2017	August	May River	14M	Fundulus heteroclitus	Mummichog	Fundulidae	350	24
220	2017-08-08	2017	August	May River	14M	Fundulus majalis	Striped killifish	Fundulidae	0	24
220	2017-08-08	2017	August	May River	14M	Diapterus auratus	Irish mojarra	Gerreidae	0	24
220	2017-08-08	2017	August	May River	14M	Eucinostimus harengulus	Tidewater mojarra	Gerreidae	0	24
220	2017-08-08	2017	August	May River	14M	Ctenogobius boleosoma	Darter goby	Gobiidae	0	24
220	2017-08-08	2017	August	May River	14M	Ctenogobius smaragdus	Emerald goby	Gobiidae	0	24
220	2017-08-08	2017	August	May River	14M	Evorthodus lyricus	Lyre goby	Gobiidae	0	24
220	2017-08-08	2017	August	May River	14M	Gobiosoma bosc	Naked goby	Gobiidae	0	24
220	2017-08-08	2017	August	May River	14M	Microgobius thalassinus	Green goby	Gobiidae	0	24
220	2017-08-08	2017	August	May River	14M	Orthopristis chrysoptera	Pigfish	Haemulidae	0	24
220	2017-08-08	2017	August	May River	14M	Lolliguncula brevis	Brief squid	Loliginidae	0	24
220	2017-08-08	2017	August	May River	14M	Lutjanus griseus	Gray snapper	Lutjanidae	0	24
220	2017-08-08	2017	August	May River	14M	Lutjanus synagris	Lane snapper	Lutjanidae	0	24
220	2017-08-08	2017	August	May River	14M	Stephanolepis hispidus	Planehead filefish	Monacanthidae	0	24
220	2017-08-08	2017	August	May River	14M	Mugil cephalus	Striped mullet	Mugilidae	0	24
220	2017-08-08	2017	August	May River	14M	Mugil curema	White mullet	Mugilidae	0	24
220	2017-08-08	2017	August	May River	14M	Ancilopsetta omata	Ocellated flounder	Paralichthyidae	0	24
220	2017-08-08	2017	August	May River	14M	Citharichthys spilopterus	Bay whiff	Paralichthyidae	0	24
220	2017-08-08	2017	August	May River	14M	Etropus crossotus	Fringed flounder	Paralichthyidae	0	24
220	2017-08-08	2017	August	May River	14M	Paralichthys albiguttata	Gulf flounder	Paralichthyidae	0	24
220	2017-08-08	2017	August	May River	14M	Paralichthys dentatus	Summer flounder	Paralichthyidae	0	24
220	2017-08-08	2017	August	May River	14M	Paralichthys lethostigma	Southern flounder	Paralichthyidae	0	24
220	2017-08-08	2017	August	May River	14M	Urophycis regia	Spotted hake	Phycidae	0	24
220	2017-08-08	2017	August	May River	14M	Pomatomus saltatrix	Bluefish	Pomatomidae	0	24
220	2017-08-08	2017	August	May River	14M	Callinectes sapidus	Blue crab	Portunidae	2	24
220	2017-08-08	2017	August	May River	14M	Bairdiella chrysoura	Silver perch	Sciaenidae	4	24
220	2017-08-08	2017	August	May River	14M	Cynoscion nebulosus	Spotted seatrout	Sciaenidae	0	24
220	2017-08-08	2017	August	May River	14M	Cynoscion regalis	Weakfish	Sciaenidae	0	24
220	2017-08-08	2017	August	May River	14M	Leiostomus xanthurus	Spot	Sciaenidae	0	24
220	2017-08-08	2017	August	May River	14M	Menticirrhus americanus	Southern kingfish	Sciaenidae	0	24
220	2017-08-08	2017	August	May River	14M	Micropogonias undulatus	Atlantic croaker	Sciaenidae	0	24
220	2017-08-08	2017	August	May River	14M	Pogonias cromis	Black drum	Sciaenidae	0	24
220	2017-08-08	2017	August	May River	14M	Sciaenops ocellatus	Red drum	Sciaenidae	0	24
220	2017-08-08	2017	August	May River	14M	Scomberomorus maculatus	Spanish mackerel	Scombridae	0	24
220	2017-08-08	2017	August	May River	14M	Centropristis philadelphica	Rock sea bass	Serranidae	0	24
220	2017-08-08	2017	August	May River	14M	Archosargus probatocephalus	Sheepshead	Sparidae	0	24
220	2017-08-08	2017	August	May River	14M	Lagodon rhomboides	Pinfish	Sparidae	0	24
220	2017-08-08	2017	August	May River	14M	Sphyraena barracuda	Great barracuda	Sphyraenidae	0	24
220	2017-08-08	2017	August	May River	14M	Squilla mantis	Mantis shrimp	Squillidae	0	24
220	2017-08-08	2017	August	May River	14M	Peprilus triacanthus	American butterfish	Stromateidae	0	24
220	2017-08-08	2017	August	May River	14M	Hippocampus erectus	Lined seahorse	Syngnathidae	0	24
220	2017-08-08	2017	August	May River	14M	Syngnathus fuscus	Northern pipefish	Syngnathidae	0	24
220	2017-08-08	2017	August	May River	14M	Syngnathus louisianae	Chain pipefish	Syngnathidae	0	24
220	2017-08-08	2017	August	May River	14M	Synodus foetens	Inshore lizardfish	Synodontidae	0	24
220	2017-08-08	2017	August	May River	14M	Sphoeroides maculatus	Northern puffer	Tetraodontidae	0	24
220	2017-08-08	2017	August	May River	14M	Trichiurus lepturus	Atlantic cutlassfish	Trichiuridae	0	24
220	2017-08-08	2017	August	May River	14M	Prionotus tribulus	Bighead searobin	Triglidae	0	24
220	2017-08-08	2017	August	May River	14M	Astroscopus y-graecum	Southern stargazer	Uranoscopidae	0	24
235	2017-08-23	2017	August	May River	14M	Alpheus heterochaelis	Big clawed snapping shrimp	Alpheidae	0	25
235	2017-08-23	2017	August	May River	14M	Menidia menidia	Atlantic silverside	Atherinopsidae	0	25
235	2017-08-23	2017	August	May River	14M	Strongylura marina	Atlantic needlefish	Belonidae	0	25
235	2017-08-23	2017	August	May River	14M	Chasmodes bosquianus	Striped blenny	Blenniidae	0	25
235	2017-08-23	2017	August	May River	14M	Hypsoblennius hentz	Feather Blenny	Blenniidae	0	25
235	2017-08-23	2017	August	May River	14M	Oligoplites saurus	Leatherjack	Carangidae	0	25
235	2017-08-23	2017	August	May River	14M	Alosa pseudoharengus	Blueback herring	Clupeidae	19	25
235	2017-08-23	2017	August	May River	14M	Brevoortia tyrannus	Atlantic menhaden	Clupeidae	0	25
235	2017-08-23	2017	August	May River	14M	Dorosoma petenense	Threadfin shad	Clupeidae	0	25
235	2017-08-23	2017	August	May River	14M	Symphurus plagiusa	Blackcheek tonguefish	Cynoglossidae	0	25
235	2017-08-23	2017	August	May River	14M	Chilomycterus schoepfii	Striped burrfish	Diodontidae	0	25
235	2017-08-23	2017	August	May River	14M	Elops saurus	Ladyfish	Elopidae	0	25
235	2017-08-23	2017	August	May River	14M	Anchoa mitchilli	Bay anchovy	Engraulidae	47	25
235	2017-08-23	2017	August	May River	14M	Chaetodipterus faber	Atlantic spadefish	Ephippidae	0	25
235	2017-08-23	2017	August	May River	14M	Fundulus heteroclitus	Mummichog	Fundulidae	32	25
235	2017-08-23	2017	August	May River	14M	Fundulus majalis	Striped killifish	Fundulidae	0	25
235	2017-08-23	2017	August	May River	14M	Diapterus auratus	Irish mojarra	Gerreidae	0	25
235	2017-08-23	2017	August	May River	14M	Eucinostimus harengulus	Tidewater mojarra	Gerreidae	14	25
235	2017-08-23	2017	August	May River	14M	Ctenogobius boleosoma	Darter goby	Gobiidae	0	25
235	2017-08-23	2017	August	May River	14M	Ctenogobius smaragdus	Emerald goby	Gobiidae	0	25
235	2017-08-23	2017	August	May River	14M	Evorthodus lyricus	Lyre goby	Gobiidae	0	25
235	2017-08-23	2017	August	May River	14M	Gobiosoma bosc	Naked goby	Gobiidae	0	25
235	2017-08-23	2017	August	May River	14M	Microgobius thalassinus	Green goby	Gobiidae	0	25
235	2017-08-23	2017	August	May River	14M	Orthopristis chrysoptera	Pigfish	Haemulidae	0	25
235	2017-08-23	2017	August	May River	14M	Lolliguncula brevis	Brief squid	Loliginidae	0	25
235	2017-08-23	2017	August	May River	14M	Lutjanus griseus	Gray snapper	Lutjanidae	1	25
235	2017-08-23	2017	August	May River	14M	Lutjanus synagris	Lane snapper	Lutjanidae	0	25
235	2017-08-23	2017	August	May River	14M	Stephanolepis hispidus	Planehead filefish	Monacanthidae	0	25
235	2017-08-23	2017	August	May River	14M	Mugil cephalus	Striped mullet	Mugilidae	0	25
235	2017-08-23	2017	August	May River	14M	Mugil curema	White mullet	Mugilidae	8	25
235	2017-08-23	2017	August	May River	14M	Ancilopsetta omata	Ocellated flounder	Paralichthyidae	0	25
235	2017-08-23	2017	August	May River	14M	Citharichthys spilopterus	Bay whiff	Paralichthyidae	0	25
235	2017-08-23	2017	August	May River	14M	Etropus crossotus	Fringed flounder	Paralichthyidae	0	25
235	2017-08-23	2017	August	May River	14M	Paralichthys albiguttata	Gulf flounder	Paralichthyidae	0	25
235	2017-08-23	2017	August	May River	14M	Paralichthys dentatus	Summer flounder	Paralichthyidae	0	25
235	2017-08-23	2017	August	May River	14M	Paralichthys lethostigma	Southern flounder	Paralichthyidae	0	25
235	2017-08-23	2017	August	May River	14M	Urophycis regia	Spotted hake	Phycidae	0	25
235	2017-08-23	2017	August	May River	14M	Pomatomus saltatrix	Bluefish	Pomatomidae	0	25
235	2017-08-23	2017	August	May River	14M	Callinectes sapidus	Blue crab	Portunidae	0	25
235	2017-08-23	2017	August	May River	14M	Bairdiella chrysoura	Silver perch	Sciaenidae	0	25
235	2017-08-23	2017	August	May River	14M	Cynoscion nebulosus	Spotted seatrout	Sciaenidae	3	25
235	2017-08-23	2017	August	May River	14M	Cynoscion regalis	Weakfish	Sciaenidae	0	25
235	2017-08-23	2017	August	May River	14M	Leiostomus xanthurus	Spot	Sciaenidae	0	25
235	2017-08-23	2017	August	May River	14M	Menticirrhus americanus	Southern kingfish	Sciaenidae	0	25
235	2017-08-23	2017	August	May River	14M	Micropogonias undulatus	Atlantic croaker	Sciaenidae	0	25
235	2017-08-23	2017	August	May River	14M	Pogonias cromis	Black drum	Sciaenidae	0	25
235	2017-08-23	2017	August	May River	14M	Sciaenops ocellatus	Red drum	Sciaenidae	0	25
235	2017-08-23	2017	August	May River	14M	Scomberomorus maculatus	Spanish mackerel	Scombridae	0	25
235	2017-08-23	2017	August	May River	14M	Centropristis philadelphica	Rock sea bass	Serranidae	0	25
235	2017-08-23	2017	August	May River	14M	Archosargus probatocephalus	Sheepshead	Sparidae	0	25
235	2017-08-23	2017	August	May River	14M	Lagodon rhomboides	Pinfish	Sparidae	0	25
235	2017-08-23	2017	August	May River	14M	Sphyraena barracuda	Great barracuda	Sphyraenidae	0	25
235	2017-08-23	2017	August	May River	14M	Squilla mantis	Mantis shrimp	Squillidae	0	25
235	2017-08-23	2017	August	May River	14M	Peprilus triacanthus	American butterfish	Stromateidae	0	25
235	2017-08-23	2017	August	May River	14M	Hippocampus erectus	Lined seahorse	Syngnathidae	0	25
235	2017-08-23	2017	August	May River	14M	Syngnathus fuscus	Northern pipefish	Syngnathidae	0	25
235	2017-08-23	2017	August	May River	14M	Syngnathus louisianae	Chain pipefish	Syngnathidae	3	25
235	2017-08-23	2017	August	May River	14M	Synodus foetens	Inshore lizardfish	Synodontidae	0	25
235	2017-08-23	2017	August	May River	14M	Sphoeroides maculatus	Northern puffer	Tetraodontidae	0	25
235	2017-08-23	2017	August	May River	14M	Trichiurus lepturus	Atlantic cutlassfish	Trichiuridae	0	25
235	2017-08-23	2017	August	May River	14M	Prionotus tribulus	Bighead searobin	Triglidae	0	25
235	2017-08-23	2017	August	May River	14M	Astroscopus y-graecum	Southern stargazer	Uranoscopidae	0	25
235	2017-08-23	2017	August	May River	14M	Alpheus heterochaelis	Big clawed snapping shrimp	Alpheidae	0	26
235	2017-08-23	2017	August	May River	14M	Menidia menidia	Atlantic silverside	Atherinopsidae	2	26
235	2017-08-23	2017	August	May River	14M	Strongylura marina	Atlantic needlefish	Belonidae	0	26
235	2017-08-23	2017	August	May River	14M	Chasmodes bosquianus	Striped blenny	Blenniidae	0	26
235	2017-08-23	2017	August	May River	14M	Hypsoblennius hentz	Feather Blenny	Blenniidae	0	26
235	2017-08-23	2017	August	May River	14M	Oligoplites saurus	Leatherjack	Carangidae	0	26
235	2017-08-23	2017	August	May River	14M	Alosa pseudoharengus	Blueback herring	Clupeidae	29	26
235	2017-08-23	2017	August	May River	14M	Brevoortia tyrannus	Atlantic menhaden	Clupeidae	0	26
235	2017-08-23	2017	August	May River	14M	Dorosoma petenense	Threadfin shad	Clupeidae	0	26
235	2017-08-23	2017	August	May River	14M	Symphurus plagiusa	Blackcheek tonguefish	Cynoglossidae	0	26
235	2017-08-23	2017	August	May River	14M	Chilomycterus schoepfii	Striped burrfish	Diodontidae	0	26
235	2017-08-23	2017	August	May River	14M	Elops saurus	Ladyfish	Elopidae	0	26
235	2017-08-23	2017	August	May River	14M	Anchoa mitchilli	Bay anchovy	Engraulidae	0	26
235	2017-08-23	2017	August	May River	14M	Chaetodipterus faber	Atlantic spadefish	Ephippidae	0	26
235	2017-08-23	2017	August	May River	14M	Fundulus heteroclitus	Mummichog	Fundulidae	39	26
235	2017-08-23	2017	August	May River	14M	Fundulus majalis	Striped killifish	Fundulidae	0	26
235	2017-08-23	2017	August	May River	14M	Diapterus auratus	Irish mojarra	Gerreidae	0	26
235	2017-08-23	2017	August	May River	14M	Eucinostimus harengulus	Tidewater mojarra	Gerreidae	2	26
235	2017-08-23	2017	August	May River	14M	Ctenogobius boleosoma	Darter goby	Gobiidae	0	26
235	2017-08-23	2017	August	May River	14M	Ctenogobius smaragdus	Emerald goby	Gobiidae	0	26
235	2017-08-23	2017	August	May River	14M	Evorthodus lyricus	Lyre goby	Gobiidae	0	26
235	2017-08-23	2017	August	May River	14M	Gobiosoma bosc	Naked goby	Gobiidae	0	26
235	2017-08-23	2017	August	May River	14M	Microgobius thalassinus	Green goby	Gobiidae	0	26
235	2017-08-23	2017	August	May River	14M	Orthopristis chrysoptera	Pigfish	Haemulidae	0	26
235	2017-08-23	2017	August	May River	14M	Lolliguncula brevis	Brief squid	Loliginidae	0	26
235	2017-08-23	2017	August	May River	14M	Lutjanus griseus	Gray snapper	Lutjanidae	0	26
235	2017-08-23	2017	August	May River	14M	Lutjanus synagris	Lane snapper	Lutjanidae	0	26
235	2017-08-23	2017	August	May River	14M	Stephanolepis hispidus	Planehead filefish	Monacanthidae	0	26
235	2017-08-23	2017	August	May River	14M	Mugil cephalus	Striped mullet	Mugilidae	0	26
235	2017-08-23	2017	August	May River	14M	Mugil curema	White mullet	Mugilidae	1	26
235	2017-08-23	2017	August	May River	14M	Ancilopsetta omata	Ocellated flounder	Paralichthyidae	0	26
235	2017-08-23	2017	August	May River	14M	Citharichthys spilopterus	Bay whiff	Paralichthyidae	0	26
235	2017-08-23	2017	August	May River	14M	Etropus crossotus	Fringed flounder	Paralichthyidae	0	26
235	2017-08-23	2017	August	May River	14M	Paralichthys albiguttata	Gulf flounder	Paralichthyidae	0	26
235	2017-08-23	2017	August	May River	14M	Paralichthys dentatus	Summer flounder	Paralichthyidae	0	26
235	2017-08-23	2017	August	May River	14M	Paralichthys lethostigma	Southern flounder	Paralichthyidae	0	26
235	2017-08-23	2017	August	May River	14M	Urophycis regia	Spotted hake	Phycidae	0	26
235	2017-08-23	2017	August	May River	14M	Pomatomus saltatrix	Bluefish	Pomatomidae	0	26
235	2017-08-23	2017	August	May River	14M	Callinectes sapidus	Blue crab	Portunidae	0	26
235	2017-08-23	2017	August	May River	14M	Bairdiella chrysoura	Silver perch	Sciaenidae	0	26
235	2017-08-23	2017	August	May River	14M	Cynoscion nebulosus	Spotted seatrout	Sciaenidae	1	26
235	2017-08-23	2017	August	May River	14M	Cynoscion regalis	Weakfish	Sciaenidae	0	26
235	2017-08-23	2017	August	May River	14M	Leiostomus xanthurus	Spot	Sciaenidae	0	26
235	2017-08-23	2017	August	May River	14M	Menticirrhus americanus	Southern kingfish	Sciaenidae	0	26
235	2017-08-23	2017	August	May River	14M	Micropogonias undulatus	Atlantic croaker	Sciaenidae	0	26
235	2017-08-23	2017	August	May River	14M	Pogonias cromis	Black drum	Sciaenidae	0	26
235	2017-08-23	2017	August	May River	14M	Sciaenops ocellatus	Red drum	Sciaenidae	0	26
235	2017-08-23	2017	August	May River	14M	Scomberomorus maculatus	Spanish mackerel	Scombridae	0	26
235	2017-08-23	2017	August	May River	14M	Centropristis philadelphica	Rock sea bass	Serranidae	0	26
235	2017-08-23	2017	August	May River	14M	Archosargus probatocephalus	Sheepshead	Sparidae	0	26
235	2017-08-23	2017	August	May River	14M	Lagodon rhomboides	Pinfish	Sparidae	0	26
235	2017-08-23	2017	August	May River	14M	Sphyraena barracuda	Great barracuda	Sphyraenidae	0	26
235	2017-08-23	2017	August	May River	14M	Squilla mantis	Mantis shrimp	Squillidae	0	26
235	2017-08-23	2017	August	May River	14M	Peprilus triacanthus	American butterfish	Stromateidae	0	26
235	2017-08-23	2017	August	May River	14M	Hippocampus erectus	Lined seahorse	Syngnathidae	0	26
235	2017-08-23	2017	August	May River	14M	Syngnathus fuscus	Northern pipefish	Syngnathidae	0	26
235	2017-08-23	2017	August	May River	14M	Syngnathus louisianae	Chain pipefish	Syngnathidae	0	26
235	2017-08-23	2017	August	May River	14M	Synodus foetens	Inshore lizardfish	Synodontidae	0	26
235	2017-08-23	2017	August	May River	14M	Sphoeroides maculatus	Northern puffer	Tetraodontidae	0	26
235	2017-08-23	2017	August	May River	14M	Trichiurus lepturus	Atlantic cutlassfish	Trichiuridae	0	26
235	2017-08-23	2017	August	May River	14M	Prionotus tribulus	Bighead searobin	Triglidae	0	26
235	2017-08-23	2017	August	May River	14M	Astroscopus y-graecum	Southern stargazer	Uranoscopidae	0	26
249	2017-09-06	2017	September	May River	14M	Alpheus heterochaelis	Big clawed snapping shrimp	Alpheidae	0	27
249	2017-09-06	2017	September	May River	14M	Menidia menidia	Atlantic silverside	Atherinopsidae	1	27
249	2017-09-06	2017	September	May River	14M	Strongylura marina	Atlantic needlefish	Belonidae	0	27
249	2017-09-06	2017	September	May River	14M	Chasmodes bosquianus	Striped blenny	Blenniidae	0	27
249	2017-09-06	2017	September	May River	14M	Hypsoblennius hentz	Feather Blenny	Blenniidae	0	27
249	2017-09-06	2017	September	May River	14M	Oligoplites saurus	Leatherjack	Carangidae	0	27
249	2017-09-06	2017	September	May River	14M	Alosa pseudoharengus	Blueback herring	Clupeidae	0	27
249	2017-09-06	2017	September	May River	14M	Brevoortia tyrannus	Atlantic menhaden	Clupeidae	0	27
249	2017-09-06	2017	September	May River	14M	Dorosoma petenense	Threadfin shad	Clupeidae	0	27
249	2017-09-06	2017	September	May River	14M	Symphurus plagiusa	Blackcheek tonguefish	Cynoglossidae	0	27
249	2017-09-06	2017	September	May River	14M	Chilomycterus schoepfii	Striped burrfish	Diodontidae	0	27
249	2017-09-06	2017	September	May River	14M	Elops saurus	Ladyfish	Elopidae	0	27
249	2017-09-06	2017	September	May River	14M	Anchoa mitchilli	Bay anchovy	Engraulidae	39	27
249	2017-09-06	2017	September	May River	14M	Chaetodipterus faber	Atlantic spadefish	Ephippidae	0	27
249	2017-09-06	2017	September	May River	14M	Fundulus heteroclitus	Mummichog	Fundulidae	22	27
249	2017-09-06	2017	September	May River	14M	Fundulus majalis	Striped killifish	Fundulidae	0	27
249	2017-09-06	2017	September	May River	14M	Diapterus auratus	Irish mojarra	Gerreidae	0	27
249	2017-09-06	2017	September	May River	14M	Eucinostimus harengulus	Tidewater mojarra	Gerreidae	6	27
249	2017-09-06	2017	September	May River	14M	Ctenogobius boleosoma	Darter goby	Gobiidae	0	27
249	2017-09-06	2017	September	May River	14M	Ctenogobius smaragdus	Emerald goby	Gobiidae	0	27
249	2017-09-06	2017	September	May River	14M	Evorthodus lyricus	Lyre goby	Gobiidae	0	27
249	2017-09-06	2017	September	May River	14M	Gobiosoma bosc	Naked goby	Gobiidae	0	27
249	2017-09-06	2017	September	May River	14M	Microgobius thalassinus	Green goby	Gobiidae	0	27
249	2017-09-06	2017	September	May River	14M	Orthopristis chrysoptera	Pigfish	Haemulidae	0	27
249	2017-09-06	2017	September	May River	14M	Lolliguncula brevis	Brief squid	Loliginidae	0	27
249	2017-09-06	2017	September	May River	14M	Lutjanus griseus	Gray snapper	Lutjanidae	0	27
249	2017-09-06	2017	September	May River	14M	Lutjanus synagris	Lane snapper	Lutjanidae	0	27
249	2017-09-06	2017	September	May River	14M	Stephanolepis hispidus	Planehead filefish	Monacanthidae	0	27
249	2017-09-06	2017	September	May River	14M	Mugil cephalus	Striped mullet	Mugilidae	0	27
249	2017-09-06	2017	September	May River	14M	Mugil curema	White mullet	Mugilidae	0	27
249	2017-09-06	2017	September	May River	14M	Ancilopsetta omata	Ocellated flounder	Paralichthyidae	0	27
249	2017-09-06	2017	September	May River	14M	Citharichthys spilopterus	Bay whiff	Paralichthyidae	0	27
249	2017-09-06	2017	September	May River	14M	Etropus crossotus	Fringed flounder	Paralichthyidae	0	27
249	2017-09-06	2017	September	May River	14M	Paralichthys albiguttata	Gulf flounder	Paralichthyidae	0	27
249	2017-09-06	2017	September	May River	14M	Paralichthys dentatus	Summer flounder	Paralichthyidae	0	27
249	2017-09-06	2017	September	May River	14M	Paralichthys lethostigma	Southern flounder	Paralichthyidae	0	27
249	2017-09-06	2017	September	May River	14M	Urophycis regia	Spotted hake	Phycidae	0	27
249	2017-09-06	2017	September	May River	14M	Pomatomus saltatrix	Bluefish	Pomatomidae	0	27
249	2017-09-06	2017	September	May River	14M	Callinectes sapidus	Blue crab	Portunidae	0	27
249	2017-09-06	2017	September	May River	14M	Bairdiella chrysoura	Silver perch	Sciaenidae	0	27
249	2017-09-06	2017	September	May River	14M	Cynoscion nebulosus	Spotted seatrout	Sciaenidae	1	27
249	2017-09-06	2017	September	May River	14M	Cynoscion regalis	Weakfish	Sciaenidae	0	27
249	2017-09-06	2017	September	May River	14M	Leiostomus xanthurus	Spot	Sciaenidae	0	27
249	2017-09-06	2017	September	May River	14M	Menticirrhus americanus	Southern kingfish	Sciaenidae	0	27
249	2017-09-06	2017	September	May River	14M	Micropogonias undulatus	Atlantic croaker	Sciaenidae	0	27
249	2017-09-06	2017	September	May River	14M	Pogonias cromis	Black drum	Sciaenidae	0	27
249	2017-09-06	2017	September	May River	14M	Sciaenops ocellatus	Red drum	Sciaenidae	0	27
249	2017-09-06	2017	September	May River	14M	Scomberomorus maculatus	Spanish mackerel	Scombridae	0	27
249	2017-09-06	2017	September	May River	14M	Centropristis philadelphica	Rock sea bass	Serranidae	0	27
249	2017-09-06	2017	September	May River	14M	Archosargus probatocephalus	Sheepshead	Sparidae	0	27
249	2017-09-06	2017	September	May River	14M	Lagodon rhomboides	Pinfish	Sparidae	0	27
249	2017-09-06	2017	September	May River	14M	Sphyraena barracuda	Great barracuda	Sphyraenidae	0	27
249	2017-09-06	2017	September	May River	14M	Squilla mantis	Mantis shrimp	Squillidae	0	27
249	2017-09-06	2017	September	May River	14M	Peprilus triacanthus	American butterfish	Stromateidae	0	27
249	2017-09-06	2017	September	May River	14M	Hippocampus erectus	Lined seahorse	Syngnathidae	0	27
249	2017-09-06	2017	September	May River	14M	Syngnathus fuscus	Northern pipefish	Syngnathidae	0	27
249	2017-09-06	2017	September	May River	14M	Syngnathus louisianae	Chain pipefish	Syngnathidae	2	27
249	2017-09-06	2017	September	May River	14M	Synodus foetens	Inshore lizardfish	Synodontidae	0	27
249	2017-09-06	2017	September	May River	14M	Sphoeroides maculatus	Northern puffer	Tetraodontidae	0	27
249	2017-09-06	2017	September	May River	14M	Trichiurus lepturus	Atlantic cutlassfish	Trichiuridae	0	27
249	2017-09-06	2017	September	May River	14M	Prionotus tribulus	Bighead searobin	Triglidae	0	27
249	2017-09-06	2017	September	May River	14M	Astroscopus y-graecum	Southern stargazer	Uranoscopidae	0	27
249	2017-09-06	2017	September	May River	14M	Alpheus heterochaelis	Big clawed snapping shrimp	Alpheidae	0	28
249	2017-09-06	2017	September	May River	14M	Menidia menidia	Atlantic silverside	Atherinopsidae	0	28
249	2017-09-06	2017	September	May River	14M	Strongylura marina	Atlantic needlefish	Belonidae	0	28
249	2017-09-06	2017	September	May River	14M	Chasmodes bosquianus	Striped blenny	Blenniidae	0	28
249	2017-09-06	2017	September	May River	14M	Hypsoblennius hentz	Feather Blenny	Blenniidae	0	28
249	2017-09-06	2017	September	May River	14M	Oligoplites saurus	Leatherjack	Carangidae	0	28
249	2017-09-06	2017	September	May River	14M	Alosa pseudoharengus	Blueback herring	Clupeidae	0	28
249	2017-09-06	2017	September	May River	14M	Brevoortia tyrannus	Atlantic menhaden	Clupeidae	0	28
249	2017-09-06	2017	September	May River	14M	Dorosoma petenense	Threadfin shad	Clupeidae	0	28
249	2017-09-06	2017	September	May River	14M	Symphurus plagiusa	Blackcheek tonguefish	Cynoglossidae	0	28
249	2017-09-06	2017	September	May River	14M	Chilomycterus schoepfii	Striped burrfish	Diodontidae	0	28
249	2017-09-06	2017	September	May River	14M	Elops saurus	Ladyfish	Elopidae	0	28
249	2017-09-06	2017	September	May River	14M	Anchoa mitchilli	Bay anchovy	Engraulidae	0	28
249	2017-09-06	2017	September	May River	14M	Chaetodipterus faber	Atlantic spadefish	Ephippidae	0	28
249	2017-09-06	2017	September	May River	14M	Fundulus heteroclitus	Mummichog	Fundulidae	13	28
249	2017-09-06	2017	September	May River	14M	Fundulus majalis	Striped killifish	Fundulidae	0	28
249	2017-09-06	2017	September	May River	14M	Diapterus auratus	Irish mojarra	Gerreidae	0	28
249	2017-09-06	2017	September	May River	14M	Eucinostimus harengulus	Tidewater mojarra	Gerreidae	19	28
249	2017-09-06	2017	September	May River	14M	Ctenogobius boleosoma	Darter goby	Gobiidae	0	28
249	2017-09-06	2017	September	May River	14M	Ctenogobius smaragdus	Emerald goby	Gobiidae	0	28
249	2017-09-06	2017	September	May River	14M	Evorthodus lyricus	Lyre goby	Gobiidae	0	28
249	2017-09-06	2017	September	May River	14M	Gobiosoma bosc	Naked goby	Gobiidae	0	28
249	2017-09-06	2017	September	May River	14M	Microgobius thalassinus	Green goby	Gobiidae	0	28
249	2017-09-06	2017	September	May River	14M	Orthopristis chrysoptera	Pigfish	Haemulidae	0	28
249	2017-09-06	2017	September	May River	14M	Lolliguncula brevis	Brief squid	Loliginidae	0	28
249	2017-09-06	2017	September	May River	14M	Lutjanus griseus	Gray snapper	Lutjanidae	1	28
249	2017-09-06	2017	September	May River	14M	Lutjanus synagris	Lane snapper	Lutjanidae	0	28
249	2017-09-06	2017	September	May River	14M	Stephanolepis hispidus	Planehead filefish	Monacanthidae	0	28
249	2017-09-06	2017	September	May River	14M	Mugil cephalus	Striped mullet	Mugilidae	0	28
249	2017-09-06	2017	September	May River	14M	Mugil curema	White mullet	Mugilidae	0	28
249	2017-09-06	2017	September	May River	14M	Ancilopsetta omata	Ocellated flounder	Paralichthyidae	0	28
249	2017-09-06	2017	September	May River	14M	Citharichthys spilopterus	Bay whiff	Paralichthyidae	0	28
249	2017-09-06	2017	September	May River	14M	Etropus crossotus	Fringed flounder	Paralichthyidae	0	28
249	2017-09-06	2017	September	May River	14M	Paralichthys albiguttata	Gulf flounder	Paralichthyidae	0	28
249	2017-09-06	2017	September	May River	14M	Paralichthys dentatus	Summer flounder	Paralichthyidae	0	28
249	2017-09-06	2017	September	May River	14M	Paralichthys lethostigma	Southern flounder	Paralichthyidae	0	28
249	2017-09-06	2017	September	May River	14M	Urophycis regia	Spotted hake	Phycidae	0	28
249	2017-09-06	2017	September	May River	14M	Pomatomus saltatrix	Bluefish	Pomatomidae	0	28
249	2017-09-06	2017	September	May River	14M	Callinectes sapidus	Blue crab	Portunidae	0	28
249	2017-09-06	2017	September	May River	14M	Bairdiella chrysoura	Silver perch	Sciaenidae	1	28
249	2017-09-06	2017	September	May River	14M	Cynoscion nebulosus	Spotted seatrout	Sciaenidae	2	28
249	2017-09-06	2017	September	May River	14M	Cynoscion regalis	Weakfish	Sciaenidae	0	28
249	2017-09-06	2017	September	May River	14M	Leiostomus xanthurus	Spot	Sciaenidae	0	28
249	2017-09-06	2017	September	May River	14M	Menticirrhus americanus	Southern kingfish	Sciaenidae	0	28
249	2017-09-06	2017	September	May River	14M	Micropogonias undulatus	Atlantic croaker	Sciaenidae	0	28
249	2017-09-06	2017	September	May River	14M	Pogonias cromis	Black drum	Sciaenidae	0	28
249	2017-09-06	2017	September	May River	14M	Sciaenops ocellatus	Red drum	Sciaenidae	0	28
249	2017-09-06	2017	September	May River	14M	Scomberomorus maculatus	Spanish mackerel	Scombridae	0	28
249	2017-09-06	2017	September	May River	14M	Centropristis philadelphica	Rock sea bass	Serranidae	0	28
249	2017-09-06	2017	September	May River	14M	Archosargus probatocephalus	Sheepshead	Sparidae	0	28
249	2017-09-06	2017	September	May River	14M	Lagodon rhomboides	Pinfish	Sparidae	0	28
249	2017-09-06	2017	September	May River	14M	Sphyraena barracuda	Great barracuda	Sphyraenidae	0	28
249	2017-09-06	2017	September	May River	14M	Squilla mantis	Mantis shrimp	Squillidae	0	28
249	2017-09-06	2017	September	May River	14M	Peprilus triacanthus	American butterfish	Stromateidae	0	28
249	2017-09-06	2017	September	May River	14M	Hippocampus erectus	Lined seahorse	Syngnathidae	0	28
249	2017-09-06	2017	September	May River	14M	Syngnathus fuscus	Northern pipefish	Syngnathidae	0	28
249	2017-09-06	2017	September	May River	14M	Syngnathus louisianae	Chain pipefish	Syngnathidae	4	28
249	2017-09-06	2017	September	May River	14M	Synodus foetens	Inshore lizardfish	Synodontidae	0	28
249	2017-09-06	2017	September	May River	14M	Sphoeroides maculatus	Northern puffer	Tetraodontidae	0	28
249	2017-09-06	2017	September	May River	14M	Trichiurus lepturus	Atlantic cutlassfish	Trichiuridae	0	28
249	2017-09-06	2017	September	May River	14M	Prionotus tribulus	Bighead searobin	Triglidae	0	28
249	2017-09-06	2017	September	May River	14M	Astroscopus y-graecum	Southern stargazer	Uranoscopidae	0	28
264	2017-09-21	2017	September	May River	14M	Alpheus heterochaelis	Big clawed snapping shrimp	Alpheidae	0	29
264	2017-09-21	2017	September	May River	14M	Menidia menidia	Atlantic silverside	Atherinopsidae	0	29
264	2017-09-21	2017	September	May River	14M	Strongylura marina	Atlantic needlefish	Belonidae	0	29
264	2017-09-21	2017	September	May River	14M	Chasmodes bosquianus	Striped blenny	Blenniidae	0	29
264	2017-09-21	2017	September	May River	14M	Hypsoblennius hentz	Feather Blenny	Blenniidae	0	29
264	2017-09-21	2017	September	May River	14M	Oligoplites saurus	Leatherjack	Carangidae	0	29
264	2017-09-21	2017	September	May River	14M	Alosa pseudoharengus	Blueback herring	Clupeidae	0	29
264	2017-09-21	2017	September	May River	14M	Brevoortia tyrannus	Atlantic menhaden	Clupeidae	0	29
264	2017-09-21	2017	September	May River	14M	Dorosoma petenense	Threadfin shad	Clupeidae	0	29
264	2017-09-21	2017	September	May River	14M	Symphurus plagiusa	Blackcheek tonguefish	Cynoglossidae	0	29
264	2017-09-21	2017	September	May River	14M	Chilomycterus schoepfii	Striped burrfish	Diodontidae	0	29
264	2017-09-21	2017	September	May River	14M	Elops saurus	Ladyfish	Elopidae	0	29
264	2017-09-21	2017	September	May River	14M	Anchoa mitchilli	Bay anchovy	Engraulidae	3	29
264	2017-09-21	2017	September	May River	14M	Chaetodipterus faber	Atlantic spadefish	Ephippidae	0	29
264	2017-09-21	2017	September	May River	14M	Fundulus heteroclitus	Mummichog	Fundulidae	36	29
264	2017-09-21	2017	September	May River	14M	Fundulus majalis	Striped killifish	Fundulidae	0	29
264	2017-09-21	2017	September	May River	14M	Diapterus auratus	Irish mojarra	Gerreidae	0	29
264	2017-09-21	2017	September	May River	14M	Eucinostimus harengulus	Tidewater mojarra	Gerreidae	5	29
264	2017-09-21	2017	September	May River	14M	Ctenogobius boleosoma	Darter goby	Gobiidae	0	29
264	2017-09-21	2017	September	May River	14M	Ctenogobius smaragdus	Emerald goby	Gobiidae	0	29
264	2017-09-21	2017	September	May River	14M	Evorthodus lyricus	Lyre goby	Gobiidae	0	29
264	2017-09-21	2017	September	May River	14M	Gobiosoma bosc	Naked goby	Gobiidae	0	29
264	2017-09-21	2017	September	May River	14M	Microgobius thalassinus	Green goby	Gobiidae	0	29
264	2017-09-21	2017	September	May River	14M	Orthopristis chrysoptera	Pigfish	Haemulidae	0	29
264	2017-09-21	2017	September	May River	14M	Lolliguncula brevis	Brief squid	Loliginidae	0	29
264	2017-09-21	2017	September	May River	14M	Lutjanus griseus	Gray snapper	Lutjanidae	0	29
264	2017-09-21	2017	September	May River	14M	Lutjanus synagris	Lane snapper	Lutjanidae	0	29
264	2017-09-21	2017	September	May River	14M	Stephanolepis hispidus	Planehead filefish	Monacanthidae	0	29
264	2017-09-21	2017	September	May River	14M	Mugil cephalus	Striped mullet	Mugilidae	0	29
264	2017-09-21	2017	September	May River	14M	Mugil curema	White mullet	Mugilidae	1	29
264	2017-09-21	2017	September	May River	14M	Ancilopsetta omata	Ocellated flounder	Paralichthyidae	0	29
264	2017-09-21	2017	September	May River	14M	Citharichthys spilopterus	Bay whiff	Paralichthyidae	0	29
264	2017-09-21	2017	September	May River	14M	Etropus crossotus	Fringed flounder	Paralichthyidae	0	29
264	2017-09-21	2017	September	May River	14M	Paralichthys albiguttata	Gulf flounder	Paralichthyidae	0	29
264	2017-09-21	2017	September	May River	14M	Paralichthys dentatus	Summer flounder	Paralichthyidae	0	29
264	2017-09-21	2017	September	May River	14M	Paralichthys lethostigma	Southern flounder	Paralichthyidae	0	29
264	2017-09-21	2017	September	May River	14M	Urophycis regia	Spotted hake	Phycidae	0	29
264	2017-09-21	2017	September	May River	14M	Pomatomus saltatrix	Bluefish	Pomatomidae	0	29
264	2017-09-21	2017	September	May River	14M	Callinectes sapidus	Blue crab	Portunidae	0	29
264	2017-09-21	2017	September	May River	14M	Bairdiella chrysoura	Silver perch	Sciaenidae	24	29
264	2017-09-21	2017	September	May River	14M	Cynoscion nebulosus	Spotted seatrout	Sciaenidae	0	29
264	2017-09-21	2017	September	May River	14M	Cynoscion regalis	Weakfish	Sciaenidae	0	29
264	2017-09-21	2017	September	May River	14M	Leiostomus xanthurus	Spot	Sciaenidae	0	29
264	2017-09-21	2017	September	May River	14M	Menticirrhus americanus	Southern kingfish	Sciaenidae	0	29
264	2017-09-21	2017	September	May River	14M	Micropogonias undulatus	Atlantic croaker	Sciaenidae	0	29
264	2017-09-21	2017	September	May River	14M	Pogonias cromis	Black drum	Sciaenidae	0	29
264	2017-09-21	2017	September	May River	14M	Sciaenops ocellatus	Red drum	Sciaenidae	0	29
264	2017-09-21	2017	September	May River	14M	Scomberomorus maculatus	Spanish mackerel	Scombridae	0	29
264	2017-09-21	2017	September	May River	14M	Centropristis philadelphica	Rock sea bass	Serranidae	0	29
264	2017-09-21	2017	September	May River	14M	Archosargus probatocephalus	Sheepshead	Sparidae	0	29
264	2017-09-21	2017	September	May River	14M	Lagodon rhomboides	Pinfish	Sparidae	0	29
264	2017-09-21	2017	September	May River	14M	Sphyraena barracuda	Great barracuda	Sphyraenidae	0	29
264	2017-09-21	2017	September	May River	14M	Squilla mantis	Mantis shrimp	Squillidae	0	29
264	2017-09-21	2017	September	May River	14M	Peprilus triacanthus	American butterfish	Stromateidae	0	29
264	2017-09-21	2017	September	May River	14M	Hippocampus erectus	Lined seahorse	Syngnathidae	0	29
264	2017-09-21	2017	September	May River	14M	Syngnathus fuscus	Northern pipefish	Syngnathidae	0	29
264	2017-09-21	2017	September	May River	14M	Syngnathus louisianae	Chain pipefish	Syngnathidae	0	29
264	2017-09-21	2017	September	May River	14M	Synodus foetens	Inshore lizardfish	Synodontidae	0	29
264	2017-09-21	2017	September	May River	14M	Sphoeroides maculatus	Northern puffer	Tetraodontidae	0	29
264	2017-09-21	2017	September	May River	14M	Trichiurus lepturus	Atlantic cutlassfish	Trichiuridae	0	29
264	2017-09-21	2017	September	May River	14M	Prionotus tribulus	Bighead searobin	Triglidae	0	29
264	2017-09-21	2017	September	May River	14M	Astroscopus y-graecum	Southern stargazer	Uranoscopidae	0	29
264	2017-09-21	2017	September	May River	14M	Alpheus heterochaelis	Big clawed snapping shrimp	Alpheidae	0	30
264	2017-09-21	2017	September	May River	14M	Menidia menidia	Atlantic silverside	Atherinopsidae	172	30
264	2017-09-21	2017	September	May River	14M	Strongylura marina	Atlantic needlefish	Belonidae	0	30
264	2017-09-21	2017	September	May River	14M	Chasmodes bosquianus	Striped blenny	Blenniidae	0	30
264	2017-09-21	2017	September	May River	14M	Hypsoblennius hentz	Feather Blenny	Blenniidae	0	30
264	2017-09-21	2017	September	May River	14M	Oligoplites saurus	Leatherjack	Carangidae	0	30
264	2017-09-21	2017	September	May River	14M	Alosa pseudoharengus	Blueback herring	Clupeidae	8	30
264	2017-09-21	2017	September	May River	14M	Brevoortia tyrannus	Atlantic menhaden	Clupeidae	0	30
264	2017-09-21	2017	September	May River	14M	Dorosoma petenense	Threadfin shad	Clupeidae	0	30
264	2017-09-21	2017	September	May River	14M	Symphurus plagiusa	Blackcheek tonguefish	Cynoglossidae	0	30
264	2017-09-21	2017	September	May River	14M	Chilomycterus schoepfii	Striped burrfish	Diodontidae	0	30
264	2017-09-21	2017	September	May River	14M	Elops saurus	Ladyfish	Elopidae	0	30
264	2017-09-21	2017	September	May River	14M	Anchoa mitchilli	Bay anchovy	Engraulidae	223	30
264	2017-09-21	2017	September	May River	14M	Chaetodipterus faber	Atlantic spadefish	Ephippidae	0	30
264	2017-09-21	2017	September	May River	14M	Fundulus heteroclitus	Mummichog	Fundulidae	6	30
264	2017-09-21	2017	September	May River	14M	Fundulus majalis	Striped killifish	Fundulidae	0	30
264	2017-09-21	2017	September	May River	14M	Diapterus auratus	Irish mojarra	Gerreidae	0	30
264	2017-09-21	2017	September	May River	14M	Eucinostimus harengulus	Tidewater mojarra	Gerreidae	0	30
264	2017-09-21	2017	September	May River	14M	Ctenogobius boleosoma	Darter goby	Gobiidae	0	30
264	2017-09-21	2017	September	May River	14M	Ctenogobius smaragdus	Emerald goby	Gobiidae	0	30
264	2017-09-21	2017	September	May River	14M	Evorthodus lyricus	Lyre goby	Gobiidae	0	30
264	2017-09-21	2017	September	May River	14M	Gobiosoma bosc	Naked goby	Gobiidae	0	30
264	2017-09-21	2017	September	May River	14M	Microgobius thalassinus	Green goby	Gobiidae	0	30
264	2017-09-21	2017	September	May River	14M	Orthopristis chrysoptera	Pigfish	Haemulidae	1	30
264	2017-09-21	2017	September	May River	14M	Lolliguncula brevis	Brief squid	Loliginidae	0	30
264	2017-09-21	2017	September	May River	14M	Lutjanus griseus	Gray snapper	Lutjanidae	0	30
264	2017-09-21	2017	September	May River	14M	Lutjanus synagris	Lane snapper	Lutjanidae	0	30
264	2017-09-21	2017	September	May River	14M	Stephanolepis hispidus	Planehead filefish	Monacanthidae	0	30
264	2017-09-21	2017	September	May River	14M	Mugil cephalus	Striped mullet	Mugilidae	0	30
264	2017-09-21	2017	September	May River	14M	Mugil curema	White mullet	Mugilidae	0	30
264	2017-09-21	2017	September	May River	14M	Ancilopsetta omata	Ocellated flounder	Paralichthyidae	0	30
264	2017-09-21	2017	September	May River	14M	Citharichthys spilopterus	Bay whiff	Paralichthyidae	0	30
264	2017-09-21	2017	September	May River	14M	Etropus crossotus	Fringed flounder	Paralichthyidae	0	30
264	2017-09-21	2017	September	May River	14M	Paralichthys albiguttata	Gulf flounder	Paralichthyidae	0	30
264	2017-09-21	2017	September	May River	14M	Paralichthys dentatus	Summer flounder	Paralichthyidae	0	30
264	2017-09-21	2017	September	May River	14M	Paralichthys lethostigma	Southern flounder	Paralichthyidae	0	30
264	2017-09-21	2017	September	May River	14M	Urophycis regia	Spotted hake	Phycidae	0	30
264	2017-09-21	2017	September	May River	14M	Pomatomus saltatrix	Bluefish	Pomatomidae	0	30
264	2017-09-21	2017	September	May River	14M	Callinectes sapidus	Blue crab	Portunidae	0	30
264	2017-09-21	2017	September	May River	14M	Bairdiella chrysoura	Silver perch	Sciaenidae	207	30
264	2017-09-21	2017	September	May River	14M	Cynoscion nebulosus	Spotted seatrout	Sciaenidae	0	30
264	2017-09-21	2017	September	May River	14M	Cynoscion regalis	Weakfish	Sciaenidae	0	30
264	2017-09-21	2017	September	May River	14M	Leiostomus xanthurus	Spot	Sciaenidae	1	30
264	2017-09-21	2017	September	May River	14M	Menticirrhus americanus	Southern kingfish	Sciaenidae	0	30
264	2017-09-21	2017	September	May River	14M	Micropogonias undulatus	Atlantic croaker	Sciaenidae	0	30
264	2017-09-21	2017	September	May River	14M	Pogonias cromis	Black drum	Sciaenidae	0	30
264	2017-09-21	2017	September	May River	14M	Sciaenops ocellatus	Red drum	Sciaenidae	0	30
264	2017-09-21	2017	September	May River	14M	Scomberomorus maculatus	Spanish mackerel	Scombridae	0	30
264	2017-09-21	2017	September	May River	14M	Centropristis philadelphica	Rock sea bass	Serranidae	0	30
264	2017-09-21	2017	September	May River	14M	Archosargus probatocephalus	Sheepshead	Sparidae	0	30
264	2017-09-21	2017	September	May River	14M	Lagodon rhomboides	Pinfish	Sparidae	0	30
264	2017-09-21	2017	September	May River	14M	Sphyraena barracuda	Great barracuda	Sphyraenidae	0	30
264	2017-09-21	2017	September	May River	14M	Squilla mantis	Mantis shrimp	Squillidae	0	30
264	2017-09-21	2017	September	May River	14M	Peprilus triacanthus	American butterfish	Stromateidae	0	30
264	2017-09-21	2017	September	May River	14M	Hippocampus erectus	Lined seahorse	Syngnathidae	0	30
264	2017-09-21	2017	September	May River	14M	Syngnathus fuscus	Northern pipefish	Syngnathidae	0	30
264	2017-09-21	2017	September	May River	14M	Syngnathus louisianae	Chain pipefish	Syngnathidae	0	30
264	2017-09-21	2017	September	May River	14M	Synodus foetens	Inshore lizardfish	Synodontidae	0	30
264	2017-09-21	2017	September	May River	14M	Sphoeroides maculatus	Northern puffer	Tetraodontidae	0	30
264	2017-09-21	2017	September	May River	14M	Trichiurus lepturus	Atlantic cutlassfish	Trichiuridae	0	30
264	2017-09-21	2017	September	May River	14M	Prionotus tribulus	Bighead searobin	Triglidae	2	30
264	2017-09-21	2017	September	May River	14M	Astroscopus y-graecum	Southern stargazer	Uranoscopidae	0	30
276	2017-10-03	2017	October	May River	14M	Alpheus heterochaelis	Big clawed snapping shrimp	Alpheidae	0	31
276	2017-10-03	2017	October	May River	14M	Menidia menidia	Atlantic silverside	Atherinopsidae	0	31
276	2017-10-03	2017	October	May River	14M	Strongylura marina	Atlantic needlefish	Belonidae	0	31
276	2017-10-03	2017	October	May River	14M	Chasmodes bosquianus	Striped blenny	Blenniidae	0	31
276	2017-10-03	2017	October	May River	14M	Hypsoblennius hentz	Feather Blenny	Blenniidae	0	31
276	2017-10-03	2017	October	May River	14M	Oligoplites saurus	Leatherjack	Carangidae	0	31
276	2017-10-03	2017	October	May River	14M	Alosa pseudoharengus	Blueback herring	Clupeidae	0	31
276	2017-10-03	2017	October	May River	14M	Brevoortia tyrannus	Atlantic menhaden	Clupeidae	0	31
276	2017-10-03	2017	October	May River	14M	Dorosoma petenense	Threadfin shad	Clupeidae	0	31
276	2017-10-03	2017	October	May River	14M	Symphurus plagiusa	Blackcheek tonguefish	Cynoglossidae	0	31
276	2017-10-03	2017	October	May River	14M	Chilomycterus schoepfii	Striped burrfish	Diodontidae	0	31
276	2017-10-03	2017	October	May River	14M	Elops saurus	Ladyfish	Elopidae	0	31
276	2017-10-03	2017	October	May River	14M	Anchoa mitchilli	Bay anchovy	Engraulidae	14	31
276	2017-10-03	2017	October	May River	14M	Chaetodipterus faber	Atlantic spadefish	Ephippidae	0	31
276	2017-10-03	2017	October	May River	14M	Fundulus heteroclitus	Mummichog	Fundulidae	11	31
276	2017-10-03	2017	October	May River	14M	Fundulus majalis	Striped killifish	Fundulidae	0	31
276	2017-10-03	2017	October	May River	14M	Diapterus auratus	Irish mojarra	Gerreidae	0	31
276	2017-10-03	2017	October	May River	14M	Eucinostimus harengulus	Tidewater mojarra	Gerreidae	17	31
276	2017-10-03	2017	October	May River	14M	Ctenogobius boleosoma	Darter goby	Gobiidae	0	31
276	2017-10-03	2017	October	May River	14M	Ctenogobius smaragdus	Emerald goby	Gobiidae	0	31
276	2017-10-03	2017	October	May River	14M	Evorthodus lyricus	Lyre goby	Gobiidae	0	31
276	2017-10-03	2017	October	May River	14M	Gobiosoma bosc	Naked goby	Gobiidae	0	31
276	2017-10-03	2017	October	May River	14M	Microgobius thalassinus	Green goby	Gobiidae	0	31
276	2017-10-03	2017	October	May River	14M	Orthopristis chrysoptera	Pigfish	Haemulidae	0	31
276	2017-10-03	2017	October	May River	14M	Lolliguncula brevis	Brief squid	Loliginidae	0	31
276	2017-10-03	2017	October	May River	14M	Lutjanus griseus	Gray snapper	Lutjanidae	0	31
276	2017-10-03	2017	October	May River	14M	Lutjanus synagris	Lane snapper	Lutjanidae	0	31
276	2017-10-03	2017	October	May River	14M	Stephanolepis hispidus	Planehead filefish	Monacanthidae	1	31
276	2017-10-03	2017	October	May River	14M	Mugil cephalus	Striped mullet	Mugilidae	0	31
276	2017-10-03	2017	October	May River	14M	Mugil curema	White mullet	Mugilidae	0	31
276	2017-10-03	2017	October	May River	14M	Ancilopsetta omata	Ocellated flounder	Paralichthyidae	0	31
276	2017-10-03	2017	October	May River	14M	Citharichthys spilopterus	Bay whiff	Paralichthyidae	0	31
276	2017-10-03	2017	October	May River	14M	Etropus crossotus	Fringed flounder	Paralichthyidae	0	31
276	2017-10-03	2017	October	May River	14M	Paralichthys albiguttata	Gulf flounder	Paralichthyidae	0	31
276	2017-10-03	2017	October	May River	14M	Paralichthys dentatus	Summer flounder	Paralichthyidae	0	31
276	2017-10-03	2017	October	May River	14M	Paralichthys lethostigma	Southern flounder	Paralichthyidae	0	31
276	2017-10-03	2017	October	May River	14M	Urophycis regia	Spotted hake	Phycidae	0	31
276	2017-10-03	2017	October	May River	14M	Pomatomus saltatrix	Bluefish	Pomatomidae	0	31
276	2017-10-03	2017	October	May River	14M	Callinectes sapidus	Blue crab	Portunidae	0	31
276	2017-10-03	2017	October	May River	14M	Bairdiella chrysoura	Silver perch	Sciaenidae	1	31
276	2017-10-03	2017	October	May River	14M	Cynoscion nebulosus	Spotted seatrout	Sciaenidae	0	31
276	2017-10-03	2017	October	May River	14M	Cynoscion regalis	Weakfish	Sciaenidae	0	31
276	2017-10-03	2017	October	May River	14M	Leiostomus xanthurus	Spot	Sciaenidae	0	31
276	2017-10-03	2017	October	May River	14M	Menticirrhus americanus	Southern kingfish	Sciaenidae	0	31
276	2017-10-03	2017	October	May River	14M	Micropogonias undulatus	Atlantic croaker	Sciaenidae	0	31
276	2017-10-03	2017	October	May River	14M	Pogonias cromis	Black drum	Sciaenidae	0	31
276	2017-10-03	2017	October	May River	14M	Sciaenops ocellatus	Red drum	Sciaenidae	1	31
276	2017-10-03	2017	October	May River	14M	Scomberomorus maculatus	Spanish mackerel	Scombridae	0	31
276	2017-10-03	2017	October	May River	14M	Centropristis philadelphica	Rock sea bass	Serranidae	0	31
276	2017-10-03	2017	October	May River	14M	Archosargus probatocephalus	Sheepshead	Sparidae	0	31
276	2017-10-03	2017	October	May River	14M	Lagodon rhomboides	Pinfish	Sparidae	0	31
276	2017-10-03	2017	October	May River	14M	Sphyraena barracuda	Great barracuda	Sphyraenidae	0	31
276	2017-10-03	2017	October	May River	14M	Squilla mantis	Mantis shrimp	Squillidae	0	31
276	2017-10-03	2017	October	May River	14M	Peprilus triacanthus	American butterfish	Stromateidae	0	31
276	2017-10-03	2017	October	May River	14M	Hippocampus erectus	Lined seahorse	Syngnathidae	0	31
276	2017-10-03	2017	October	May River	14M	Syngnathus fuscus	Northern pipefish	Syngnathidae	0	31
276	2017-10-03	2017	October	May River	14M	Syngnathus louisianae	Chain pipefish	Syngnathidae	1	31
276	2017-10-03	2017	October	May River	14M	Synodus foetens	Inshore lizardfish	Synodontidae	0	31
276	2017-10-03	2017	October	May River	14M	Sphoeroides maculatus	Northern puffer	Tetraodontidae	0	31
276	2017-10-03	2017	October	May River	14M	Trichiurus lepturus	Atlantic cutlassfish	Trichiuridae	0	31
276	2017-10-03	2017	October	May River	14M	Prionotus tribulus	Bighead searobin	Triglidae	0	31
276	2017-10-03	2017	October	May River	14M	Astroscopus y-graecum	Southern stargazer	Uranoscopidae	0	31
276	2017-10-03	2017	October	May River	14M	Alpheus heterochaelis	Big clawed snapping shrimp	Alpheidae	0	32
276	2017-10-03	2017	October	May River	14M	Menidia menidia	Atlantic silverside	Atherinopsidae	0	32
276	2017-10-03	2017	October	May River	14M	Strongylura marina	Atlantic needlefish	Belonidae	0	32
276	2017-10-03	2017	October	May River	14M	Chasmodes bosquianus	Striped blenny	Blenniidae	0	32
276	2017-10-03	2017	October	May River	14M	Hypsoblennius hentz	Feather Blenny	Blenniidae	0	32
276	2017-10-03	2017	October	May River	14M	Oligoplites saurus	Leatherjack	Carangidae	0	32
276	2017-10-03	2017	October	May River	14M	Alosa pseudoharengus	Blueback herring	Clupeidae	0	32
276	2017-10-03	2017	October	May River	14M	Brevoortia tyrannus	Atlantic menhaden	Clupeidae	0	32
276	2017-10-03	2017	October	May River	14M	Dorosoma petenense	Threadfin shad	Clupeidae	0	32
276	2017-10-03	2017	October	May River	14M	Symphurus plagiusa	Blackcheek tonguefish	Cynoglossidae	0	32
276	2017-10-03	2017	October	May River	14M	Chilomycterus schoepfii	Striped burrfish	Diodontidae	0	32
276	2017-10-03	2017	October	May River	14M	Elops saurus	Ladyfish	Elopidae	0	32
276	2017-10-03	2017	October	May River	14M	Anchoa mitchilli	Bay anchovy	Engraulidae	55	32
276	2017-10-03	2017	October	May River	14M	Chaetodipterus faber	Atlantic spadefish	Ephippidae	0	32
276	2017-10-03	2017	October	May River	14M	Fundulus heteroclitus	Mummichog	Fundulidae	188	32
276	2017-10-03	2017	October	May River	14M	Fundulus majalis	Striped killifish	Fundulidae	0	32
276	2017-10-03	2017	October	May River	14M	Diapterus auratus	Irish mojarra	Gerreidae	0	32
276	2017-10-03	2017	October	May River	14M	Eucinostimus harengulus	Tidewater mojarra	Gerreidae	13	32
276	2017-10-03	2017	October	May River	14M	Ctenogobius boleosoma	Darter goby	Gobiidae	0	32
276	2017-10-03	2017	October	May River	14M	Ctenogobius smaragdus	Emerald goby	Gobiidae	0	32
276	2017-10-03	2017	October	May River	14M	Evorthodus lyricus	Lyre goby	Gobiidae	0	32
276	2017-10-03	2017	October	May River	14M	Gobiosoma bosc	Naked goby	Gobiidae	0	32
276	2017-10-03	2017	October	May River	14M	Microgobius thalassinus	Green goby	Gobiidae	0	32
276	2017-10-03	2017	October	May River	14M	Orthopristis chrysoptera	Pigfish	Haemulidae	0	32
276	2017-10-03	2017	October	May River	14M	Lolliguncula brevis	Brief squid	Loliginidae	0	32
276	2017-10-03	2017	October	May River	14M	Lutjanus griseus	Gray snapper	Lutjanidae	2	32
276	2017-10-03	2017	October	May River	14M	Lutjanus synagris	Lane snapper	Lutjanidae	0	32
276	2017-10-03	2017	October	May River	14M	Stephanolepis hispidus	Planehead filefish	Monacanthidae	4	32
276	2017-10-03	2017	October	May River	14M	Mugil cephalus	Striped mullet	Mugilidae	0	32
276	2017-10-03	2017	October	May River	14M	Mugil curema	White mullet	Mugilidae	3	32
276	2017-10-03	2017	October	May River	14M	Ancilopsetta omata	Ocellated flounder	Paralichthyidae	0	32
276	2017-10-03	2017	October	May River	14M	Citharichthys spilopterus	Bay whiff	Paralichthyidae	2	32
276	2017-10-03	2017	October	May River	14M	Etropus crossotus	Fringed flounder	Paralichthyidae	0	32
276	2017-10-03	2017	October	May River	14M	Paralichthys albiguttata	Gulf flounder	Paralichthyidae	0	32
276	2017-10-03	2017	October	May River	14M	Paralichthys dentatus	Summer flounder	Paralichthyidae	0	32
276	2017-10-03	2017	October	May River	14M	Paralichthys lethostigma	Southern flounder	Paralichthyidae	0	32
276	2017-10-03	2017	October	May River	14M	Urophycis regia	Spotted hake	Phycidae	0	32
276	2017-10-03	2017	October	May River	14M	Pomatomus saltatrix	Bluefish	Pomatomidae	0	32
276	2017-10-03	2017	October	May River	14M	Callinectes sapidus	Blue crab	Portunidae	0	32
276	2017-10-03	2017	October	May River	14M	Bairdiella chrysoura	Silver perch	Sciaenidae	0	32
276	2017-10-03	2017	October	May River	14M	Cynoscion nebulosus	Spotted seatrout	Sciaenidae	1	32
276	2017-10-03	2017	October	May River	14M	Cynoscion regalis	Weakfish	Sciaenidae	0	32
276	2017-10-03	2017	October	May River	14M	Leiostomus xanthurus	Spot	Sciaenidae	0	32
276	2017-10-03	2017	October	May River	14M	Menticirrhus americanus	Southern kingfish	Sciaenidae	0	32
276	2017-10-03	2017	October	May River	14M	Micropogonias undulatus	Atlantic croaker	Sciaenidae	0	32
276	2017-10-03	2017	October	May River	14M	Pogonias cromis	Black drum	Sciaenidae	0	32
276	2017-10-03	2017	October	May River	14M	Sciaenops ocellatus	Red drum	Sciaenidae	1	32
276	2017-10-03	2017	October	May River	14M	Scomberomorus maculatus	Spanish mackerel	Scombridae	0	32
276	2017-10-03	2017	October	May River	14M	Centropristis philadelphica	Rock sea bass	Serranidae	0	32
276	2017-10-03	2017	October	May River	14M	Archosargus probatocephalus	Sheepshead	Sparidae	0	32
276	2017-10-03	2017	October	May River	14M	Lagodon rhomboides	Pinfish	Sparidae	0	32
276	2017-10-03	2017	October	May River	14M	Sphyraena barracuda	Great barracuda	Sphyraenidae	0	32
276	2017-10-03	2017	October	May River	14M	Squilla mantis	Mantis shrimp	Squillidae	0	32
276	2017-10-03	2017	October	May River	14M	Peprilus triacanthus	American butterfish	Stromateidae	0	32
276	2017-10-03	2017	October	May River	14M	Hippocampus erectus	Lined seahorse	Syngnathidae	0	32
276	2017-10-03	2017	October	May River	14M	Syngnathus fuscus	Northern pipefish	Syngnathidae	0	32
276	2017-10-03	2017	October	May River	14M	Syngnathus louisianae	Chain pipefish	Syngnathidae	7	32
276	2017-10-03	2017	October	May River	14M	Synodus foetens	Inshore lizardfish	Synodontidae	1	32
276	2017-10-03	2017	October	May River	14M	Sphoeroides maculatus	Northern puffer	Tetraodontidae	0	32
276	2017-10-03	2017	October	May River	14M	Trichiurus lepturus	Atlantic cutlassfish	Trichiuridae	0	32
276	2017-10-03	2017	October	May River	14M	Prionotus tribulus	Bighead searobin	Triglidae	0	32
276	2017-10-03	2017	October	May River	14M	Astroscopus y-graecum	Southern stargazer	Uranoscopidae	0	32
290	2017-10-17	2017	October	May River	14M	Alpheus heterochaelis	Big clawed snapping shrimp	Alpheidae	0	33
290	2017-10-17	2017	October	May River	14M	Menidia menidia	Atlantic silverside	Atherinopsidae	0	33
290	2017-10-17	2017	October	May River	14M	Strongylura marina	Atlantic needlefish	Belonidae	0	33
290	2017-10-17	2017	October	May River	14M	Chasmodes bosquianus	Striped blenny	Blenniidae	0	33
290	2017-10-17	2017	October	May River	14M	Hypsoblennius hentz	Feather Blenny	Blenniidae	0	33
290	2017-10-17	2017	October	May River	14M	Oligoplites saurus	Leatherjack	Carangidae	0	33
290	2017-10-17	2017	October	May River	14M	Alosa pseudoharengus	Blueback herring	Clupeidae	0	33
290	2017-10-17	2017	October	May River	14M	Brevoortia tyrannus	Atlantic menhaden	Clupeidae	0	33
290	2017-10-17	2017	October	May River	14M	Dorosoma petenense	Threadfin shad	Clupeidae	0	33
290	2017-10-17	2017	October	May River	14M	Symphurus plagiusa	Blackcheek tonguefish	Cynoglossidae	0	33
290	2017-10-17	2017	October	May River	14M	Chilomycterus schoepfii	Striped burrfish	Diodontidae	0	33
290	2017-10-17	2017	October	May River	14M	Elops saurus	Ladyfish	Elopidae	0	33
290	2017-10-17	2017	October	May River	14M	Anchoa mitchilli	Bay anchovy	Engraulidae	968	33
290	2017-10-17	2017	October	May River	14M	Chaetodipterus faber	Atlantic spadefish	Ephippidae	0	33
290	2017-10-17	2017	October	May River	14M	Fundulus heteroclitus	Mummichog	Fundulidae	114	33
[truncated: 6,061 more rows]

## Sheet: 2018
Day of Year	Date	Year	Month	DSG Station	Sci_Name	Com_Name	Family	Abundance	Seine ID
18	2018-01-18	2018	January	14M	Alpheus heterochaelis	Big clawed snapping shrimp	Alpheidae	0	1
18	2018-01-18	2018	January	14M	Menidia menidia	Atlantic silverside	Atherinopsidae	0	1
18	2018-01-18	2018	January	14M	Strongylura marina	Atlantic needlefish	Belonidae	0	1
18	2018-01-18	2018	January	14M	Chasmodes bosquianus	Striped blenny	Blenniidae	0	1
18	2018-01-18	2018	January	14M	Hypsoblennius hentz	Feather Blenny	Blenniidae	0	1
18	2018-01-18	2018	January	14M	Oligoplites saurus	Leatherjack	Carangidae	0	1
18	2018-01-18	2018	January	14M	Alosa pseudoharengus	Blueback herring	Clupeidae	0	1
18	2018-01-18	2018	January	14M	Brevoortia tyrannus	Atlantic menhaden	Clupeidae	0	1
18	2018-01-18	2018	January	14M	Dorosoma petenense	Threadfin shad	Clupeidae	0	1
18	2018-01-18	2018	January	14M	Symphurus plagiusa	Blackcheek tonguefish	Cynoglossidae	1	1
18	2018-01-18	2018	January	14M	Chilomycterus schoepfii	Striped burrfish	Diodontidae	0	1
18	2018-01-18	2018	January	14M	Elops saurus	Ladyfish	Elopidae	0	1
18	2018-01-18	2018	January	14M	Anchoa mitchilli	Bay anchovy	Engraulidae	0	1
18	2018-01-18	2018	January	14M	Chaetodipterus faber	Atlantic spadefish	Ephippidae	0	1
18	2018-01-18	2018	January	14M	Fundulus heteroclitus	Mummichog	Fundulidae	0	1
18	2018-01-18	2018	January	14M	Fundulus majalis	Striped killifish	Fundulidae	0	1
18	2018-01-18	2018	January	14M	Diapterus auratus	Irish mojarra	Gerreidae	0	1
18	2018-01-18	2018	January	14M	Eucinostimus harengulus	Tidewater mojarra	Gerreidae	0	1
18	2018-01-18	2018	January	14M	Ctenogobius boleosoma	Darter goby	Gobiidae	0	1
18	2018-01-18	2018	January	14M	Ctenogobius smaragdus	Emerald goby	Gobiidae	0	1
18	2018-01-18	2018	January	14M	Evorthodus lyricus	Lyre goby	Gobiidae	0	1
18	2018-01-18	2018	January	14M	Gobiosoma bosc	Naked goby	Gobiidae	0	1
18	2018-01-18	2018	January	14M	Microgobius thalassinus	Green goby	Gobiidae	0	1
18	2018-01-18	2018	January	14M	Orthopristis chrysoptera	Pigfish	Haemulidae	0	1
18	2018-01-18	2018	January	14M	Lolliguncula brevis	Brief squid	Loliginidae	0	1
18	2018-01-18	2018	January	14M	Lutjanus griseus	Gray snapper	Lutjanidae	0	1
18	2018-01-18	2018	January	14M	Lutjanus synagris	Lane snapper	Lutjanidae	0	1
18	2018-01-18	2018	January	14M	Stephanolepis hispidus	Planehead filefish	Monacanthidae	0	1
18	2018-01-18	2018	January	14M	Mugil cephalus	Striped mullet	Mugilidae	0	1
18	2018-01-18	2018	January	14M	Mugil curema	White mullet	Mugilidae	0	1
18	2018-01-18	2018	January	14M	Ancilopsetta omata	Ocellated flounder	Paralichthyidae	0	1
18	2018-01-18	2018	January	14M	Citharichthys spilopterus	Bay whiff	Paralichthyidae	0	1
18	2018-01-18	2018	January	14M	Etropus crossotus	Fringed flounder	Paralichthyidae	0	1
18	2018-01-18	2018	January	14M	Paralichthys albiguttata	Gulf flounder	Paralichthyidae	0	1
18	2018-01-18	2018	January	14M	Paralichthys dentatus	Summer flounder	Paralichthyidae	0	1
18	2018-01-18	2018	January	14M	Paralichthys lethostigma	Southern flounder	Paralichthyidae	0	1
18	2018-01-18	2018	January	14M	Urophycis regia	Spotted hake	Phycidae	0	1
18	2018-01-18	2018	January	14M	Pomatomus saltatrix	Bluefish	Pomatomidae	0	1
18	2018-01-18	2018	January	14M	Callinectes sapidus	Blue crab	Portunidae	0	1
18	2018-01-18	2018	January	14M	Bairdiella chrysoura	Silver perch	Sciaenidae	0	1
18	2018-01-18	2018	January	14M	Cynoscion nebulosus	Spotted seatrout	Sciaenidae	0	1
18	2018-01-18	2018	January	14M	Cynoscion regalis	Weakfish	Sciaenidae	0	1
18	2018-01-18	2018	January	14M	Leiostomus xanthurus	Spot	Sciaenidae	3	1
18	2018-01-18	2018	January	14M	Menticirrhus americanus	Southern kingfish	Sciaenidae	0	1
18	2018-01-18	2018	January	14M	Micropogonias undulatus	Atlantic croaker	Sciaenidae	0	1
18	2018-01-18	2018	January	14M	Pogonias cromis	Black drum	Sciaenidae	0	1
18	2018-01-18	2018	January	14M	Sciaenops ocellatus	Red drum	Sciaenidae	0	1
18	2018-01-18	2018	January	14M	Scomberomorus maculatus	Spanish mackerel	Scombridae	0	1
18	2018-01-18	2018	January	14M	Centropristis philadelphica	Rock sea bass	Serranidae	0	1
18	2018-01-18	2018	January	14M	Archosargus probatocephalus	Sheepshead	Sparidae	0	1
18	2018-01-18	2018	January	14M	Lagodon rhomboides	Pinfish	Sparidae	0	1
18	2018-01-18	2018	January	14M	Sphyraena barracuda	Great barracuda	Sphyraenidae	0	1
18	2018-01-18	2018	January	14M	Squilla mantis	Mantis shrimp	Squillidae	0	1
18	2018-01-18	2018	January	14M	Peprilus triacanthus	American butterfish	Stromateidae	0	1
18	2018-01-18	2018	January	14M	Hippocampus erectus	Lined seahorse	Syngnathidae	0	1
18	2018-01-18	2018	January	14M	Syngnathus fuscus	Northern pipefish	Syngnathidae	0	1
18	2018-01-18	2018	January	14M	Syngnathus louisianae	Chain pipefish	Syngnathidae	0	1
18	2018-01-18	2018	January	14M	Synodus foetens	Inshore lizardfish	Synodontidae	0	1
18	2018-01-18	2018	January	14M	Sphoeroides maculatus	Northern puffer	Tetraodontidae	0	1
18	2018-01-18	2018	January	14M	Trichiurus lepturus	Atlantic cutlassfish	Trichiuridae	0	1
18	2018-01-18	2018	January	14M	Prionotus tribulus	Bighead searobin	Triglidae	0	1
18	2018-01-18	2018	January	14M	Astroscopus y-graecum	Southern stargazer	Uranoscopidae	0	1
18	2018-01-18	2018	January	14M	Alpheus heterochaelis	Big clawed snapping shrimp	Alpheidae	0	2
18	2018-01-18	2018	January	14M	Menidia menidia	Atlantic silverside	Atherinopsidae	0	2
18	2018-01-18	2018	January	14M	Strongylura marina	Atlantic needlefish	Belonidae	0	2
18	2018-01-18	2018	January	14M	Chasmodes bosquianus	Striped blenny	Blenniidae	0	2
18	2018-01-18	2018	January	14M	Hypsoblennius hentz	Feather Blenny	Blenniidae	0	2
18	2018-01-18	2018	January	14M	Oligoplites saurus	Leatherjack	Carangidae	0	2
18	2018-01-18	2018	January	14M	Alosa pseudoharengus	Blueback herring	Clupeidae	0	2
18	2018-01-18	2018	January	14M	Brevoortia tyrannus	Atlantic menhaden	Clupeidae	0	2
18	2018-01-18	2018	January	14M	Dorosoma petenense	Threadfin shad	Clupeidae	0	2
18	2018-01-18	2018	January	14M	Symphurus plagiusa	Blackcheek tonguefish	Cynoglossidae	0	2
18	2018-01-18	2018	January	14M	Chilomycterus schoepfii	Striped burrfish	Diodontidae	0	2
18	2018-01-18	2018	January	14M	Elops saurus	Ladyfish	Elopidae	0	2
18	2018-01-18	2018	January	14M	Anchoa mitchilli	Bay anchovy	Engraulidae	0	2
18	2018-01-18	2018	January	14M	Chaetodipterus faber	Atlantic spadefish	Ephippidae	0	2
18	2018-01-18	2018	January	14M	Fundulus heteroclitus	Mummichog	Fundulidae	1	2
18	2018-01-18	2018	January	14M	Fundulus majalis	Striped killifish	Fundulidae	0	2
18	2018-01-18	2018	January	14M	Diapterus auratus	Irish mojarra	Gerreidae	0	2
18	2018-01-18	2018	January	14M	Eucinostimus harengulus	Tidewater mojarra	Gerreidae	0	2
18	2018-01-18	2018	January	14M	Ctenogobius boleosoma	Darter goby	Gobiidae	0	2
18	2018-01-18	2018	January	14M	Ctenogobius smaragdus	Emerald goby	Gobiidae	0	2
18	2018-01-18	2018	January	14M	Evorthodus lyricus	Lyre goby	Gobiidae	0	2
18	2018-01-18	2018	January	14M	Gobiosoma bosc	Naked goby	Gobiidae	0	2
18	2018-01-18	2018	January	14M	Microgobius thalassinus	Green goby	Gobiidae	0	2
18	2018-01-18	2018	January	14M	Orthopristis chrysoptera	Pigfish	Haemulidae	0	2
18	2018-01-18	2018	January	14M	Lolliguncula brevis	Brief squid	Loliginidae	0	2
18	2018-01-18	2018	January	14M	Lutjanus griseus	Gray snapper	Lutjanidae	0	2
18	2018-01-18	2018	January	14M	Lutjanus synagris	Lane snapper	Lutjanidae	0	2
18	2018-01-18	2018	January	14M	Stephanolepis hispidus	Planehead filefish	Monacanthidae	0	2
18	2018-01-18	2018	January	14M	Mugil cephalus	Striped mullet	Mugilidae	0	2
18	2018-01-18	2018	January	14M	Mugil curema	White mullet	Mugilidae	0	2
18	2018-01-18	2018	January	14M	Ancilopsetta omata	Ocellated flounder	Paralichthyidae	0	2
18	2018-01-18	2018	January	14M	Citharichthys spilopterus	Bay whiff	Paralichthyidae	0	2
18	2018-01-18	2018	January	14M	Etropus crossotus	Fringed flounder	Paralichthyidae	0	2
18	2018-01-18	2018	January	14M	Paralichthys albiguttata	Gulf flounder	Paralichthyidae	0	2
18	2018-01-18	2018	January	14M	Paralichthys dentatus	Summer flounder	Paralichthyidae	0	2
18	2018-01-18	2018	January	14M	Paralichthys lethostigma	Southern flounder	Paralichthyidae	0	2
18	2018-01-18	2018	January	14M	Urophycis regia	Spotted hake	Phycidae	0	2
18	2018-01-18	2018	January	14M	Pomatomus saltatrix	Bluefish	Pomatomidae	0	2
18	2018-01-18	2018	January	14M	Callinectes sapidus	Blue crab	Portunidae	0	2
18	2018-01-18	2018	January	14M	Bairdiella chrysoura	Silver perch	Sciaenidae	0	2
18	2018-01-18	2018	January	14M	Cynoscion nebulosus	Spotted seatrout	Sciaenidae	0	2
18	2018-01-18	2018	January	14M	Cynoscion regalis	Weakfish	Sciaenidae	0	2
18	2018-01-18	2018	January	14M	Leiostomus xanthurus	Spot	Sciaenidae	7	2
18	2018-01-18	2018	January	14M	Menticirrhus americanus	Southern kingfish	Sciaenidae	0	2
18	2018-01-18	2018	January	14M	Micropogonias undulatus	Atlantic croaker	Sciaenidae	0	2
18	2018-01-18	2018	January	14M	Pogonias cromis	Black drum	Sciaenidae	0	2
18	2018-01-18	2018	January	14M	Sciaenops ocellatus	Red drum	Sciaenidae	0	2
18	2018-01-18	2018	January	14M	Scomberomorus maculatus	Spanish mackerel	Scombridae	0	2
18	2018-01-18	2018	January	14M	Centropristis philadelphica	Rock sea bass	Serranidae	0	2
18	2018-01-18	2018	January	14M	Archosargus probatocephalus	Sheepshead	Sparidae	0	2
18	2018-01-18	2018	January	14M	Lagodon rhomboides	Pinfish	Sparidae	1	2
18	2018-01-18	2018	January	14M	Sphyraena barracuda	Great barracuda	Sphyraenidae	0	2
18	2018-01-18	2018	January	14M	Squilla mantis	Mantis shrimp	Squillidae	0	2
18	2018-01-18	2018	January	14M	Peprilus triacanthus	American butterfish	Stromateidae	0	2
18	2018-01-18	2018	January	14M	Hippocampus erectus	Lined seahorse	Syngnathidae	0	2
18	2018-01-18	2018	January	14M	Syngnathus fuscus	Northern pipefish	Syngnathidae	0	2
18	2018-01-18	2018	January	14M	Syngnathus louisianae	Chain pipefish	Syngnathidae	0	2
18	2018-01-18	2018	January	14M	Synodus foetens	Inshore lizardfish	Synodontidae	0	2
18	2018-01-18	2018	January	14M	Sphoeroides maculatus	Northern puffer	Tetraodontidae	0	2
18	2018-01-18	2018	January	14M	Trichiurus lepturus	Atlantic cutlassfish	Trichiuridae	0	2
18	2018-01-18	2018	January	14M	Prionotus tribulus	Bighead searobin	Triglidae	0	2
18	2018-01-18	2018	January	14M	Astroscopus y-graecum	Southern stargazer	Uranoscopidae	0	2
29	2018-01-29	2018	January	14M	Alpheus heterochaelis	Big clawed snapping shrimp	Alpheidae	0	3
29	2018-01-29	2018	January	14M	Menidia menidia	Atlantic silverside	Atherinopsidae	1	3
29	2018-01-29	2018	January	14M	Strongylura marina	Atlantic needlefish	Belonidae	0	3
29	2018-01-29	2018	January	14M	Chasmodes bosquianus	Striped blenny	Blenniidae	0	3
29	2018-01-29	2018	January	14M	Hypsoblennius hentz	Feather Blenny	Blenniidae	0	3
29	2018-01-29	2018	January	14M	Oligoplites saurus	Leatherjack	Carangidae	0	3
29	2018-01-29	2018	January	14M	Alosa pseudoharengus	Blueback herring	Clupeidae	0	3
29	2018-01-29	2018	January	14M	Brevoortia tyrannus	Atlantic menhaden	Clupeidae	0	3
29	2018-01-29	2018	January	14M	Dorosoma petenense	Threadfin shad	Clupeidae	0	3
29	2018-01-29	2018	January	14M	Symphurus plagiusa	Blackcheek tonguefish	Cynoglossidae	0	3
29	2018-01-29	2018	January	14M	Chilomycterus schoepfii	Striped burrfish	Diodontidae	0	3
29	2018-01-29	2018	January	14M	Elops saurus	Ladyfish	Elopidae	0	3
29	2018-01-29	2018	January	14M	Anchoa mitchilli	Bay anchovy	Engraulidae	0	3
29	2018-01-29	2018	January	14M	Chaetodipterus faber	Atlantic spadefish	Ephippidae	0	3
29	2018-01-29	2018	January	14M	Fundulus heteroclitus	Mummichog	Fundulidae	0	3
29	2018-01-29	2018	January	14M	Fundulus majalis	Striped killifish	Fundulidae	0	3
29	2018-01-29	2018	January	14M	Diapterus auratus	Irish mojarra	Gerreidae	0	3
29	2018-01-29	2018	January	14M	Eucinostimus harengulus	Tidewater mojarra	Gerreidae	0	3
29	2018-01-29	2018	January	14M	Ctenogobius boleosoma	Darter goby	Gobiidae	0	3
29	2018-01-29	2018	January	14M	Ctenogobius smaragdus	Emerald goby	Gobiidae	0	3
29	2018-01-29	2018	January	14M	Evorthodus lyricus	Lyre goby	Gobiidae	0	3
29	2018-01-29	2018	January	14M	Gobiosoma bosc	Naked goby	Gobiidae	0	3
29	2018-01-29	2018	January	14M	Microgobius thalassinus	Green goby	Gobiidae	0	3
29	2018-01-29	2018	January	14M	Orthopristis chrysoptera	Pigfish	Haemulidae	0	3
29	2018-01-29	2018	January	14M	Lolliguncula brevis	Brief squid	Loliginidae	0	3
29	2018-01-29	2018	January	14M	Lutjanus griseus	Gray snapper	Lutjanidae	0	3
29	2018-01-29	2018	January	14M	Lutjanus synagris	Lane snapper	Lutjanidae	0	3
29	2018-01-29	2018	January	14M	Stephanolepis hispidus	Planehead filefish	Monacanthidae	0	3
29	2018-01-29	2018	January	14M	Mugil cephalus	Striped mullet	Mugilidae	192	3
29	2018-01-29	2018	January	14M	Mugil curema	White mullet	Mugilidae	0	3
29	2018-01-29	2018	January	14M	Ancilopsetta omata	Ocellated flounder	Paralichthyidae	0	3
29	2018-01-29	2018	January	14M	Citharichthys spilopterus	Bay whiff	Paralichthyidae	0	3
29	2018-01-29	2018	January	14M	Etropus crossotus	Fringed flounder	Paralichthyidae	0	3
29	2018-01-29	2018	January	14M	Paralichthys albiguttata	Gulf flounder	Paralichthyidae	0	3
29	2018-01-29	2018	January	14M	Paralichthys dentatus	Summer flounder	Paralichthyidae	0	3
29	2018-01-29	2018	January	14M	Paralichthys lethostigma	Southern flounder	Paralichthyidae	1	3
29	2018-01-29	2018	January	14M	Urophycis regia	Spotted hake	Phycidae	0	3
29	2018-01-29	2018	January	14M	Pomatomus saltatrix	Bluefish	Pomatomidae	0	3
29	2018-01-29	2018	January	14M	Callinectes sapidus	Blue crab	Portunidae	0	3
29	2018-01-29	2018	January	14M	Bairdiella chrysoura	Silver perch	Sciaenidae	0	3
29	2018-01-29	2018	January	14M	Cynoscion nebulosus	Spotted seatrout	Sciaenidae	0	3
29	2018-01-29	2018	January	14M	Cynoscion regalis	Weakfish	Sciaenidae	0	3
29	2018-01-29	2018	January	14M	Leiostomus xanthurus	Spot	Sciaenidae	237	3
29	2018-01-29	2018	January	14M	Menticirrhus americanus	Southern kingfish	Sciaenidae	0	3
29	2018-01-29	2018	January	14M	Micropogonias undulatus	Atlantic croaker	Sciaenidae	0	3
29	2018-01-29	2018	January	14M	Pogonias cromis	Black drum	Sciaenidae	0	3
29	2018-01-29	2018	January	14M	Sciaenops ocellatus	Red drum	Sciaenidae	0	3
29	2018-01-29	2018	January	14M	Scomberomorus maculatus	Spanish mackerel	Scombridae	0	3
29	2018-01-29	2018	January	14M	Centropristis philadelphica	Rock sea bass	Serranidae	0	3
29	2018-01-29	2018	January	14M	Archosargus probatocephalus	Sheepshead	Sparidae	0	3
29	2018-01-29	2018	January	14M	Lagodon rhomboides	Pinfish	Sparidae	0	3
29	2018-01-29	2018	January	14M	Sphyraena barracuda	Great barracuda	Sphyraenidae	0	3
29	2018-01-29	2018	January	14M	Squilla mantis	Mantis shrimp	Squillidae	0	3
29	2018-01-29	2018	January	14M	Peprilus triacanthus	American butterfish	Stromateidae	0	3
29	2018-01-29	2018	January	14M	Hippocampus erectus	Lined seahorse	Syngnathidae	0	3
29	2018-01-29	2018	January	14M	Syngnathus fuscus	Northern pipefish	Syngnathidae	0	3
29	2018-01-29	2018	January	14M	Syngnathus louisianae	Chain pipefish	Syngnathidae	0	3
29	2018-01-29	2018	January	14M	Synodus foetens	Inshore lizardfish	Synodontidae	0	3
29	2018-01-29	2018	January	14M	Sphoeroides maculatus	Northern puffer	Tetraodontidae	0	3
29	2018-01-29	2018	January	14M	Trichiurus lepturus	Atlantic cutlassfish	Trichiuridae	0	3
29	2018-01-29	2018	January	14M	Prionotus tribulus	Bighead searobin	Triglidae	0	3
29	2018-01-29	2018	January	14M	Astroscopus y-graecum	Southern stargazer	Uranoscopidae	0	3
29	2018-01-29	2018	January	14M	Alpheus heterochaelis	Big clawed snapping shrimp	Alpheidae	0	4
29	2018-01-29	2018	January	14M	Menidia menidia	Atlantic silverside	Atherinopsidae	0	4
29	2018-01-29	2018	January	14M	Strongylura marina	Atlantic needlefish	Belonidae	0	4
29	2018-01-29	2018	January	14M	Chasmodes bosquianus	Striped blenny	Blenniidae	0	4
29	2018-01-29	2018	January	14M	Hypsoblennius hentz	Feather Blenny	Blenniidae	0	4
29	2018-01-29	2018	January	14M	Oligoplites saurus	Leatherjack	Carangidae	0	4
29	2018-01-29	2018	January	14M	Alosa pseudoharengus	Blueback herring	Clupeidae	0	4
29	2018-01-29	2018	January	14M	Brevoortia tyrannus	Atlantic menhaden	Clupeidae	0	4
29	2018-01-29	2018	January	14M	Dorosoma petenense	Threadfin shad	Clupeidae	0	4
29	2018-01-29	2018	January	14M	Symphurus plagiusa	Blackcheek tonguefish	Cynoglossidae	0	4
29	2018-01-29	2018	January	14M	Chilomycterus schoepfii	Striped burrfish	Diodontidae	0	4
29	2018-01-29	2018	January	14M	Elops saurus	Ladyfish	Elopidae	0	4
29	2018-01-29	2018	January	14M	Anchoa mitchilli	Bay anchovy	Engraulidae	0	4
29	2018-01-29	2018	January	14M	Chaetodipterus faber	Atlantic spadefish	Ephippidae	0	4
29	2018-01-29	2018	January	14M	Fundulus heteroclitus	Mummichog	Fundulidae	1	4
29	2018-01-29	2018	January	14M	Fundulus majalis	Striped killifish	Fundulidae	0	4
29	2018-01-29	2018	January	14M	Diapterus auratus	Irish mojarra	Gerreidae	0	4
29	2018-01-29	2018	January	14M	Eucinostimus harengulus	Tidewater mojarra	Gerreidae	0	4
29	2018-01-29	2018	January	14M	Ctenogobius boleosoma	Darter goby	Gobiidae	0	4
29	2018-01-29	2018	January	14M	Ctenogobius smaragdus	Emerald goby	Gobiidae	0	4
29	2018-01-29	2018	January	14M	Evorthodus lyricus	Lyre goby	Gobiidae	0	4
29	2018-01-29	2018	January	14M	Gobiosoma bosc	Naked goby	Gobiidae	0	4
29	2018-01-29	2018	January	14M	Microgobius thalassinus	Green goby	Gobiidae	0	4
29	2018-01-29	2018	January	14M	Orthopristis chrysoptera	Pigfish	Haemulidae	0	4
29	2018-01-29	2018	January	14M	Lolliguncula brevis	Brief squid	Loliginidae	0	4
29	2018-01-29	2018	January	14M	Lutjanus griseus	Gray snapper	Lutjanidae	0	4
29	2018-01-29	2018	January	14M	Lutjanus synagris	Lane snapper	Lutjanidae	0	4
29	2018-01-29	2018	January	14M	Stephanolepis hispidus	Planehead filefish	Monacanthidae	0	4
29	2018-01-29	2018	January	14M	Mugil cephalus	Striped mullet	Mugilidae	13	4
29	2018-01-29	2018	January	14M	Mugil curema	White mullet	Mugilidae	0	4
29	2018-01-29	2018	January	14M	Ancilopsetta omata	Ocellated flounder	Paralichthyidae	0	4
29	2018-01-29	2018	January	14M	Citharichthys spilopterus	Bay whiff	Paralichthyidae	0	4
29	2018-01-29	2018	January	14M	Etropus crossotus	Fringed flounder	Paralichthyidae	0	4
29	2018-01-29	2018	January	14M	Paralichthys albiguttata	Gulf flounder	Paralichthyidae	0	4
29	2018-01-29	2018	January	14M	Paralichthys dentatus	Summer flounder	Paralichthyidae	0	4
29	2018-01-29	2018	January	14M	Paralichthys lethostigma	Southern flounder	Paralichthyidae	1	4
29	2018-01-29	2018	January	14M	Urophycis regia	Spotted hake	Phycidae	0	4
29	2018-01-29	2018	January	14M	Pomatomus saltatrix	Bluefish	Pomatomidae	0	4
29	2018-01-29	2018	January	14M	Callinectes sapidus	Blue crab	Portunidae	0	4
29	2018-01-29	2018	January	14M	Bairdiella chrysoura	Silver perch	Sciaenidae	0	4
29	2018-01-29	2018	January	14M	Cynoscion nebulosus	Spotted seatrout	Sciaenidae	0	4
29	2018-01-29	2018	January	14M	Cynoscion regalis	Weakfish	Sciaenidae	0	4
29	2018-01-29	2018	January	14M	Leiostomus xanthurus	Spot	Sciaenidae	2109	4
29	2018-01-29	2018	January	14M	Menticirrhus americanus	Southern kingfish	Sciaenidae	0	4
29	2018-01-29	2018	January	14M	Micropogonias undulatus	Atlantic croaker	Sciaenidae	0	4
29	2018-01-29	2018	January	14M	Pogonias cromis	Black drum	Sciaenidae	0	4
29	2018-01-29	2018	January	14M	Sciaenops ocellatus	Red drum	Sciaenidae	0	4
29	2018-01-29	2018	January	14M	Scomberomorus maculatus	Spanish mackerel	Scombridae	0	4
29	2018-01-29	2018	January	14M	Centropristis philadelphica	Rock sea bass	Serranidae	0	4
29	2018-01-29	2018	January	14M	Archosargus probatocephalus	Sheepshead	Sparidae	0	4
29	2018-01-29	2018	January	14M	Lagodon rhomboides	Pinfish	Sparidae	2	4
29	2018-01-29	2018	January	14M	Sphyraena barracuda	Great barracuda	Sphyraenidae	0	4
29	2018-01-29	2018	January	14M	Squilla mantis	Mantis shrimp	Squillidae	0	4
29	2018-01-29	2018	January	14M	Peprilus triacanthus	American butterfish	Stromateidae	0	4
29	2018-01-29	2018	January	14M	Hippocampus erectus	Lined seahorse	Syngnathidae	0	4
29	2018-01-29	2018	January	14M	Syngnathus fuscus	Northern pipefish	Syngnathidae	0	4
29	2018-01-29	2018	January	14M	Syngnathus louisianae	Chain pipefish	Syngnathidae	0	4
29	2018-01-29	2018	January	14M	Synodus foetens	Inshore lizardfish	Synodontidae	0	4
29	2018-01-29	2018	January	14M	Sphoeroides maculatus	Northern puffer	Tetraodontidae	0	4
29	2018-01-29	2018	January	14M	Trichiurus lepturus	Atlantic cutlassfish	Trichiuridae	0	4
29	2018-01-29	2018	January	14M	Prionotus tribulus	Bighead searobin	Triglidae	0	4
29	2018-01-29	2018	January	14M	Astroscopus y-graecum	Southern stargazer	Uranoscopidae	0	4
43	2018-02-12	2018	February	14M	Alpheus heterochaelis	Big clawed snapping shrimp	Alpheidae	0	5
43	2018-02-12	2018	February	14M	Menidia menidia	Atlantic silverside	Atherinopsidae	6	5
43	2018-02-12	2018	February	14M	Strongylura marina	Atlantic needlefish	Belonidae	0	5
43	2018-02-12	2018	February	14M	Chasmodes bosquianus	Striped blenny	Blenniidae	0	5
43	2018-02-12	2018	February	14M	Hypsoblennius hentz	Feather Blenny	Blenniidae	0	5
43	2018-02-12	2018	February	14M	Oligoplites saurus	Leatherjack	Carangidae	0	5
43	2018-02-12	2018	February	14M	Alosa pseudoharengus	Blueback herring	Clupeidae	0	5
43	2018-02-12	2018	February	14M	Brevoortia tyrannus	Atlantic menhaden	Clupeidae	0	5
43	2018-02-12	2018	February	14M	Dorosoma petenense	Threadfin shad	Clupeidae	0	5
43	2018-02-12	2018	February	14M	Symphurus plagiusa	Blackcheek tonguefish	Cynoglossidae	0	5
43	2018-02-12	2018	February	14M	Chilomycterus schoepfii	Striped burrfish	Diodontidae	0	5
43	2018-02-12	2018	February	14M	Elops saurus	Ladyfish	Elopidae	0	5
43	2018-02-12	2018	February	14M	Anchoa mitchilli	Bay anchovy	Engraulidae	0	5
43	2018-02-12	2018	February	14M	Chaetodipterus faber	Atlantic spadefish	Ephippidae	0	5
43	2018-02-12	2018	February	14M	Fundulus heteroclitus	Mummichog	Fundulidae	5	5
43	2018-02-12	2018	February	14M	Fundulus majalis	Striped killifish	Fundulidae	0	5
43	2018-02-12	2018	February	14M	Diapterus auratus	Irish mojarra	Gerreidae	0	5
43	2018-02-12	2018	February	14M	Eucinostimus harengulus	Tidewater mojarra	Gerreidae	0	5
43	2018-02-12	2018	February	14M	Ctenogobius boleosoma	Darter goby	Gobiidae	0	5
43	2018-02-12	2018	February	14M	Ctenogobius smaragdus	Emerald goby	Gobiidae	0	5
43	2018-02-12	2018	February	14M	Evorthodus lyricus	Lyre goby	Gobiidae	0	5
43	2018-02-12	2018	February	14M	Gobiosoma bosc	Naked goby	Gobiidae	0	5
43	2018-02-12	2018	February	14M	Microgobius thalassinus	Green goby	Gobiidae	0	5
43	2018-02-12	2018	February	14M	Orthopristis chrysoptera	Pigfish	Haemulidae	0	5
43	2018-02-12	2018	February	14M	Lolliguncula brevis	Brief squid	Loliginidae	0	5
43	2018-02-12	2018	February	14M	Lutjanus griseus	Gray snapper	Lutjanidae	0	5
43	2018-02-12	2018	February	14M	Lutjanus synagris	Lane snapper	Lutjanidae	0	5
43	2018-02-12	2018	February	14M	Stephanolepis hispidus	Planehead filefish	Monacanthidae	0	5
43	2018-02-12	2018	February	14M	Mugil cephalus	Striped mullet	Mugilidae	1	5
43	2018-02-12	2018	February	14M	Mugil curema	White mullet	Mugilidae	0	5
43	2018-02-12	2018	February	14M	Ancilopsetta omata	Ocellated flounder	Paralichthyidae	0	5
43	2018-02-12	2018	February	14M	Citharichthys spilopterus	Bay whiff	Paralichthyidae	0	5
43	2018-02-12	2018	February	14M	Etropus crossotus	Fringed flounder	Paralichthyidae	0	5
43	2018-02-12	2018	February	14M	Paralichthys albiguttata	Gulf flounder	Paralichthyidae	0	5
43	2018-02-12	2018	February	14M	Paralichthys dentatus	Summer flounder	Paralichthyidae	0	5
43	2018-02-12	2018	February	14M	Paralichthys lethostigma	Southern flounder	Paralichthyidae	0	5
43	2018-02-12	2018	February	14M	Urophycis regia	Spotted hake	Phycidae	0	5
43	2018-02-12	2018	February	14M	Pomatomus saltatrix	Bluefish	Pomatomidae	0	5
43	2018-02-12	2018	February	14M	Callinectes sapidus	Blue crab	Portunidae	0	5
43	2018-02-12	2018	February	14M	Bairdiella chrysoura	Silver perch	Sciaenidae	0	5
43	2018-02-12	2018	February	14M	Cynoscion nebulosus	Spotted seatrout	Sciaenidae	0	5
43	2018-02-12	2018	February	14M	Cynoscion regalis	Weakfish	Sciaenidae	0	5
43	2018-02-12	2018	February	14M	Leiostomus xanthurus	Spot	Sciaenidae	9544	5
43	2018-02-12	2018	February	14M	Menticirrhus americanus	Southern kingfish	Sciaenidae	0	5
43	2018-02-12	2018	February	14M	Micropogonias undulatus	Atlantic croaker	Sciaenidae	0	5
43	2018-02-12	2018	February	14M	Pogonias cromis	Black drum	Sciaenidae	0	5
43	2018-02-12	2018	February	14M	Sciaenops ocellatus	Red drum	Sciaenidae	0	5
43	2018-02-12	2018	February	14M	Scomberomorus maculatus	Spanish mackerel	Scombridae	0	5
43	2018-02-12	2018	February	14M	Centropristis philadelphica	Rock sea bass	Serranidae	0	5
43	2018-02-12	2018	February	14M	Archosargus probatocephalus	Sheepshead	Sparidae	0	5
43	2018-02-12	2018	February	14M	Lagodon rhomboides	Pinfish	Sparidae	3	5
43	2018-02-12	2018	February	14M	Sphyraena barracuda	Great barracuda	Sphyraenidae	0	5
43	2018-02-12	2018	February	14M	Squilla mantis	Mantis shrimp	Squillidae	0	5
43	2018-02-12	2018	February	14M	Peprilus triacanthus	American butterfish	Stromateidae	0	5
43	2018-02-12	2018	February	14M	Hippocampus erectus	Lined seahorse	Syngnathidae	0	5
43	2018-02-12	2018	February	14M	Syngnathus fuscus	Northern pipefish	Syngnathidae	0	5
43	2018-02-12	2018	February	14M	Syngnathus louisianae	Chain pipefish	Syngnathidae	0	5
43	2018-02-12	2018	February	14M	Synodus foetens	Inshore lizardfish	Synodontidae	0	5
43	2018-02-12	2018	February	14M	Sphoeroides maculatus	Northern puffer	Tetraodontidae	0	5
43	2018-02-12	2018	February	14M	Trichiurus lepturus	Atlantic cutlassfish	Trichiuridae	0	5
43	2018-02-12	2018	February	14M	Prionotus tribulus	Bighead searobin	Triglidae	0	5
43	2018-02-12	2018	February	14M	Astroscopus y-graecum	Southern stargazer	Uranoscopidae	0	5
43	2018-02-12	2018	February	14M	Alpheus heterochaelis	Big clawed snapping shrimp	Alpheidae	0	6
43	2018-02-12	2018	February	14M	Menidia menidia	Atlantic silverside	Atherinopsidae	21	6
43	2018-02-12	2018	February	14M	Strongylura marina	Atlantic needlefish	Belonidae	0	6
43	2018-02-12	2018	February	14M	Chasmodes bosquianus	Striped blenny	Blenniidae	0	6
43	2018-02-12	2018	February	14M	Hypsoblennius hentz	Feather Blenny	Blenniidae	0	6
43	2018-02-12	2018	February	14M	Oligoplites saurus	Leatherjack	Carangidae	0	6
43	2018-02-12	2018	February	14M	Alosa pseudoharengus	Blueback herring	Clupeidae	0	6
43	2018-02-12	2018	February	14M	Brevoortia tyrannus	Atlantic menhaden	Clupeidae	0	6
43	2018-02-12	2018	February	14M	Dorosoma petenense	Threadfin shad	Clupeidae	0	6
43	2018-02-12	2018	February	14M	Symphurus plagiusa	Blackcheek tonguefish	Cynoglossidae	0	6
43	2018-02-12	2018	February	14M	Chilomycterus schoepfii	Striped burrfish	Diodontidae	0	6
43	2018-02-12	2018	February	14M	Elops saurus	Ladyfish	Elopidae	0	6
43	2018-02-12	2018	February	14M	Anchoa mitchilli	Bay anchovy	Engraulidae	0	6
43	2018-02-12	2018	February	14M	Chaetodipterus faber	Atlantic spadefish	Ephippidae	0	6
43	2018-02-12	2018	February	14M	Fundulus heteroclitus	Mummichog	Fundulidae	0	6
43	2018-02-12	2018	February	14M	Fundulus majalis	Striped killifish	Fundulidae	0	6
43	2018-02-12	2018	February	14M	Diapterus auratus	Irish mojarra	Gerreidae	0	6
43	2018-02-12	2018	February	14M	Eucinostimus harengulus	Tidewater mojarra	Gerreidae	0	6
43	2018-02-12	2018	February	14M	Ctenogobius boleosoma	Darter goby	Gobiidae	0	6
43	2018-02-12	2018	February	14M	Ctenogobius smaragdus	Emerald goby	Gobiidae	0	6
43	2018-02-12	2018	February	14M	Evorthodus lyricus	Lyre goby	Gobiidae	0	6
43	2018-02-12	2018	February	14M	Gobiosoma bosc	Naked goby	Gobiidae	0	6
43	2018-02-12	2018	February	14M	Microgobius thalassinus	Green goby	Gobiidae	0	6
43	2018-02-12	2018	February	14M	Orthopristis chrysoptera	Pigfish	Haemulidae	0	6
43	2018-02-12	2018	February	14M	Lolliguncula brevis	Brief squid	Loliginidae	0	6
43	2018-02-12	2018	February	14M	Lutjanus griseus	Gray snapper	Lutjanidae	0	6
43	2018-02-12	2018	February	14M	Lutjanus synagris	Lane snapper	Lutjanidae	0	6
43	2018-02-12	2018	February	14M	Stephanolepis hispidus	Planehead filefish	Monacanthidae	0	6
43	2018-02-12	2018	February	14M	Mugil cephalus	Striped mullet	Mugilidae	0	6
43	2018-02-12	2018	February	14M	Mugil curema	White mullet	Mugilidae	0	6
43	2018-02-12	2018	February	14M	Ancilopsetta omata	Ocellated flounder	Paralichthyidae	0	6
43	2018-02-12	2018	February	14M	Citharichthys spilopterus	Bay whiff	Paralichthyidae	0	6
43	2018-02-12	2018	February	14M	Etropus crossotus	Fringed flounder	Paralichthyidae	0	6
43	2018-02-12	2018	February	14M	Paralichthys albiguttata	Gulf flounder	Paralichthyidae	0	6
43	2018-02-12	2018	February	14M	Paralichthys dentatus	Summer flounder	Paralichthyidae	0	6
43	2018-02-12	2018	February	14M	Paralichthys lethostigma	Southern flounder	Paralichthyidae	0	6
43	2018-02-12	2018	February	14M	Urophycis regia	Spotted hake	Phycidae	0	6
43	2018-02-12	2018	February	14M	Pomatomus saltatrix	Bluefish	Pomatomidae	0	6
43	2018-02-12	2018	February	14M	Callinectes sapidus	Blue crab	Portunidae	0	6
43	2018-02-12	2018	February	14M	Bairdiella chrysoura	Silver perch	Sciaenidae	0	6
43	2018-02-12	2018	February	14M	Cynoscion nebulosus	Spotted seatrout	Sciaenidae	0	6
43	2018-02-12	2018	February	14M	Cynoscion regalis	Weakfish	Sciaenidae	0	6
43	2018-02-12	2018	February	14M	Leiostomus xanthurus	Spot	Sciaenidae	133	6
43	2018-02-12	2018	February	14M	Menticirrhus americanus	Southern kingfish	Sciaenidae	0	6
43	2018-02-12	2018	February	14M	Micropogonias undulatus	Atlantic croaker	Sciaenidae	0	6
43	2018-02-12	2018	February	14M	Pogonias cromis	Black drum	Sciaenidae	0	6
43	2018-02-12	2018	February	14M	Sciaenops ocellatus	Red drum	Sciaenidae	0	6
43	2018-02-12	2018	February	14M	Scomberomorus maculatus	Spanish mackerel	Scombridae	0	6
43	2018-02-12	2018	February	14M	Centropristis philadelphica	Rock sea bass	Serranidae	0	6
43	2018-02-12	2018	February	14M	Archosargus probatocephalus	Sheepshead	Sparidae	0	6
43	2018-02-12	2018	February	14M	Lagodon rhomboides	Pinfish	Sparidae	0	6
43	2018-02-12	2018	February	14M	Sphyraena barracuda	Great barracuda	Sphyraenidae	0	6
43	2018-02-12	2018	February	14M	Squilla mantis	Mantis shrimp	Squillidae	0	6
43	2018-02-12	2018	February	14M	Peprilus triacanthus	American butterfish	Stromateidae	0	6
43	2018-02-12	2018	February	14M	Hippocampus erectus	Lined seahorse	Syngnathidae	0	6
43	2018-02-12	2018	February	14M	Syngnathus fuscus	Northern pipefish	Syngnathidae	0	6
43	2018-02-12	2018	February	14M	Syngnathus louisianae	Chain pipefish	Syngnathidae	0	6
43	2018-02-12	2018	February	14M	Synodus foetens	Inshore lizardfish	Synodontidae	0	6
43	2018-02-12	2018	February	14M	Sphoeroides maculatus	Northern puffer	Tetraodontidae	0	6
43	2018-02-12	2018	February	14M	Trichiurus lepturus	Atlantic cutlassfish	Trichiuridae	0	6
43	2018-02-12	2018	February	14M	Prionotus tribulus	Bighead searobin	Triglidae	0	6
43	2018-02-12	2018	February	14M	Astroscopus y-graecum	Southern stargazer	Uranoscopidae	0	6
50	2018-02-19	2018	February	14M	Alpheus heterochaelis	Big clawed snapping shrimp	Alpheidae	0	7
50	2018-02-19	2018	February	14M	Menidia menidia	Atlantic silverside	Atherinopsidae	0	7
50	2018-02-19	2018	February	14M	Strongylura marina	Atlantic needlefish	Belonidae	0	7
50	2018-02-19	2018	February	14M	Chasmodes bosquianus	Striped blenny	Blenniidae	0	7
50	2018-02-19	2018	February	14M	Hypsoblennius hentz	Feather Blenny	Blenniidae	0	7
50	2018-02-19	2018	February	14M	Oligoplites saurus	Leatherjack	Carangidae	0	7
50	2018-02-19	2018	February	14M	Alosa pseudoharengus	Blueback herring	Clupeidae	0	7
50	2018-02-19	2018	February	14M	Brevoortia tyrannus	Atlantic menhaden	Clupeidae	0	7
50	2018-02-19	2018	February	14M	Dorosoma petenense	Threadfin shad	Clupeidae	0	7
50	2018-02-19	2018	February	14M	Symphurus plagiusa	Blackcheek tonguefish	Cynoglossidae	0	7
50	2018-02-19	2018	February	14M	Chilomycterus schoepfii	Striped burrfish	Diodontidae	0	7
50	2018-02-19	2018	February	14M	Elops saurus	Ladyfish	Elopidae	0	7
50	2018-02-19	2018	February	14M	Anchoa mitchilli	Bay anchovy	Engraulidae	0	7
50	2018-02-19	2018	February	14M	Chaetodipterus faber	Atlantic spadefish	Ephippidae	0	7
50	2018-02-19	2018	February	14M	Fundulus heteroclitus	Mummichog	Fundulidae	10	7
50	2018-02-19	2018	February	14M	Fundulus majalis	Striped killifish	Fundulidae	0	7
50	2018-02-19	2018	February	14M	Diapterus auratus	Irish mojarra	Gerreidae	0	7
50	2018-02-19	2018	February	14M	Eucinostimus harengulus	Tidewater mojarra	Gerreidae	0	7
50	2018-02-19	2018	February	14M	Ctenogobius boleosoma	Darter goby	Gobiidae	0	7
50	2018-02-19	2018	February	14M	Ctenogobius smaragdus	Emerald goby	Gobiidae	0	7
50	2018-02-19	2018	February	14M	Evorthodus lyricus	Lyre goby	Gobiidae	0	7
50	2018-02-19	2018	February	14M	Gobiosoma bosc	Naked goby	Gobiidae	1	7
50	2018-02-19	2018	February	14M	Microgobius thalassinus	Green goby	Gobiidae	0	7
50	2018-02-19	2018	February	14M	Orthopristis chrysoptera	Pigfish	Haemulidae	0	7
50	2018-02-19	2018	February	14M	Lolliguncula brevis	Brief squid	Loliginidae	0	7
50	2018-02-19	2018	February	14M	Lutjanus griseus	Gray snapper	Lutjanidae	0	7
50	2018-02-19	2018	February	14M	Lutjanus synagris	Lane snapper	Lutjanidae	0	7
50	2018-02-19	2018	February	14M	Stephanolepis hispidus	Planehead filefish	Monacanthidae	0	7
50	2018-02-19	2018	February	14M	Mugil cephalus	Striped mullet	Mugilidae	17	7
50	2018-02-19	2018	February	14M	Mugil curema	White mullet	Mugilidae	0	7
50	2018-02-19	2018	February	14M	Ancilopsetta omata	Ocellated flounder	Paralichthyidae	0	7
50	2018-02-19	2018	February	14M	Citharichthys spilopterus	Bay whiff	Paralichthyidae	0	7
50	2018-02-19	2018	February	14M	Etropus crossotus	Fringed flounder	Paralichthyidae	0	7
50	2018-02-19	2018	February	14M	Paralichthys albiguttata	Gulf flounder	Paralichthyidae	0	7
50	2018-02-19	2018	February	14M	Paralichthys dentatus	Summer flounder	Paralichthyidae	0	7
50	2018-02-19	2018	February	14M	Paralichthys lethostigma	Southern flounder	Paralichthyidae	3	7
50	2018-02-19	2018	February	14M	Urophycis regia	Spotted hake	Phycidae	0	7
50	2018-02-19	2018	February	14M	Pomatomus saltatrix	Bluefish	Pomatomidae	0	7
50	2018-02-19	2018	February	14M	Callinectes sapidus	Blue crab	Portunidae	0	7
50	2018-02-19	2018	February	14M	Bairdiella chrysoura	Silver perch	Sciaenidae	0	7
50	2018-02-19	2018	February	14M	Cynoscion nebulosus	Spotted seatrout	Sciaenidae	0	7
50	2018-02-19	2018	February	14M	Cynoscion regalis	Weakfish	Sciaenidae	0	7
50	2018-02-19	2018	February	14M	Leiostomus xanthurus	Spot	Sciaenidae	1242	7
50	2018-02-19	2018	February	14M	Menticirrhus americanus	Southern kingfish	Sciaenidae	0	7
50	2018-02-19	2018	February	14M	Micropogonias undulatus	Atlantic croaker	Sciaenidae	0	7
50	2018-02-19	2018	February	14M	Pogonias cromis	Black drum	Sciaenidae	0	7
50	2018-02-19	2018	February	14M	Sciaenops ocellatus	Red drum	Sciaenidae	0	7
50	2018-02-19	2018	February	14M	Scomberomorus maculatus	Spanish mackerel	Scombridae	0	7
50	2018-02-19	2018	February	14M	Centropristis philadelphica	Rock sea bass	Serranidae	0	7
50	2018-02-19	2018	February	14M	Archosargus probatocephalus	Sheepshead	Sparidae	0	7
50	2018-02-19	2018	February	14M	Lagodon rhomboides	Pinfish	Sparidae	282	7
50	2018-02-19	2018	February	14M	Sphyraena barracuda	Great barracuda	Sphyraenidae	0	7
50	2018-02-19	2018	February	14M	Squilla mantis	Mantis shrimp	Squillidae	0	7
50	2018-02-19	2018	February	14M	Peprilus triacanthus	American butterfish	Stromateidae	0	7
50	2018-02-19	2018	February	14M	Hippocampus erectus	Lined seahorse	Syngnathidae	0	7
50	2018-02-19	2018	February	14M	Syngnathus fuscus	Northern pipefish	Syngnathidae	0	7
50	2018-02-19	2018	February	14M	Syngnathus louisianae	Chain pipefish	Syngnathidae	0	7
50	2018-02-19	2018	February	14M	Synodus foetens	Inshore lizardfish	Synodontidae	0	7
50	2018-02-19	2018	February	14M	Sphoeroides maculatus	Northern puffer	Tetraodontidae	0	7
50	2018-02-19	2018	February	14M	Trichiurus lepturus	Atlantic cutlassfish	Trichiuridae	0	7
50	2018-02-19	2018	February	14M	Prionotus tribulus	Bighead searobin	Triglidae	0	7
50	2018-02-19	2018	February	14M	Astroscopus y-graecum	Southern stargazer	Uranoscopidae	0	7
50	2018-02-19	2018	February	14M	Alpheus heterochaelis	Big clawed snapping shrimp	Alpheidae	0	8
50	2018-02-19	2018	February	14M	Menidia menidia	Atlantic silverside	Atherinopsidae	236	8
50	2018-02-19	2018	February	14M	Strongylura marina	Atlantic needlefish	Belonidae	0	8
50	2018-02-19	2018	February	14M	Chasmodes bosquianus	Striped blenny	Blenniidae	0	8
50	2018-02-19	2018	February	14M	Hypsoblennius hentz	Feather Blenny	Blenniidae	0	8
50	2018-02-19	2018	February	14M	Oligoplites saurus	Leatherjack	Carangidae	0	8
50	2018-02-19	2018	February	14M	Alosa pseudoharengus	Blueback herring	Clupeidae	0	8
50	2018-02-19	2018	February	14M	Brevoortia tyrannus	Atlantic menhaden	Clupeidae	0	8
50	2018-02-19	2018	February	14M	Dorosoma petenense	Threadfin shad	Clupeidae	0	8
50	2018-02-19	2018	February	14M	Symphurus plagiusa	Blackcheek tonguefish	Cynoglossidae	0	8
50	2018-02-19	2018	February	14M	Chilomycterus schoepfii	Striped burrfish	Diodontidae	0	8
50	2018-02-19	2018	February	14M	Elops saurus	Ladyfish	Elopidae	0	8
50	2018-02-19	2018	February	14M	Anchoa mitchilli	Bay anchovy	Engraulidae	0	8
50	2018-02-19	2018	February	14M	Chaetodipterus faber	Atlantic spadefish	Ephippidae	0	8
50	2018-02-19	2018	February	14M	Fundulus heteroclitus	Mummichog	Fundulidae	0	8
50	2018-02-19	2018	February	14M	Fundulus majalis	Striped killifish	Fundulidae	0	8
50	2018-02-19	2018	February	14M	Diapterus auratus	Irish mojarra	Gerreidae	0	8
50	2018-02-19	2018	February	14M	Eucinostimus harengulus	Tidewater mojarra	Gerreidae	0	8
50	2018-02-19	2018	February	14M	Ctenogobius boleosoma	Darter goby	Gobiidae	0	8
50	2018-02-19	2018	February	14M	Ctenogobius smaragdus	Emerald goby	Gobiidae	0	8
50	2018-02-19	2018	February	14M	Evorthodus lyricus	Lyre goby	Gobiidae	0	8
50	2018-02-19	2018	February	14M	Gobiosoma bosc	Naked goby	Gobiidae	0	8
50	2018-02-19	2018	February	14M	Microgobius thalassinus	Green goby	Gobiidae	0	8
50	2018-02-19	2018	February	14M	Orthopristis chrysoptera	Pigfish	Haemulidae	0	8
50	2018-02-19	2018	February	14M	Lolliguncula brevis	Brief squid	Loliginidae	0	8
50	2018-02-19	2018	February	14M	Lutjanus griseus	Gray snapper	Lutjanidae	0	8
50	2018-02-19	2018	February	14M	Lutjanus synagris	Lane snapper	Lutjanidae	0	8
50	2018-02-19	2018	February	14M	Stephanolepis hispidus	Planehead filefish	Monacanthidae	0	8
50	2018-02-19	2018	February	14M	Mugil cephalus	Striped mullet	Mugilidae	298	8
50	2018-02-19	2018	February	14M	Mugil curema	White mullet	Mugilidae	0	8
50	2018-02-19	2018	February	14M	Ancilopsetta omata	Ocellated flounder	Paralichthyidae	0	8
50	2018-02-19	2018	February	14M	Citharichthys spilopterus	Bay whiff	Paralichthyidae	0	8
50	2018-02-19	2018	February	14M	Etropus crossotus	Fringed flounder	Paralichthyidae	0	8
50	2018-02-19	2018	February	14M	Paralichthys albiguttata	Gulf flounder	Paralichthyidae	0	8
50	2018-02-19	2018	February	14M	Paralichthys dentatus	Summer flounder	Paralichthyidae	0	8
50	2018-02-19	2018	February	14M	Paralichthys lethostigma	Southern flounder	Paralichthyidae	0	8
50	2018-02-19	2018	February	14M	Urophycis regia	Spotted hake	Phycidae	0	8
50	2018-02-19	2018	February	14M	Pomatomus saltatrix	Bluefish	Pomatomidae	0	8
50	2018-02-19	2018	February	14M	Callinectes sapidus	Blue crab	Portunidae	0	8
50	2018-02-19	2018	February	14M	Bairdiella chrysoura	Silver perch	Sciaenidae	0	8
50	2018-02-19	2018	February	14M	Cynoscion nebulosus	Spotted seatrout	Sciaenidae	0	8
50	2018-02-19	2018	February	14M	Cynoscion regalis	Weakfish	Sciaenidae	0	8
50	2018-02-19	2018	February	14M	Leiostomus xanthurus	Spot	Sciaenidae	3206	8
50	2018-02-19	2018	February	14M	Menticirrhus americanus	Southern kingfish	Sciaenidae	0	8
50	2018-02-19	2018	February	14M	Micropogonias undulatus	Atlantic croaker	Sciaenidae	0	8
50	2018-02-19	2018	February	14M	Pogonias cromis	Black drum	Sciaenidae	0	8
50	2018-02-19	2018	February	14M	Sciaenops ocellatus	Red drum	Sciaenidae	0	8
50	2018-02-19	2018	February	14M	Scomberomorus maculatus	Spanish mackerel	Scombridae	0	8
50	2018-02-19	2018	February	14M	Centropristis philadelphica	Rock sea bass	Serranidae	0	8
50	2018-02-19	2018	February	14M	Archosargus probatocephalus	Sheepshead	Sparidae	0	8
50	2018-02-19	2018	February	14M	Lagodon rhomboides	Pinfish	Sparidae	0	8
50	2018-02-19	2018	February	14M	Sphyraena barracuda	Great barracuda	Sphyraenidae	0	8
50	2018-02-19	2018	February	14M	Squilla mantis	Mantis shrimp	Squillidae	0	8
50	2018-02-19	2018	February	14M	Peprilus triacanthus	American butterfish	Stromateidae	0	8
50	2018-02-19	2018	February	14M	Hippocampus erectus	Lined seahorse	Syngnathidae	0	8
50	2018-02-19	2018	February	14M	Syngnathus fuscus	Northern pipefish	Syngnathidae	0	8
50	2018-02-19	2018	February	14M	Syngnathus louisianae	Chain pipefish	Syngnathidae	0	8
50	2018-02-19	2018	February	14M	Synodus foetens	Inshore lizardfish	Synodontidae	0	8
50	2018-02-19	2018	February	14M	Sphoeroides maculatus	Northern puffer	Tetraodontidae	0	8
50	2018-02-19	2018	February	14M	Trichiurus lepturus	Atlantic cutlassfish	Trichiuridae	0	8
50	2018-02-19	2018	February	14M	Prionotus tribulus	Bighead searobin	Triglidae	0	8
50	2018-02-19	2018	February	14M	Astroscopus y-graecum	Southern stargazer	Uranoscopidae	0	8
60	2018-03-01	2018	March	14M	Alpheus heterochaelis	Big clawed snapping shrimp	Alpheidae	0	9
60	2018-03-01	2018	March	14M	Menidia menidia	Atlantic silverside	Atherinopsidae	7	9
60	2018-03-01	2018	March	14M	Strongylura marina	Atlantic needlefish	Belonidae	0	9
60	2018-03-01	2018	March	14M	Chasmodes bosquianus	Striped blenny	Blenniidae	0	9
60	2018-03-01	2018	March	14M	Hypsoblennius hentz	Feather Blenny	Blenniidae	0	9
60	2018-03-01	2018	March	14M	Oligoplites saurus	Leatherjack	Carangidae	0	9
60	2018-03-01	2018	March	14M	Alosa pseudoharengus	Blueback herring	Clupeidae	0	9
60	2018-03-01	2018	March	14M	Brevoortia tyrannus	Atlantic menhaden	Clupeidae	0	9
60	2018-03-01	2018	March	14M	Dorosoma petenense	Threadfin shad	Clupeidae	0	9
60	2018-03-01	2018	March	14M	Symphurus plagiusa	Blackcheek tonguefish	Cynoglossidae	0	9
60	2018-03-01	2018	March	14M	Chilomycterus schoepfii	Striped burrfish	Diodontidae	0	9
60	2018-03-01	2018	March	14M	Elops saurus	Ladyfish	Elopidae	0	9
60	2018-03-01	2018	March	14M	Anchoa mitchilli	Bay anchovy	Engraulidae	8	9
60	2018-03-01	2018	March	14M	Chaetodipterus faber	Atlantic spadefish	Ephippidae	0	9
60	2018-03-01	2018	March	14M	Fundulus heteroclitus	Mummichog	Fundulidae	21	9
60	2018-03-01	2018	March	14M	Fundulus majalis	Striped killifish	Fundulidae	0	9
60	2018-03-01	2018	March	14M	Diapterus auratus	Irish mojarra	Gerreidae	0	9
60	2018-03-01	2018	March	14M	Eucinostimus harengulus	Tidewater mojarra	Gerreidae	0	9
60	2018-03-01	2018	March	14M	Ctenogobius boleosoma	Darter goby	Gobiidae	0	9
60	2018-03-01	2018	March	14M	Ctenogobius smaragdus	Emerald goby	Gobiidae	0	9
60	2018-03-01	2018	March	14M	Evorthodus lyricus	Lyre goby	Gobiidae	0	9
60	2018-03-01	2018	March	14M	Gobiosoma bosc	Naked goby	Gobiidae	0	9
60	2018-03-01	2018	March	14M	Microgobius thalassinus	Green goby	Gobiidae	0	9
60	2018-03-01	2018	March	14M	Orthopristis chrysoptera	Pigfish	Haemulidae	0	9
60	2018-03-01	2018	March	14M	Lolliguncula brevis	Brief squid	Loliginidae	0	9
60	2018-03-01	2018	March	14M	Lutjanus griseus	Gray snapper	Lutjanidae	0	9
60	2018-03-01	2018	March	14M	Lutjanus synagris	Lane snapper	Lutjanidae	0	9
60	2018-03-01	2018	March	14M	Stephanolepis hispidus	Planehead filefish	Monacanthidae	0	9
60	2018-03-01	2018	March	14M	Mugil cephalus	Striped mullet	Mugilidae	0	9
60	2018-03-01	2018	March	14M	Mugil curema	White mullet	Mugilidae	0	9
60	2018-03-01	2018	March	14M	Ancilopsetta omata	Ocellated flounder	Paralichthyidae	0	9
60	2018-03-01	2018	March	14M	Citharichthys spilopterus	Bay whiff	Paralichthyidae	0	9
60	2018-03-01	2018	March	14M	Etropus crossotus	Fringed flounder	Paralichthyidae	0	9
60	2018-03-01	2018	March	14M	Paralichthys albiguttata	Gulf flounder	Paralichthyidae	0	9
60	2018-03-01	2018	March	14M	Paralichthys dentatus	Summer flounder	Paralichthyidae	0	9
60	2018-03-01	2018	March	14M	Paralichthys lethostigma	Southern flounder	Paralichthyidae	1	9
60	2018-03-01	2018	March	14M	Urophycis regia	Spotted hake	Phycidae	0	9
60	2018-03-01	2018	March	14M	Pomatomus saltatrix	Bluefish	Pomatomidae	0	9
60	2018-03-01	2018	March	14M	Callinectes sapidus	Blue crab	Portunidae	0	9
60	2018-03-01	2018	March	14M	Bairdiella chrysoura	Silver perch	Sciaenidae	0	9
60	2018-03-01	2018	March	14M	Cynoscion nebulosus	Spotted seatrout	Sciaenidae	0	9
60	2018-03-01	2018	March	14M	Cynoscion regalis	Weakfish	Sciaenidae	0	9
60	2018-03-01	2018	March	14M	Leiostomus xanthurus	Spot	Sciaenidae	196	9
60	2018-03-01	2018	March	14M	Menticirrhus americanus	Southern kingfish	Sciaenidae	0	9
60	2018-03-01	2018	March	14M	Micropogonias undulatus	Atlantic croaker	Sciaenidae	0	9
60	2018-03-01	2018	March	14M	Pogonias cromis	Black drum	Sciaenidae	0	9
60	2018-03-01	2018	March	14M	Sciaenops ocellatus	Red drum	Sciaenidae	0	9
60	2018-03-01	2018	March	14M	Scomberomorus maculatus	Spanish mackerel	Scombridae	0	9
60	2018-03-01	2018	March	14M	Centropristis philadelphica	Rock sea bass	Serranidae	0	9
60	2018-03-01	2018	March	14M	Archosargus probatocephalus	Sheepshead	Sparidae	0	9
60	2018-03-01	2018	March	14M	Lagodon rhomboides	Pinfish	Sparidae	40	9
60	2018-03-01	2018	March	14M	Sphyraena barracuda	Great barracuda	Sphyraenidae	0	9
60	2018-03-01	2018	March	14M	Squilla mantis	Mantis shrimp	Squillidae	0	9
60	2018-03-01	2018	March	14M	Peprilus triacanthus	American butterfish	Stromateidae	1	9
60	2018-03-01	2018	March	14M	Hippocampus erectus	Lined seahorse	Syngnathidae	0	9
60	2018-03-01	2018	March	14M	Syngnathus fuscus	Northern pipefish	Syngnathidae	0	9
60	2018-03-01	2018	March	14M	Syngnathus louisianae	Chain pipefish	Syngnathidae	0	9
60	2018-03-01	2018	March	14M	Synodus foetens	Inshore lizardfish	Synodontidae	0	9
60	2018-03-01	2018	March	14M	Sphoeroides maculatus	Northern puffer	Tetraodontidae	0	9
60	2018-03-01	2018	March	14M	Trichiurus lepturus	Atlantic cutlassfish	Trichiuridae	0	9
60	2018-03-01	2018	March	14M	Prionotus tribulus	Bighead searobin	Triglidae	0	9
60	2018-03-01	2018	March	14M	Astroscopus y-graecum	Southern stargazer	Uranoscopidae	0	9
60	2018-03-01	2018	March	14M	Alpheus heterochaelis	Big clawed snapping shrimp	Alpheidae	0	10
60	2018-03-01	2018	March	14M	Menidia menidia	Atlantic silverside	Atherinopsidae	14	10
60	2018-03-01	2018	March	14M	Strongylura marina	Atlantic needlefish	Belonidae	0	10
60	2018-03-01	2018	March	14M	Chasmodes bosquianus	Striped blenny	Blenniidae	0	10
60	2018-03-01	2018	March	14M	Hypsoblennius hentz	Feather Blenny	Blenniidae	0	10
60	2018-03-01	2018	March	14M	Oligoplites saurus	Leatherjack	Carangidae	0	10
60	2018-03-01	2018	March	14M	Alosa pseudoharengus	Blueback herring	Clupeidae	0	10
60	2018-03-01	2018	March	14M	Brevoortia tyrannus	Atlantic menhaden	Clupeidae	0	10
60	2018-03-01	2018	March	14M	Dorosoma petenense	Threadfin shad	Clupeidae	0	10
60	2018-03-01	2018	March	14M	Symphurus plagiusa	Blackcheek tonguefish	Cynoglossidae	0	10
60	2018-03-01	2018	March	14M	Chilomycterus schoepfii	Striped burrfish	Diodontidae	0	10
60	2018-03-01	2018	March	14M	Elops saurus	Ladyfish	Elopidae	0	10
60	2018-03-01	2018	March	14M	Anchoa mitchilli	Bay anchovy	Engraulidae	0	10
60	2018-03-01	2018	March	14M	Chaetodipterus faber	Atlantic spadefish	Ephippidae	0	10
60	2018-03-01	2018	March	14M	Fundulus heteroclitus	Mummichog	Fundulidae	3	10
60	2018-03-01	2018	March	14M	Fundulus majalis	Striped killifish	Fundulidae	0	10
60	2018-03-01	2018	March	14M	Diapterus auratus	Irish mojarra	Gerreidae	0	10
60	2018-03-01	2018	March	14M	Eucinostimus harengulus	Tidewater mojarra	Gerreidae	0	10
60	2018-03-01	2018	March	14M	Ctenogobius boleosoma	Darter goby	Gobiidae	0	10
60	2018-03-01	2018	March	14M	Ctenogobius smaragdus	Emerald goby	Gobiidae	0	10
60	2018-03-01	2018	March	14M	Evorthodus lyricus	Lyre goby	Gobiidae	0	10
60	2018-03-01	2018	March	14M	Gobiosoma bosc	Naked goby	Gobiidae	0	10
60	2018-03-01	2018	March	14M	Microgobius thalassinus	Green goby	Gobiidae	0	10
60	2018-03-01	2018	March	14M	Orthopristis chrysoptera	Pigfish	Haemulidae	0	10
60	2018-03-01	2018	March	14M	Lolliguncula brevis	Brief squid	Loliginidae	0	10
60	2018-03-01	2018	March	14M	Lutjanus griseus	Gray snapper	Lutjanidae	0	10
60	2018-03-01	2018	March	14M	Lutjanus synagris	Lane snapper	Lutjanidae	0	10
60	2018-03-01	2018	March	14M	Stephanolepis hispidus	Planehead filefish	Monacanthidae	0	10
60	2018-03-01	2018	March	14M	Mugil cephalus	Striped mullet	Mugilidae	0	10
60	2018-03-01	2018	March	14M	Mugil curema	White mullet	Mugilidae	0	10
60	2018-03-01	2018	March	14M	Ancilopsetta omata	Ocellated flounder	Paralichthyidae	0	10
60	2018-03-01	2018	March	14M	Citharichthys spilopterus	Bay whiff	Paralichthyidae	0	10
60	2018-03-01	2018	March	14M	Etropus crossotus	Fringed flounder	Paralichthyidae	0	10
60	2018-03-01	2018	March	14M	Paralichthys albiguttata	Gulf flounder	Paralichthyidae	0	10
60	2018-03-01	2018	March	14M	Paralichthys dentatus	Summer flounder	Paralichthyidae	0	10
60	2018-03-01	2018	March	14M	Paralichthys lethostigma	Southern flounder	Paralichthyidae	0	10
60	2018-03-01	2018	March	14M	Urophycis regia	Spotted hake	Phycidae	0	10
60	2018-03-01	2018	March	14M	Pomatomus saltatrix	Bluefish	Pomatomidae	0	10
60	2018-03-01	2018	March	14M	Callinectes sapidus	Blue crab	Portunidae	0	10
60	2018-03-01	2018	March	14M	Bairdiella chrysoura	Silver perch	Sciaenidae	0	10
60	2018-03-01	2018	March	14M	Cynoscion nebulosus	Spotted seatrout	Sciaenidae	0	10
60	2018-03-01	2018	March	14M	Cynoscion regalis	Weakfish	Sciaenidae	0	10
60	2018-03-01	2018	March	14M	Leiostomus xanthurus	Spot	Sciaenidae	176	10
60	2018-03-01	2018	March	14M	Menticirrhus americanus	Southern kingfish	Sciaenidae	0	10
60	2018-03-01	2018	March	14M	Micropogonias undulatus	Atlantic croaker	Sciaenidae	0	10
60	2018-03-01	2018	March	14M	Pogonias cromis	Black drum	Sciaenidae	0	10
60	2018-03-01	2018	March	14M	Sciaenops ocellatus	Red drum	Sciaenidae	0	10
60	2018-03-01	2018	March	14M	Scomberomorus maculatus	Spanish mackerel	Scombridae	0	10
60	2018-03-01	2018	March	14M	Centropristis philadelphica	Rock sea bass	Serranidae	0	10
60	2018-03-01	2018	March	14M	Archosargus probatocephalus	Sheepshead	Sparidae	0	10
60	2018-03-01	2018	March	14M	Lagodon rhomboides	Pinfish	Sparidae	88	10
[truncated: 7,017 more rows]

## Sheet: Indices with area per month
Station	Year	Month	Shannon-Wiener diversity Index R / area	Species richness(#species/area)
[truncated: 90 more rows]

[truncated: 1 more sheets: Abundance with area per month]
